# Supplementary material for: Sample matching by inferred agonal stress in gene expression analyses of the brain
Source: BMC Genomics. 2007 Sep 24;8:336. doi: 10.1186/1471-2164-8-336 (PMC2213675; doi:10.1186/1471-2164-8-336)
Supplement: Additional file 3 — Expression levels of 3841 most changed genes. Normalized expression levels for 3841 genes in 201 samples as shown in Additional File 2. Samples and genes are ordered by PC results, and formatted in Treeview format. [file 1471-2164-8-336-S3.cdt]

GID	Symbol	Name	GWEIGHT	UMich_Subject26	UCD_Subject26	UMich_Subject34	UMich_Subject76	UCD_Subject34	UCD_Subject1	UMich_Subject66	UMich_Subject109	UCD_Subject109	UMich_Subject1	UMich_Subject62	UCD_Subject17	UMich_Subject51	UMich_Subject87	UMich_Subject17	UMich_Subject96	UMich_Subject2	UCD_Subject2	UMich_Subject98	UCD_Subject51	UMich_Subject120	UMich_Subject61	UCD_Subject120	UCD_Subject104	UMich_Subject80	UCD_Subject76	UCD_Subject10	UCD_Subject62	UMich_Subject94	UCD_Subject61	UMich_Subject104	UMich_Subject77	UMich_Subject112	UMich_Subject11	UCD_Subject22	UCD_Subject36	UMich_Subject36	UCD_Subject11	UCD_Subject9	UMich_Subject9	UCD_Subject66	UMich_Subject106	UCD_Subject87	UMich_Subject10	UMich_Subject99	UCD_Subject112
EWEIGHT
Hs.7195_at	GABRG2	Gamma-aminobutyric acid (GABA) A receptor, gamma 2		2.59078543	2.514784078	1.120773983	1.515228426	1.889545128	1.483038459	1.328161842	-0.115639662	1.052564769	2.292046817	1.530291508	1.128348506	1.248947716	1.491936777	1.425674215	1.705989249	1.089658757	1.277593096	1.16747168	0.410456694	0.569642143	1.510562954	1.005943622	0.687490213	1.034031936	0	0.971313126	0.260293157	-0.049278693	0.522119633	1.018120174	1.680286968	1.098695081	0.47854804	1.011745688	0.351621834	0.548787248	0.041737152	1.037291379	0.417747436	0.467672106	1.101469745	0.434619055	-0.222512611	0.987761948	0.331491758
Hs.42217_at	ITFG1	Integrin alpha FG-GAP repeat containing 1		1.688039394	1.822352034	1.492790327	0.487988215	1.61675526	1.470232611	0.704730375	0.198563189	0.420221799	1.269222465	0.628487814	1.167862355	0.449827619	0.448094964	1.018184383	0.582953157	1.262921101	1.441044611	0.646936167	0.400101174	0.29704414	0.571079867	0.273952125	0.36773547	0.416255637	0.090147647	0.963712219	0.30530855	0.543925234	0.374904718	0.446344298	0.411075155	0.602032125	0.389335642	0.42802607	0.210703952	0.486713376	0.374904718	0.093732583	0.020306899	0.507874194	0.264259	0.331390124	0.160584249	0.200195698	0.35021702
Hs.185577+_at	FGF12	Fibroblast growth factor 12		2.60230512	2.074071972	0.84042707	1.851223757	1.317892897	0.397761002	1.42142295	0.220673535	0.878530539	1.453920671	2.054207609	1.208593916	1.139232098	0.77336451	2.000857714	1.602293687	0.074539352	0.887466201	1.486861106	0.340693481	0.413464389	1.282727059	2.204745945	0.471622227	1.078435888	0	0.687482594	0.520075763	0.397021607	0.747871778	1.973432591	1.217360154	1.721905119	0.533535703	1.061290087	1.43521595	0.691401905	-0.255736337	0.875310759	0.536948314	0.280937229	1.804472957	0.526918395	1.084149145	0.792146518	0.242208001
Hs.295917_at	ATP6V1B2	ATPase, H+ transporting, lysosomal 56/58kDa, V1 subunit B2		1.573478677	1.129750236	1.505872766	0.084763645	1.243633596	1.14600619	0.101127542	0.393200719	0.085189995	1.554379824	0	0.813470032	-0.132032466	0.315444906	1.025915779	0.174164059	1.172313714	0.974888711	0.210844377	0.104445007	0.295203522	0.428410148	0.227996192	0.158095664	-0.045766947	0.124627644	0.639461546	0.119536184	0.295203522	0.047496503	0.308844518	0.495099128	0.360210152	0.138911572	0.113888045	0.128889449	0.410660768	0.104445007	0.436019974	0.114479994	0.124627644	0.347724292	0.047496503	0.015414962	0.386440121	0.242649132
Hs.173034_at	AMPH	Amphiphysin (Stiff-Man syndrome with breast cancer 128kDa autoantigen)		1.408168452	1.042446684	1.239889056	0.093898993	0.979808012	1.166977187	-0.037777332	0.309592631	0.632166521	0.97737746	0.202041248	1.19118823	0.283573329	0.191505695	1.125680488	0.246328363	1.163504033	0.833813646	0	0.285275046	0.465190728	0.240816804	0.473645439	0.486036572	-0.047046986	0.142764174	0.41208185	0.211212048	0.112760513	0.227464788	0.482398283	0.291345498	0.569884086	0.083391496	0.2369433	0.227434859	0.079616424	-0.042463923	0.105907164	0.251909734	0.203349197	0.365068198	0.509049087	0.355711987	0.728719126	0.501895893
Hs.484241+_at	CLTB	Clathrin, light chain (Lcb)		1.104015062	0.945247751	0.941122772	0.849829168	0.36602299	0.56718398	0.556484277	0.368815848	0.574035672	1.087294199	1.079602236	0.353551203	0.663993746	0	0.882330312	0.70457857	0.367995751	0.385597206	0.587833737	0.341697774	0.553327735	0.133598988	0.405220976	0.352679015	0.278896596	0.099015993	0.481522755	0.346537009	0.111819065	0.418362192	0.916689768	0.693721553	0.717866408	-0.006794971	0.593076647	0.166032242	0.217278028	0.54259514	0.369708032	0.21023589	0.179715708	0.787605002	0.494161202	1.160692083	-0.647096798	0.20963748
Hs.412117+_at	ANXA6	Annexin A6		1.758824774	1.219274832	2.88597258	2.201620927	3.360619684	0.945429071	1.84634879	1.488762369	1.133232647	0.270802367	0.456414744	0.670416671	0.52814517	1.239848066	0.738391144	1.757792366	0.995970867	0.714819597	1.277324947	0.364282903	0.520938138	0.589732478	1.457269838	0.244067404	1.679734851	0.762565529	0.488815426	0.446691288	-0.282932232	0.569758916	-0.00232747	0.237562834	0.721870912	1.255151533	0.33679123	1.216240589	0.992972747	0.041844917	1.125545381	1.484077056	0.418746804	0.945907724	0.329134875	0.874796404	1.94670857	0.231463498
Hs.436040_at	CDH13	Cadherin 13, H-cadherin (heart)		0.800807037	1.503418919	0.383545312	0.218303941	1.298906744	0.988891312	1.147675266	0.957699505	0.179328305	0.053826375	0.391049995	1.276075542	0.354679821	0.505799854	1.063280468	0.83649205	0.421265223	0.874268621	1.157733191	0.549600195	0.215050161	0.241703241	0.294390696	0.441040433	1.013048651	0.092400537	0.682925437	0.146739938	0.329001968	0.605395325	0.055298908	-0.270369556	0.669112068	0.923770115	0.275842814	0.221867197	0.043187991	0.635843482	-0.907479723	-0.357424808	0.567028513	0.474654236	0.34498481	-0.043974203	0.575254487	0.479867107
Hs.445503_at	SYN2	Synapsin II		1.563532479	1.682726773	0.401850087	0.428820227	1.138152355	1.276936216	0.859282139	-0.050313563	0.724606426	1.754789109	0.881728957	1.408106387	0.885842398	0.419789015	1.151402364	0.64970196	0.69303082	0.576430469	1.004389389	0.577267283	0.433534551	0.552967075	0.595367647	0.787897914	0.993753639	-0.650128572	0.876948719	0.090438564	-0.101980294	0.736496212	0.469459151	0.654913574	1.02022336	0.568349611	0.942701746	-0.151642756	0.218758921	0.21329111	0.606462341	-0.219385186	0.036409264	0.656329957	0.658855418	1.143518762	0.673482996	0.699447761
Hs.102798+_at	PSMA1	Proteasome (prosome, macropain) subunit, alpha type, 1		0.349143976	3.168044293	0.218221503	0.12276201	1.926762195	2.461932701	-0.070467052	0.898624106	1.022767736	0.096816286	0.075978888	0.420021455	0.382233795	0.296201711	0.375964613	-0.049981496	0.095644753	2.427155569	0.222073001	0.911785414	2.00015092	0.525038035	0.555216664	1.122771939	-0.39534937	0.436304406	-2.613426794	1.199928107	2.965259726	0.705566094	0.382233795	0.527336554	0.121120379	0.005899347	-0.368877938	0.903501999	2.528661309	-0.175596511	0.402240533	0.291868835	1.071143276	0.361520172	0.863959966	0.483339293	0.374852011	1.141652382
Hs.175934_at	GABRA1	Gamma-aminobutyric acid (GABA) A receptor, alpha 1		1.243226864	1.717097008	0.892481348	0.572188815	1.432700534	0.930878974	0.228514584	0.901508345	0.219182009	1.305794172	0.354365073	1.290726387	0.433722085	0.881226767	1.377479505	0.126517637	0.898208378	1.342299961	0.433722085	-0.009723976	0.332839596	0.821865733	0.315297541	0.095308113	-0.1878673	0.030541913	1.435423054	0.065431323	-1.109362927	0.046681376	0.663858316	0.543174592	-0.038043997	1.359990804	0.208968284	0	0.298535245	0.063768046	0.332092293	1.088591919	0.025885155	0.630485074	0.16319024	0.888707723	0.240815353	-0.159468227
Hs.210862_at	TBR1	T-box, brain, 1		2.568395491	3.295921479	2.309406835	1.744684677	3.869898659	2.658393089	1.789918841	0.627889414	0.888750819	3.33765527	1.627871275	3.189508681	1.426163448	1.278159894	1.779627325	1.639370217	2.571832719	3.097385404	1.330967087	0.312178417	0.813240225	-0.076119305	0.266878063	0.935238826	1.518698184	0.005386308	2.633782298	0.880408367	0.193010063	0.359307379	0.771067843	1.05260517	0.012770602	0.377530157	1.711876872	0.761187727	0.224787569	0.634680274	1.3806939	0.846931275	0.594755656	0.202986123	0.372923061	1.484322186	1.244896001	0.117427166
Hs.59093_at	CACNB2	Calcium channel, voltage-dependent, beta 2 subunit		2.461013996	2.345250964	2.12407645	1.023301289	2.364598459	1.928563142	0.995040237	-0.535803398	0	1.773235787	0.72349798	2.129781839	0.699427056	0.521396114	1.936202653	0.415258583	1.264749423	1.05948746	0.651274013	0.073247995	0.173883206	0.429710422	0.988643076	0.143372139	0.280157678	0.017685501	1.631939366	0.204154836	1.045576806	0.09697269	0	0.186404981	0.751430767	0.565778201	0.563526753	0.674875302	0.695269053	-0.099386623	0.229379996	-0.028915924	0.350552273	0.593377929	0.125279258	0.054365109	0.796546896	0.474623428
Hs.78977_at	PCSK1	Proprotein convertase subtilisin/kexin type 1		0.974205985	1.156941598	0.54812548	0.869364277	0.764106315	1.039807524	1.623154029	1.190416002	0.487133602	0.589635021	1.052147654	0.610129405	0.356248385	0.638446737	0.438377986	0.685122284	1.323415344	0.764106315	0.840030933	0.01475797	0.29980617	0.665912704	0.244382508	0.822926748	-0.439001665	0.254957584	1.276896695	0.207895082	-0.136961537	0.636708293	0.442764572	0.869364277	1.075819768	0.412528896	0.040761802	0.362024755	0.203689759	0.672185647	0.479571774	0.41537175	0.929595978	0.895145572	0.307851577	0.802545591	0	0.40555688
Hs.50223_at	RBP4	Retinol binding protein 4, plasma		1.036481015	0.872029711	0.757073146	-0.128246776	0.462754042	0.821184593	0.264389107	0	-0.079235482	0.320742446	0.256396593	0.876755557	0.760303821	0.363661461	1.15921179	0.564474345	0.575983033	0.282199367	0.716784442	0.77338317	0.50360625	0.417591098	0.269907022	-0.005007578	0.429290681	-0.11050592	-0.171448634	0.2864851	0.703172055	0.200345962	0.517417561	0.038919255	0.50716832	-0.230330209	0.767995921	0.210179275	0.332869607	0.325028052	-0.135267269	-0.397261015	-0.156806037	0.332147006	0.422375549	1.012338404	0.508366877	0.225534307
Hs.12409_at	SST	Somatostatin		1.073620406	1.395214857	0.62402046	0.418407679	0.61870319	1.585631012	0.861097883	-0.2400678	-0.417113197	1.349772237	0.576924708	1.072297867	0.799540874	0.2117614	0.89152001	0.587581623	-0.62402046	-0.61870319	1.334250331	0.597164866	0.070703189	0.450270781	0.211567322	0.036847653	-0.400148591	0.283060904	1.195415301	0.450603544	0.153385228	0.153804071	0.391783807	0.619046306	0.108996305	0.857850449	0.472618652	0.408465788	0.253236096	1.182675286	-0.42252865	-0.901933449	0.861374124	0.531852011	0.19288728	1.518582401	-0.347766048	0.428635833
Hs.32973_at	GLRB	Glycine receptor, beta		1.535895187	1.930039049	1.55182284	0.94688314	1.817034829	1.122773919	0.820339809	0.456386369	0.632574908	1.409311967	0.526159958	1.408492315	0.456386369	0.574943788	1.440073214	0.782499939	1.344933892	1.03067341	0.599574654	0.284616735	0.364098741	0.243289855	0.47516366	0.180318847	0.768337452	0.529690498	0.966834036	0.262777565	0.394306114	0.574487174	0.168937781	0.243289855	0.354477291	0.324851117	0.39626128	0.61801692	0.464193309	0.536319845	0.329543629	0.442938053	0.390544109	0.292927422	0.151494383	0.792400259	0.588654089	0.198040577
Hs.310545_at	SYT1	Synaptotagmin I		0.882496013	1.416084059	0.557643829	0.308754997	1.282879884	1.091373369	0.423436416	0.394328055	0.268860426	1.266151013	0.413341866	1.331916207	0.335043232	0.254908171	0.882496013	0.22780882	0.687892147	1.347985612	0.244618712	0.281145922	0.259533383	0.244618712	0.06907245	0.186025902	0.096227788	0.049497198	1.185487989	0.243586821	0.103436906	0.255747063	0.373435393	0.169750507	0.128351251	0.267073565	0.186025902	0.034018292	0.347028264	0	0.009019892	0.225381674	0.243586821	-0.167113031	0.141369405	0.198559824	0	0
Hs.458426_at	CCK	Cholecystokinin		0.952865172	1.339739147	0.871520767	0.36029638	1.106207311	0.901303688	0.683631371	0.328745741	0.813900402	0.62224587	0.328745741	0.719723223	0.709879668	0.508700478	0.801739353	0.570574895	0.313644798	0.301505624	0.537137811	0.52014044	0.171854925	0.461090919	0.267023792	0.717672614	0.159399646	0.372499713	0.603584899	0.421129963	0.79690588	0.70428072	0.537137811	0.422806695	0.244158056	0.02694091	-0.124510532	0.484978211	0.367834634	0.162036111	0.248519284	0.112295788	0.724417938	0.650981416	0.568623544	0.916644926	0	0.853356468
Hs.143434_at	CNTN1	Contactin 1		1.73148234	2.068237617	0.556728773	0.648387506	1.93692492	1.104120739	1.15768424	-1.752482046	0.653252261	1.254879177	1.129356944	1.510669362	0.815206228	1.350832379	0.987620736	1.543089397	0.318958806	1.400133245	1.079682891	0.168403931	0.18988932	1.17486696	0.025257404	0.772812084	1.248765488	-1.091673596	0.978404537	0	0.502128336	0.97394368	0.225643302	1.139947474	1.139947474	0.980823357	1.499012696	-0.224808818	0.570199914	0.282904123	1.138650095	0.305732986	0.165222463	0.632903416	0.814931815	-0.528317608	0.580368309	0.232891745
Hs.516874_at	CHGB	Chromogranin B (secretogranin 1)		1.269171982	0.999615331	0.902316559	0.348269467	0.732414321	0.755153301	0.600689521	0.732725043	0.344254051	0.860660058	0.653905997	0.390393544	0.538630143	0.083395443	0.630656453	0.558095912	0.707419643	0.585934256	0.462880809	0.367842898	0.249789429	0.229546261	0.306225778	0.271614015	0.280200919	0.271614015	0.497966595	0.340481596	0.380918887	0.194036363	0.332787705	0.597597983	0.558095912	0.296757264	0.229362973	0.240073682	0.04062926	0.422926232	0.12574729	0.136331955	0.256972155	0.216063594	0.208189248	0.464875175	0.385286838	0.116359245
Hs.924-_at	CRYM	Crystallin, mu		1.110607873	0.710039788	0.638639798	0.074402662	0.305502556	0.434481859	0.512354159	0.419979792	0.180347301	0.801815204	0.503864034	0.526153595	0.167589565	-0.085576572	0.457916067	0.419979792	0.387172006	0.327220341	0.228162973	0.100833396	0.316785655	0.174770664	0.229760228	0.331242879	-0.174322407	0.049585501	0.324379167	0.283318613	0.263207292	-0.075204516	0.619675986	0.290612557	0.464514041	0.068947264	-0.056316605	0.377725432	0.240056375	0.203272794	-0.304670395	-0.157208503	0.378852438	0.14306865	-0.159258452	0.524495825	0.044423435	0.374335313
Hs.532768_at	SERPINF1	Serpin peptidase inhibitor, clade F (alpha-2 antiplasmin, pigment epithelium derived factor), member 1		1.03120275	1.014966239	1.177713729	0.988149624	1.426263416	0.266516021	0.519661576	1.172636648	1.285300919	0.669254312	1.11072095	0.069583989	1.20687435	-0.155498232	0.748271649	0.211182102	0.43751653	0.242584748	0.312001488	0.940288049	0.876017268	0.1305758	0.749715504	0.543144178	0	0.441406399	0.058108926	0.592008884	0.634679066	0.747795289	0.369861893	0.46504731	0.438073441	0.269531759	0.516296876	0.28958926	0.340396935	0.151923709	0.449825977	0.46871544	0.24732948	0.682154437	0.28757698	0.808649627	0.323590592	0.61025037
Hs.527839_at	NECAP1	NECAP endocytosis associated 1		0.885154808	0.796807069	0.790703485	0.346568238	0.754547816	0.536061372	0.456811358	0.334767484	0.125258995	0.84611245	0.348996625	0.873141137	0.172565416	0.505656118	0.928957999	0.518459846	0.873368636	0.796807069	0.399196968	0.340142848	0.356663854	0.048731199	0.37997394	0.20671363	0.325762527	0.145520892	0.301941463	0.147240563	0.170705494	0.102455442	0.1282969	0.203910683	0.429250276	0.077550998	0.433576518	-0.059585849	-0.065685637	0.259032621	-0.028102152	0	0.220075426	0.114679724	0	0.044906037	0.377495747	0.174405387
Hs.65425_at	CALB1	Calbindin 1, 28kDa		1.496891584	0.877932728	0.939232922	0.594819051	0.512398376	1.019205446	1.475617499	1.285255846	0.488814259	1.161766008	0.875906342	0.960035157	1.499609893	0.899378762	1.245053213	1.005528528	1.154085998	0.893118732	1.408524526	0.88965443	-0.261386558	1.063217205	-0.198722602	-0.096138102	1.196315363	0.132061147	-0.110841353	0.360652485	1.111887269	0.629687379	-0.10179246	0.539825284	0.827123245	0.975850495	0.447776999	0.843031188	0.812022142	1.026467397	-1.505847521	-1.108382734	0.787179089	1.249714268	-0.040466765	-0.847923365	1.373708355	0.142064757
Hs.148680+_at	DRD1IP	Dopamine receptor D1 interacting protein		0.537434296	0.602781463	0.587500373	1.012995033	0.232596155	0.847639617	0.809854457	-0.016066117	0.543153394	0.759972599	0.853638156	0.428108762	0.695615173	0.207066101	0.895295404	0.948402749	0.667549745	1.156172852	0.783177918	0.082119267	0.625352056	-0.328860497	0.877746129	0.520604618	0.891649978	0.571349644	-0.009051665	0.38850593	0	0.02684107	0.212838399	0.273988986	0.073028008	-0.010569987	0.41331482	0.649180388	0.642962794	-0.255695419	0.393928611	0.523412641	0.631729876	0.462909907	0.57964917	1.363857414	0.724081213	0.305580127
Hs.406096+_at		Transcribed locus, strongly similar to XP_001096078.1 zinc finger, A20 domain containing 2 isoform 1 [Macaca mulatta]		0.757968668	1.132992803	0.319410401	0.602995335	0.884582467	0.490207975	0.884860505	0.262666419	0.381960582	0.632909243	0.894702476	0.512849037	0.531773706	0.818350998	0.177733514	0.979508736	0.009823614	0.476092277	0.343494232	0.517345177	-0.039103584	0.679740671	0.625985768	0.658968402	0.839256185	-0.04926743	-0.150572668	-0.015881106	0	0.919938013	-0.034571576	0.697540599	1.167408789	0.149239844	0.860685583	-0.023146321	0.263179808	-0.269656906	-0.023526421	-0.161617646	0.603813795	0.447547432	0.909624365	-0.236062053	0.531773706	0.49628598
Hs.129997_at		Clones 24632 and 24634 mRNA sequence		0.720663381	2.037433617	0.86652564	0.596208137	2.205446257	1.519939576	0.421978993	0.574939187	0.368881958	1.046549024	0.818617044	1.636686153	0.731571624	0.517463346	0.602749667	0.505826507	0.977463951	2.106595581	0.257251001	0.381560047	0.336703641	0.435263465	0.151868863	0.019750201	0.151848783	0.33325716	1.710715653	0.300061371	0.391475035	0.206478439	0	0.409093209	0.147477971	0.359183776	0.282810636	0.160817498	0.195001105	0.559425265	0.346368985	0.197019473	0.047052765	0.100719437	0.190023232	0.241563349	0.153487189	0.004385698
Hs.515427_at	ATP1A3	ATPase, Na+/K+ transporting, alpha 3 polypeptide		1.759687317	1.377806792	1.22676217	1.108024198	1.143043974	1.819878061	0.70977531	-0.31711683	0.454127994	2.033199274	0.949687783	1.277989294	0.699812566	-0.097496209	0.676096402	1.058954069	1.063688692	0.83340923	0.744805389	-0.148271668	0.266872093	0.251747922	0.397225509	0.332719856	0.548145497	0.181715547	1.013385634	0.078789156	-1.358792844	0.131725197	0.103143197	0.119517977	0.196401788	0.203008177	0.871709953	0.039922761	0.241525248	0.475845779	1.276494134	0.768241704	-0.064559429	0.094169993	0.427852528	0.682238935	0.43705532	-0.060304007
Hs.386726_at	RGS4	Regulator of G-protein signalling 4		1.568249642	1.684233754	1.072059003	0.785609923	1.499356198	1.443216725	0.650961668	0.723343367	0.509515157	1.541769754	0.830375169	0.924690748	0.539159046	0.717218915	0.787950154	0.405826586	0.857471199	1.285127327	0.444522838	0.292177221	0.266119496	0.723343367	0.413455448	0.212656356	-0.036632577	0	0.778632347	0.274919631	-0.094258873	0.212656356	0.616480539	0.576633532	0.545190837	0.466293158	0.125171788	0.347710168	0.535598171	0.169342608	0.400315321	-0.037840784	0.221666682	0.741924955	0.248122442	0.253464391	0.385643949	0.111463857
Hs.160871_at	PTPRO	Protein tyrosine phosphatase, receptor type, O		2.341217304	2.628837763	1.734758845	0.52549242	1.756269055	1.885553697	0.527799541	0.920208066	0.238161972	1.250219225	0.446609858	2.570121911	0.230174935	0.805106488	1.18405745	0.356260226	1.676258858	2.426925285	0.385955793	0.256576137	0.90444297	0.399285381	0.408516202	0.264053999	0.437493307	0	-0.44145595	0.609844946	1.084333454	0.143451679	0	0.402479916	0.864828554	0.340735143	0.329805578	0.392257853	0	0.229292548	-0.602204154	-0.769641147	0.699996199	0.305948861	0.570028714	-1.311578835	1.009135946	0.870964042
Hs.458657_at	NEFM	Neurofilament, medium polypeptide 150kDa		1.059011105	0.902837645	1.322519735	0.95047507	1.03077898	0.992276557	0.387620027	1.017178597	0.720680101	1.06360316	0.547354285	0.639894806	0.049650449	0.243746182	0.758443436	0.071906208	1.404185418	1.373221395	-0.061458583	0.278823213	0.240274213	0.148515221	0.535798583	0.168417389	-0.065598796	0.981661891	1.025137191	0.399605155	0.096152287	0.143567448	0.225088061	0.167680296	0	0.264345501	0.322867998	0.565001599	0.413669068	0.273843063	1.208804418	0.933772168	0.199388059	0.022328526	0.24253008	0.810834643	0.302219202	-0.233956648
Hs.435699_at	PRSS3	Protease, serine, 3 (mesotrypsin)		2.310488068	1.281568684	2.985925489	2.518790765	2.547955783	2.344989269	1.995089636	1.809642769	1.112298814	2.259176111	2.070314304	-0.207327215	1.596563287	2.292652176	1.852373228	1.689504393	1.680508527	1.294289108	1.257547966	0.470044511	1.093715772	0.920803211	0.686467381	0.998305013	1.190662538	0.932831895	1.811232003	1.324583537	0.58064578	0.748143636	1.142426851	1.373729812	2.053634123	0.377066675	-0.130671765	0.624623387	0.59103584	0.797624952	0.484462938	0.634497059	0.867402876	1.635130622	1.312500169	2.949970124	0.650843797	1.48840344
Hs.2563_at	TAC1	Tachykinin, precursor 1 (substance K, substance P, neurokinin 1, neurokinin 2, neuromedin L, neurokinin alpha, neuropeptide K, neuropeptide gamma)		1.005525791	1.132504412	0.792703904	1.00916339	0.846713609	1.151405462	0.571541882	1.198253907	0.174896166	1.191918373	0.992612012	0.828537479	1.216232732	0.651597539	0.656022792	0.760533772	0.053618179	-0.127480715	1.282106247	0.706450197	0.487385992	0.125800433	0.3243545	0.114358691	-0.209713735	0.856098777	1.139142254	0.348359498	0.20571224	0.10083947	0.927826681	0.574470514	0.595380091	0.717355873	0.176627513	0.587897248	0.482165467	0.743882539	-0.280532649	-0.165296131	0	0.784638396	0.066859502	0.956878245	-0.055671752	-0.112857333
Hs.491172_at	NBEA	Neurobeachin		1.252237934	1.487513146	0.872194155	0.432792356	1.290789037	1.066977365	0.45176043	0.898574777	0.443811087	0.936081046	0.500410943	1.162465084	0.543730667	0.58236112	1.025746247	0.407543966	1.00108702	1.159307212	0.125320716	0.354609761	0.461623343	0.35303139	0.392938191	0.270510365	0.334539085	0.24408508	0.781631461	0.165267584	0.354267864	0.447032276	0.325100318	0.092747441	0.802261785	0.507426259	0.414539005	0.201788638	0.287205328	0.532138031	0.066154912	0.151793242	0.096942101	0.059789163	0.186169996	0.099389359	0.17672717	0.147316109
Hs.44424_at	SLC6A15	Solute carrier family 6, member 15		3.373755345	3.184892372	2.668406836	1.336652215	2.888770695	2.605418944	1.868978903	1.626576705	0.264057843	2.210526049	1.455989183	2.604446469	1.689327895	1.570024677	2.754889563	1.91484985	2.691480273	2.589331354	2.191035088	0.676151867	1.142884663	0.796846969	1.087226162	0.794240947	1.950639795	-0.354286624	1.023709391	0.462765966	1.506306194	0.425332015	-0.101753956	1.359568608	1.832511381	0.656448956	1.003491581	0.347004842	0.278340296	0.544995775	0.343892724	-0.055324288	0.297620663	0.928959259	0.126844482	0.545858665	1.970906088	0.700399035
Hs.444046_at	NETO2	Neuropilin (NRP) and tolloid (TLL)-like 2		1.232560747	1.122729988	1.058930107	0.853557519	0.845360584	0.99819433	1.206001263	0.503889372	0.292639439	1.282011639	0.537253814	0.946718678	0.72627622	0.509396612	0.87533645	0.526819077	0.734372577	0.866565088	0.906281974	0.507465369	-0.293888392	0.471728142	-0.3281278	0.455489966	0.18121583	0.763955074	0.827850721	0.70569408	0.610646694	0.849506594	0.473621588	-0.242756701	0.07542879	1.012162842	-0.051082832	0.321875441	0.235776918	1.069830162	-0.22102813	0	0.848514197	0.799298433	-0.273607501	0.454865661	0.226286922	-0.005479304
Hs.477155_at	ATP6V1A	ATPase, H+ transporting, lysosomal 70kDa, V1 subunit A		1.284196829	1.063169857	0.778388219	0.425413179	1.037113025	1.032089268	0.381704841	0	0.414305185	1.284196829	0.581912092	0.90897632	0.079720394	0.622011565	0.825721732	0.446543404	0.690395306	0.808519764	0.290385017	-0.157580111	0.281326533	0.615378972	0.812287651	0.437679223	0.252248838	-1.026582896	0.281572249	0.081688749	-0.286059575	0.398338696	0.669568035	0.807346991	0.834415633	0.479900461	0.398338696	0	0.333203664	0.101773072	0.66955178	0.415009739	0.04873926	0.6467605	0.303284738	0.481822595	0.587530435	0.081688749
Hs.440364_at	DYNC1I1	Dynein, cytoplasmic 1, intermediate chain 1		1.172840214	0.937784723	1.024723179	0.097000129	0.991638003	1.095087981	0.371356923	0.621757037	0.421103186	0.703692691	0.171052183	1.012375959	0.071978448	0.478452956	0.931462522	0.40388735	1.075750017	0.925209479	0.371356923	0.230024775	0.30940522	0.641839813	0.193236713	0.205020304	0.430307752	0.177320484	0.565577126	0.135930417	0.490391661	0.358707597	0.321367505	0.32957904	0.451727467	0.220083866	0.18115192	0.204898321	0.182222978	0.403621582	0.50135324	0.276893817	0.277940452	0.387194369	0.46811336	0.691571259	0.465328469	0.143166324
Hs.412707_at	HPRT1	Hypoxanthine phosphoribosyltransferase 1 (Lesch-Nyhan syndrome)		0.765923193	0.878036922	0.666976086	0.470815422	0.558270181	0.785041166	0.395400271	0.686356695	0.445916736	0.666976086	0.273775309	0.670680613	0.342515208	0.194839203	0.778212596	0.07126989	0.577062303	0.670680613	-0.119462145	0.135885785	0.287470396	-0.055829516	0.113101875	0.231802719	0.295314642	0.30246463	0.595004598	0.119832114	0.028944928	0.152261455	0.371686054	0.331236358	0.126486697	0.291764227	0.396341043	0.03415416	0.107361001	0.257755622	-0.067861932	0.321315833	0.139536188	0.009055733	-0.295782103	0.548311111	0.267067705	0.182132525
Hs.513094_at	TM6SF1	Transmembrane 6 superfamily member 1		1.993295142	1.187088638	1.751367171	1.621573451	1.11184027	1.162533364	1.394148151	0.506628934	0.95511771	0.617153356	0.934225492	0.510094361	0.919085316	0.831716827	1.308421658	0.823973874	1.177294103	0.651766499	0.463542126	0.640819579	0.518850242	0.795793326	0.590469788	0.902414489	0.792381964	1.208937163	0.322582599	0.380164616	0.855007501	0.701347872	0.856578885	-0.112360369	0.564999264	0.628824942	0.647701687	0.147388584	0.57562485	0.665656716	0.339693833	0.334428474	0.519793001	0.15565237	0.249674758	0.50195404	0	0.421174875
Hs.524308+_at	LOC653252	Similar to Mitochondrial import inner membrane translocase subunit Tim23		2.431775476	2.749052812	2.170266097	1.623822022	2.926844404	1.313459495	2.256295644	0.749399372	1.173930734	1.479540883	1.023251429	0.351507216	1.440233803	1.601584822	0.070141817	2.115689587	1.239425999	-0.569715187	1.66164734	0.90308265	0.122066119	0.047159364	0.553344946	0.614253802	2.472589234	0.319095985	-0.705148493	0.503944341	1.346285041	0.459896618	-0.789403918	2.034995294	0.971560418	0.890926529	0.361416323	0.753458638	0.86029079	0.218153064	-0.083495048	0.580339795	-0.369828232	1.035115363	0.76381629	-0.070141817	0.871139874	0.623062944
Hs.295449-_at	PVALB	Parvalbumin		4.50580586	3.578089166	5.00509219	5.461061557	3.508388352	4.07073502	3.263714884	4.602033584	2.743915978	3.324773096	4.323998451	0.372832468	3.612785159	2.020458374	1.861120743	2.054613201	3.515225255	2.484582712	0.624961897	2.335276905	1.668203095	2.034797961	1.328856313	1.751798867	-0.616503188	3.424662553	3.680912228	2.362864947	0	1.505966802	3.890654252	1.188405464	-0.042790496	0.963460342	-0.543147308	2.229137098	1.90729212	1.643961746	2.844443342	2.765785645	1.436352808	2.312558185	0.659773405	4.275759729	-0.183886642	0.295936596
Hs.4865_at	SCN3B	Sodium channel, voltage-gated, type III, beta		0.627910758	1.211682034	0.694139262	0.017733085	1.237931612	1.170292111	0.422439182	0.114643194	0.250040279	0.822425818	0.25986774	1.189823202	0.195975093	0.141808019	0.817489206	0.17602577	0.0934674	0.430010145	0.348001223	0.34628478	0	0.100110688	-0.165716891	0.318135425	0.126214479	-0.234497601	1.007078193	0.412747692	0.19815285	0.257944954	0.393671454	0.262158222	0.761006381	0.170687898	0.283479588	0.044216464	0.096692095	0.43051329	-0.376377478	-0.560479791	0.481177757	0	0.410083575	0.575325133	0.069858074	0.619583046
Hs.504284_at	PEX11B	Peroxisomal biogenesis factor 11B		0.769183396	0.740164398	0.766884097	0.506591392	0.893581882	0.973068866	0.062939079	0.646805559	0.090878479	0.667794316	0.339508856	0.622219641	0.01830485	-0.098385519	0.309456029	0	0.55190729	0.847596292	-0.048628988	0.18961599	0.309165835	0.274522873	0.124362633	0.088570098	-0.038563031	0.588350012	0.592520862	0.231914277	0.001200399	-0.122000583	0.371936021	0.181186437	0.433372197	0.058541946	-0.16216433	0.103221767	0.07664114	-0.047013301	0	0.10461502	0.217077385	0.454333517	-0.126381362	0.375647765	0.365464784	0.108062456
Hs.441498_at	STAM	Signal transducing adaptor molecule (SH3 domain and ITAM motif) 1		0.633905823	0.692434475	0.549513486	0.540621973	0.713082395	0.723431816	0.618571113	0.927580502	0.25423394	0.306933194	0.30331872	0.295416968	0.222916533	0.546910253	0.467026581	0.577671353	0.589674242	0.891969759	0.053585116	0.352633305	0.023571954	-0.68390153	0.070503387	0.394733239	0.722277668	0.562460702	0.181575399	0.27575495	0.192133621	0.349452224	0.707615396	0.134580681	0.268244947	0.78020093	0.258323656	0.291706485	0.196996455	0.271562885	-0.287041044	0.281722752	0.228160762	0	0.192521477	-0.022140057	0.4688178	0.364769902
Hs.19492_at	PCDH8	Protocadherin 8		0.970516103	1.095831017	0.025006189	0.163224842	-0.08932416	0.229105915	0.74533349	0.75213302	0.180420761	0.231088021	0.354014126	0.793564206	0.14682241	0.52746754	1.012355953	0.54734041	0.739976866	0.568015561	0.373751015	0.116522259	0.286661238	0.369264025	0.294658939	0.59837098	-0.328352236	0.023005074	0.304854361	0.276293586	0.628518498	0.526899488	0.376345893	0.288541661	0.439851265	0.361793724	0.448631316	0	-0.275980672	0.031969721	-1.043415609	-0.641630253	0.299466124	0.349696906	0.182962904	0.437341479	0.158922601	0.085364315
Hs.492427_at	NCALD	Neurocalcin delta		1.306033813	1.176217835	1.365299212	0.830214607	2.275032517	1.739547475	0.674342225	0.498296893	0.704246887	1.20792428	0.450899994	1.027597107	0.315115081	0.304168484	0.71499891	0.555056895	0.804544771	1.113700544	0.25947786	0.492917258	0.112650459	0.608980859	0.230633525	0.25288431	0.315115081	0.580173742	1.120989349	0.432999371	0.377039891	0.472478479	0.276557594	0.59486453	0.031479096	-0.050383796	0.313936739	0.385625587	0.591937803	0.483452711	0.759775875	0.188183484	0.359493776	0.252947252	0.174474172	0.454505302	0.237459991	0.131034261
Hs.148680-_at	DRD1IP	Dopamine receptor D1 interacting protein		0.811324674	0.443689489	0.775545302	1.398113678	0.512580559	0.515843638	1.050565223	-0.048506428	0.683135901	0.686503212	0.915996772	0.169209865	1.20182833	0.358696947	0.787141098	1.155270164	0.826172977	0.419095015	1.012366736	0.327985457	0.458022368	0	0.736918117	0.210266957	1.454960399	0.609346865	0.173490525	0.12847423	0.222771444	0.197162781	0.537609172	0.921083079	0.360199307	-0.574637909	0.469286257	0.501981481	0.252123797	0.105500334	0.461623499	0.312534562	0.29707128	0.545165414	0.575409762	0.863122702	0.921083079	0.23758736
Hs.6540_at	FGF13	Fibroblast growth factor 13		0.842459156	1.05966862	0.786658747	0.294023219	0.997010402	0.892031015	0.203987605	0.457062754	0.134158596	0.928013471	0.437303268	1.02126633	0.172214977	0.198878243	0.657875098	0.159265426	0.76680329	0.944573436	0.267082284	0.318745056	0.13490727	0.247459317	0.007181099	0.276139516	-0.09343367	0.444492346	0.997010402	0.199449752	-0.012269069	0.060955212	0.380111554	0.083326029	-0.023270521	0.372838223	-0.191272169	0.038903852	0.074049743	0.40854252	0	0.045208823	-0.011780297	0.120758371	-0.004522235	0.419023518	0.030914177	0.113507287
Hs.435714_at	PAK1	P21/Cdc42/Rac1-activated kinase 1 (STE20 homolog, yeast)		2.771717979	2.485386965	1.984957795	1.518257605	2.263498295	2.145737944	1.365948688	-0.246693667	0.799934231	1.808049378	1.475327004	1.038391355	1.327766928	1.603029456	0.624584502	2.027415293	0.850813062	1.809779144	0.872900814	0.588485695	0.53784545	1.434630602	0.505989696	1.013105736	1.412577297	0.063076851	0.615142583	0.584265426	1.260694248	0.472512454	0.315454428	1.697404866	1.391764216	0.119125442	1.246217293	1.025754409	1.451218754	0.154215454	0.963461553	0.406140859	0.537786286	0.798366411	0.422841236	-0.138395185	1.047403335	1.308026583
Hs.466184_at	MAST3	Microtubule associated serine/threonine kinase 3		2.865118307	1.139245823	2.360150215	0.086010466	0.832140942	0.076830341	0.67937107	0.543152221	1.017744919	1.475489338	-0.963853641	0.467015636	0.440007812	0.919997406	2.387109429	0.424524438	1.964225344	0.349460215	0.208838739	0.493322916	-0.093915095	0.546262421	0.258467025	0.796568259	0.166740966	0.167230576	0.385591407	0.330397316	0.752291397	0.679560307	0.188904738	0	0.450295133	0.483853794	0.280536173	0.376095631	0.063427921	0.347177396	-1.10764372	-0.357261589	0.453149869	0.295756238	0.649706093	2.823532777	-0.291761973	0.969603245
Hs.502145_at	NELL1	NEL-like 1 (chicken)		2.046315833	1.646772969	1.964096387	0.33375056	2.123679602	1.476318314	0.645594943	1.613315073	1.321096712	1.196527685	0.297252354	1.925585216	0.179532585	0.545954163	1.460047283	0.205828838	1.03660968	1.165974702	0.607578854	0.386967927	0.822144622	0.720575274	0.484994586	0.78013761	0.542838563	0.456054713	0.543483646	0.86743784	-0.015770942	0.314563857	1.130788885	0.034125712	0.677670781	0.638733148	0.107292155	0.36926228	1.00738413	1.214581088	0.973962833	0.64341032	0.576504178	0.527621187	0.212547626	0.849491857	0.352046859	1.150185863
Hs.116448_at	GLS	Glutaminase		1.288405173	1.240047419	0.90093353	0.316784131	1.330907386	1.141340412	0.170304067	0	0.506551519	1.307076092	0.415078596	1.159409925	0.078061592	0.286902614	0.862388029	0.186827276	0.777684507	1.139325633	0.082336406	-0.038979159	0.06378558	0.491220081	0.221746527	0.482593316	-0.221647988	-0.020034989	0.94008911	0.108928581	0.052492228	0.224893034	0.237866835	0.346983451	0.259207779	0	0.221062484	0.035794928	0.121777553	0.015577728	0.565311218	0.269034407	0.205838691	0.048642559	0.344765435	0.115726154	0.539322668	0.278673554
Hs.75639_at	SLC25A46	Solute carrier family 25, member 46		1.090317926	1.939402452	0.395979742	1.291237329	2.024724561	1.315427029	1.26033347	0.378153779	1.031868677	-0.010298267	1.186874371	1.171557194	0.625053616	1.504195175	0.010298267	1.397185878	0.573668585	0.972258576	0.740000088	0.683180055	0.172128493	1.006190892	0.124054821	0.646664887	1.500267251	0.438007423	0.872940492	0.255092445	0.720371789	0.987029275	-0.525045981	1.44940859	0.428808618	0.614038348	0.640683421	0.248681401	0.414687628	-0.034868995	0.501081903	0.463240477	0.505009214	0.701547349	0.465150259	-0.786956903	0.678638228	0.519731864
Hs.514681_at	MAP2K4	Mitogen-activated protein kinase kinase 4		1.421809308	1.212749337	0.815857465	0.39277346	1.442428076	1.073778841	0.575337529	-0.097636291	0.974125422	1.308988052	0.511669806	1.247134215	0.774173991	0.631871179	1.003627634	0.423079041	0.72386137	0.692153659	0.523534567	0.255613146	0.130240185	1.282970772	-0.108818861	0.454760253	0.068477517	-0.145017605	0.929413484	0.0357586	0.04430307	0.43667317	0.18755857	1.035455672	0.495614786	0.160401857	0.043051002	0.331685336	0.664515597	0.134835489	0.760365256	0.128126834	0.142172131	0.604173299	0.393760484	-0.400284441	0.326871062	0.3698668
Hs.370287_at	ADAM23	ADAM metallopeptidase domain 23		1.709639696	1.832114229	1.946585519	1.324249649	1.664647095	1.383319742	0.944688204	1.111487465	1.241942645	1.43165807	0.255687301	1.235801107	0.618625878	0.562717218	1.235997619	0.681987382	1.547430186	1.307006378	0.171128545	0.371109314	0.398289983	0.472474068	0.532090104	0.446265715	0.127374001	0.976620172	1.607877948	0.45652705	0.247189334	0.40259921	0.255687301	0.319747205	0.259892209	0.172384085	0.082669484	0.458649796	0.315528277	0.530599739	1.385734492	0.915230718	0.419353726	0.032942764	0	0.355863606	0.295670003	0.188867589
Hs.512973_at	PTPLAD1	Protein tyrosine phosphatase-like A domain containing 1		0.821064135	0.93968173	0.023967083	0.378383634	0.582787951	0.58652638	0.628195742	-1.096631894	0.459170634	0.561231084	0.258365517	0.581613396	0.079912982	0.53486174	0.686766755	0.718747115	0.142131715	0.447472761	0.655412743	0.219812015	0.004018117	0.808407351	-0.140962208	0.27416767	0.743020561	-1.04103113	-0.102648331	-0.166867174	-0.147169472	0.634995018	0.155501535	0.475400038	0.64836013	0.55735247	1.083804826	0.018821181	0.228281637	-0.191004845	0.711583127	0.155237383	0.024144855	0.050349195	0.277457222	-1.589430859	-0.116942284	0.17164761
Hs.521461_at	NEFL	Neurofilament, light polypeptide 68kDa		1.041282759	1.039125337	1.1532702	0.539754936	0.998313662	0.981913331	0.340387229	0.461814049	0.545981901	0.921342232	0.21024125	0.750374563	0.035772675	0.360960152	0.680799394	0.147760116	0.970252983	1.017261245	0.104664035	0.103449306	0.427890141	0.188486033	0.237821522	0.119940527	-0.068098447	0.493243043	0.779393035	0.231927968	-0.083713123	0.169884304	0.188486033	0.340387229	0.251380741	0.310803493	0.335548593	0.237821522	0.30314093	0.188831887	0.52045816	0.418970703	0.169884304	-0.05132171	0.119940527	0.632289519	0	-0.078054795
Hs.444212_at	VSNL1	Visinin-like 1		0.937800248	1.181706402	0.914306695	0.204199794	0.893428947	0.803418257	0.307664423	0.281291667	0.394547684	0.801599622	0.373603247	0.82625577	0.108296715	0.373603247	0.824296005	0.176984677	0.528725057	0.57716343	0.108296715	0.264783902	0.360121531	0.307664423	0.363669395	0.19661857	-0.146374062	0.229056201	0.739937822	0.394547684	0.130145978	0.264783902	0.373603247	0.153491124	0.373603247	0	0.130679745	0.30018896	0.175340387	0.052738858	0.305975847	0.288374195	0.19661857	0.229723535	0.027215117	0.780105798	-0.063578417	0.130679745
Hs.167317_at	SNAP25	Synaptosomal-associated protein, 25kDa		0.944914959	1.097603527	0.836618244	0.400984528	1.123976283	0.945181499	0.112707072	0.067512663	0.526098977	0.922936191	0.400984528	0.688885382	0.136200625	0.297488216	0.731055857	0.067512663	0.731055857	0.77270738	0.112707072	0.213200036	0.178794784	0.136200625	0.241591637	0.288530192	-0.23710189	0.213200036	0.77270738	0.237821522	-0.042551691	0.12511445	0.240507615	0.332819195	0.163415742	0.109579411	-0.062043664	0.485227314	0.209402629	0.084330398	0.490371276	0.31898204	0.365622065	0.136200625	0.314053933	0.793013764	0.045533895	0.147810832
Hs.792+_at	TRIM23	Tripartite motif-containing 23		1.08347409	1.924420726	0.715895086	0.184650346	1.305921305	0.949852912	1.002885691	0.509313972	0.282086815	1.276513536	0.794490525	0.664223682	1.245874752	1.011665423	1.184681852	1.46334152	-0.014921617	0.404965859	1.042872755	0.085717613	0.751081602	-0.053612978	1.089220672	0.590526121	1.333741242	-0.345436785	0.854658018	0.156581807	-0.155681451	0.635428916	0.277033017	0.57723592	-1.243709255	0.922896345	1.330393567	-0.133183789	0.48434564	0.580176532	0.794364321	1.179227841	-0.051614344	0.332846327	0.243822555	0.014921617	0.250774402	-0.194622857
Hs.501127_at	ATRNL1	Attractin-like 1		1.396826642	1.977374678	1.485299467	1.14638849	1.573113213	0.998426489	0.910352912	0.80386366	0.908223164	0.863330541	0.697700141	1.177195758	0.44774593	0.904407854	1.344967979	0.642873194	1.258459606	1.501782203	0.310304518	0.35344789	0.395663328	0.423186283	0.380552432	0.263268656	0.051081197	0.914365563	1.047050424	0.455235425	0.657675711	0.555034622	0.271153001	0.644710945	0.299205871	0.293259345	0.007364592	0.359917722	0.389647264	0.221829469	0.224882901	0.669126414	0.272228386	0.42789933	0.426617174	0.639923882	0.454922629	0.3367734
Hs.24969_at	GABRA5	Gamma-aminobutyric acid (GABA) A receptor, alpha 5		1.146667044	1.842940422	0.4174913	0.266144025	1.290030644	0.880349146	0.994532394	-0.005385573	0.604618174	0.984895219	1.389403888	1.313346419	1.441262318	1.064117177	1.510497792	0.946068758	0.520071541	0.658722013	1.246387684	1.238185132	0.392364742	0.914385802	0.518107535	0.86499878	1.001389143	-0.158365564	0.551197845	0.670465422	0.582009012	1.218341167	0.709987968	0.46957416	0.949881357	0.440651071	1.50243485	0.118191617	0.282379103	0.441021148	-0.133827466	-0.754421692	0.610295233	0.517629875	1.096736563	0.725094629	0.45932028	0.953706929
Hs.408652_at	KIAA1797	KIAA1797		0.953964748	0.984455635	0.833351064	0.772429169	0.504772408	0.598831094	0.078705665	1.276618607	0.865018077	0.375878984	0.567841926	0.877251594	0.178212088	0.83025891	0.552792889	-0.522778772	0.297225719	0.334087022	0.03952181	0.310257908	0.581790446	0.163028769	0.249653488	1.051536136	-0.230055347	0.540287448	0.536341753	0.427569102	0.391865639	0.232677149	0.204652524	0.116594072	0.550976295	0.354912501	0.025258974	0.252786653	0.068147503	0.334488589	0.457414939	0.721569458	0.01853248	0.469740586	0.43706599	0.795004895	0.687413584	0.609186365
Hs.118638_at	NME1	Non-metastatic cells 1, protein (NM23A) expressed in		1.197351628	0.724725768	1.145501824	0.15101442	0.646832894	0.372230162	0.122806313	0.408637872	0.378075354	0.477593201	0.354289758	0.128297818	0.461390082	0	0.301893642	0.043447324	0.304378629	0.399487745	0.422888524	0.300265427	0.515897993	0.082335584	0.3739019	0.509007726	-0.400111713	0.22713385	-0.059615403	0.380519078	0.59488955	0.165898409	0.311882371	0.336699297	0.329341363	0.122546019	0.316965568	0.280058839	0.364186478	0.029681547	0.089087603	0.133968745	0.119356143	0.185545637	0.095494068	0.013109477	0.282077081	0.443764633
Hs.45140_at	TMEM35	Transmembrane protein 35		1.109650082	0.861329044	1.276698899	0.508020554	1.148242121	1.087589411	0.16815976	0.489688547	0.228888181	1.185941232	-0.063023388	0.708637394	0.058813386	0.376487696	0.832946296	0.07159818	1.35900393	1.219259048	-0.372011639	0.289376692	0.25674907	-0.370173888	0.240055934	0.029011783	0.092414568	0.724340973	1.04064996	0.064432954	0.452833418	-0.175981725	-0.02152101	-0.233648336	0.276379728	-0.099844409	-0.089573945	0.072367767	0.013401742	-0.068892835	0.741299033	0.46723848	-0.056028074	0.015040411	-0.021735363	0.768577856	0.502110283	0.033615393
Hs.226755_at	YWHAH	Tyrosine 3-monooxygenase/tryptophan 5-monooxygenase activation protein, eta polypeptide		1.201873601	0.978916937	1.007247026	0.332566081	0.839390285	0.865631575	0.369644098	0.350362645	0.485781109	1.094626927	0.266194792	0.913611795	0.282264197	0.038803003	0.926803011	0.386135319	0.689839412	0.568236552	0.135490974	0.241597121	0.012561106	0.232505005	0.422849702	0.264434634	-0.035143417	0.050690208	0.652448865	0.241597121	0.260500205	0.241597121	0.369644098	0.436079096	0.201820182	0.032463796	0.286413402	0.328725502	0.139526652	0.134512206	0.031742625	0.119843696	0.197406914	0.232505005	0.433435055	0.510227203	-0.152334891	0.156267423
Hs.77770_at	AP3M2	Adaptor-related protein complex 3, mu 2 subunit		1.100073527	1.326926856	1.313878085	0.265549181	1.313944305	1.413061086	0.350363728	0.750237854	0.192442104	1.059825513	0.247487634	1.179244825	0.146303359	0.234794149	0.820054439	0.128873684	0.790566299	1.12882757	-0.06009927	0.258768827	0.644899587	0.457299737	0.274369375	0.184487024	0.03795124	0	0.663472162	0.310336916	0.775529069	0.141204115	0.552334649	0.428566513	0.737559143	0.014591996	0.123770971	0.282245286	0.296390698	0.748622873	0.202273599	-0.250760594	0.16380309	0.203795953	0.256087461	0.678976619	0.269308435	0.264520829
Hs.444409_at	MEF2C	Myocyte enhancer factor 2C		1.101328857	1.380912087	0.557304205	0.53060387	1.360693677	1.413266897	0.420856431	0.041270039	0.205211443	1.684342781	1.054600309	1.282847235	0.568580248	0.62683146	1.262891119	0.2712611	0.818675225	1.240163348	0.489791092	-0.173174535	0.363566683	0.679218595	0.455831368	0.094807694	0.450396266	-0.273558119	1.011590886	0	-0.900713716	0.416010706	0.360577788	0.684327956	0	1.500125947	0.832201664	-0.079259706	0.061335828	0.196708571	0.477055833	1.211009051	-0.05609665	0.3138442	0.298578466	0.35340817	0.068646902	0.234735757
Hs.303609_at	ST6GALNAC5	ST6 (alpha-N-acetyl-neuraminyl-2,3-beta-galactosyl-1,3)-N-acetylgalactosaminide alpha-2,6-sialyltransferase 5		0.952557007	1.428669086	0.376025884	0.211938302	1.097208062	1.596368776	0.81312939	0.289340171	0.25990158	1.241363634	0.154002696	1.206795046	0.239109127	0.488226888	0.909711063	0.261182453	1.097806863	1.64656286	0.565280688	0.20456697	0.438668593	-0.87724574	0.503918548	0.35257469	0.219320789	0.079037022	0.685601085	0.198584959	0.542604438	0.20456697	0.618202512	0.716316344	0.197590482	-0.144437925	-0.511229576	0.074976246	0.137080707	0.238760727	0.08677313	-0.037474556	0.533725597	0.597770644	-0.074730442	0.848947983	0.515733594	-0.069047746
Hs.108112_at	POLE3	Polymerase (DNA directed), epsilon 3 (p17 subunit)		1.091001909	0.661610653	0.83642121	0.81672572	0.599061922	0.240188781	0.267077836	0.313661581	0.083643099	1.16971684	0.64632054	0.383880613	0.346878498	0.660577675	-0.071411877	0.405347964	1.040294206	0.73616343	0.273133267	0.309483944	0.782649024	0.344872907	0.331852199	0.121889573	0.580167862	0.428613728	-0.712812233	0.486722014	0.273124119	0.316399101	0.451713922	1.518562353	0.393646158	0.207675729	0.693361298	0.306012368	0.079519393	0.213222815	-0.620435221	-0.232934176	-0.135427376	-0.199017758	0.019776057	-2.351556995	0.431666746	0.314467472
Hs.498313_at	ADSS	Adenylosuccinate synthase		0.784253979	0.64228931	0.750360631	0.440025806	0.705650661	0.896391998	0.281130474	0.071158246	0.352256761	0.645507408	0.426367076	0.700225052	-0.060120861	0.65733374	0.618696547	0.184514104	0.780410704	0.746663852	0.265554011	0.249663911	0.103625782	0.428519168	0.331894999	0.30328993	0.698106431	0.504487026	0.101902945	0.397121857	0.39418793	0.340953176	0.267706309	0.389788025	0.24740705	0.410754598	-0.072383227	0.175822585	-0.045571943	0.045369909	-0.079973647	0.130601729	0.264704322	0.455457415	0.03462607	0.008301413	0	0.2754279
Hs.520383-_at		Transcribed locus		1.008579325	0.66476756	0.712839394	0.359308114	0.714525561	0.126414849	0.776904057	-0.224679324	0.226773766	-0.035061605	0.899474127	-0.021247228	0.593477036	0.755152089	0.135501589	0.688209016	-0.08549122	0.021247228	0.578460737	0.362028523	-0.198495617	0.925242096	-1.868483652	0.395479375	0.881616616	0.068447172	0.207997677	0.07895277	0.142596676	0.137491785	0.342999584	0.3312657	-1.018267062	0.818716982	0.890812654	0.23495471	0.069604144	0.164238154	0.488288688	0.597557715	-0.184928492	-0.263683075	-0.476861958	-2.267117527	0.115371046	0.406173393
Hs.444776_at	ACOT8	Acyl-CoA thioesterase 8		1.029872851	0.653019585	0.912900189	0.919358869	0.721223399	0.341945044	1.189211549	1.498740706	0.833731397	0.181307605	1.180564208	-0.015828766	0.997051063	0.006132001	0.843858707	0.919358869	-0.204534662	0.216161912	0.859578923	0.702344008	0.652547255	0.570947107	0.479050503	0.327075332	0.662972484	0.532091608	0.569650055	0.549902886	-0.541487715	0.592923596	0.807273097	0.712652055	0.693259063	0.008810028	0.387927326	0.345430209	0.600828558	0.156447943	0	0.047106613	0.330863665	0.802668244	0.531258485	0.906315716	0.659772421	0.443999254
Hs.79015_at	CD200	CD200 molecule		1.048793495	0.676770709	1.117820265	0.249551816	1.263458679	0.911658304	0.764674565	0.621282814	0.460495838	1.24477641	0.357879327	0.746962057	0.639388337	0.903397157	0.846130315	0.405447457	1.119105654	1.23026399	0.487355061	0.632641685	0.336535151	0.220113609	0.101047051	0.468946706	0.654467087	0.141386917	0.672541378	0.426096257	0.584219186	0.35517257	0.352056326	0.353214426	0.406576149	0.420416809	0.431050192	0.152680738	0.120197951	0.176662397	-0.553086112	-0.015089721	0.516163074	0.119765571	0.281951853	-0.071455305	1.041049325	0.700098119
Hs.473788_at	OTUB1	OTU domain, ubiquitin aldehyde binding 1		1.649092583	0.679373066	1.0829665	0.840599246	0.745823128	0.769490091	1.017311654	0.121795389	0.545669477	1.035595594	0.82415913	0.3832058	0.797732413	0.193559114	0.686773884	0.79375132	0.459043383	0.432691045	0.82415913	0.39090151	0.346472789	0.238110047	0.598590881	0.653866378	0.739296063	0.303321302	-0.017538335	0.544482157	-0.181986779	0.44276634	0.37162816	0.245114846	0.260571107	0.434292407	0.419258813	0.438085634	0.608032863	0.314975364	0.631547741	0.295802394	0.618243375	0.40607619	0.627535669	0.435226008	0.027836818	0.41673129
Hs.375616_at	SLC17A7	Solute carrier family 17 (sodium-dependent inorganic phosphate cotransporter), member 7		1.062003471	1.107284198	0.680766331	0.294064745	0.9792359	1.166560494	0.433085416	0.111143783	0.37194409	1.287093478	0.61311894	1.016764663	0.5312958	0	1.042838395	0.418842197	0.418204143	0.522152597	0.412375233	0.285689549	0.224738796	0.358014747	0.226640196	0.347512511	0.233028389	-0.100794539	0.767390739	0.269325652	-0.178649231	0.330877529	0.204204851	0.269793127	0.313519785	0.226997098	0.620123986	0.114028842	0	-0.096396021	0.419168293	0.056912481	0.291030522	0.204204851	0.358726065	0.758315285	0.17313719	0
Hs.3281_at	NPTX2	Neuronal pentraxin II		1.99795493	1.813021968	-0.363060142	0.336488714	-0.383895773	1.507164284	0.653501316	0.789826628	0.777794589	1.260617069	0.806513598	-0.158294534	0.620341975	0.364451531	0.027278147	0.135911831	1.405200123	1.473026054	0.655474337	0.450174581	-0.002816006	0.135911831	0.111960627	0.640046723	-1.382612383	0.379557542	0.242100252	0.942757155	0.23460979	0.218101544	0.556371405	1.147717372	1.216431983	0.850929363	-0.82563987	-0.290891668	-0.548462836	1.180129336	-0.155811164	-0.160148825	0.505841831	0.797307256	0.515062894	0.583260693	-0.854461434	1.035664515
Hs.8526_at	B3GNT1	UDP-GlcNAc:betaGal beta-1,3-N-acetylglucosaminyltransferase 1		1.487417881	1.069593929	1.466100748	0	0.965414158	1.017773043	0.481268955	0.250074682	0.13849454	1.36020347	-0.023700627	0.957771689	0.208189248	0.439878888	0.128625038	0.472622636	0.494945972	1.041108618	0.729837458	0.187277687	0.330695829	0.197725738	0.696944592	0.257789844	0.525701733	-0.502224492	0.201667379	0.187277687	0.467801022	-0.154457662	0.171138576	0.833718586	0.359227284	0.441340329	0.572768372	0.463656047	0.074105688	0.073203384	0.432214705	0.214384365	0.350467687	0.729837458	0.708555042	0.848438256	0.814697441	0.153542525
Hs.317632_at	CDH18	Cadherin 18, type 2		1.522726871	1.397096823	1.379278711	1.037798482	1.113683854	0.726536163	0.392722919	1.09178089	0.428915771	0.067987933	0.10612528	1.279414739	0.402991395	1.354351917	0.93204935	0.478911195	1.100925694	1.414422549	-0.105060274	0.361342862	0.766701309	-0.081356776	0.903819379	0	0.121062246	0.485026511	-0.174209493	0.335695628	0.888552384	-0.087703183	0.129182534	0.283758602	0.735997034	0.052546455	-0.017494317	0.267842158	0.107099986	0.242756104	0.542493769	0.760046034	0.112497714	0.371953421	0.356571548	0.679940343	1.629411102	0.703575342
Hs.2210_at	ZNHIT3	Zinc finger, HIT type 3		0.347716387	0.162534046	0.414647124	1.007697845	0.287814481	-0.016462804	0.96117152	0.868092993	0.357076355	-0.140475491	0.467386742	-0.641808809	0.601223168	0.636701653	0.113498091	0.797763822	0.253844877	0.022611057	0.945985382	0.440606489	0.315530749	0.211260099	0.367125656	0.386777575	0.859090294	0.24384173	0.016462804	0.436947645	0.525025503	0.16207139	0.534081985	-0.002771263	0.427662728	-0.189136131	0.043201877	0.226589765	0.169849433	0.402625786	0.002218575	-0.052436061	0.219564191	0.440340167	0.045553585	0.30400433	1.091227825	0.344709143
Hs.500756_at				1.254649626	1.223239117	0.881438539	0.856213283	0.958561584	1.169142267	0.470552662	0.594866504	0.408359819	1.140509063	0.917671865	0.733643772	0.772531804	0.418585372	0.53805929	0.41182741	0.70700259	0.724797001	0.719664251	0.431398868	0.192373772	0.696950993	0.437327297	0.316763629	0.341792434	0.426994799	0.97700686	0.446074427	0.075517897	0.294141406	0.61298981	0.752402134	0.486744202	0.035030079	0.179069527	0.300404805	0.276360932	0.289770775	0.728283325	0.305586648	0.249403241	0.541751503	0.227177099	0.466187237	0.434788629	0.14974149
Hs.111554_at	ARL4C	ADP-ribosylation factor-like 4C		1.052836253	1.256999643	0.970890917	0.751754701	1.236456432	1.259670945	0.383699293	0.264198399	0	1.309386172	0.372003299	1.17317025	0.429803382	0.55434612	1.387021341	0.305903049	0.872651394	0.980176691	0.296446984	0.453166425	0	0.497612623	-0.000967401	0.051919238	-0.25504498	0.394993756	0.832825081	0.18005598	0.20412467	0.235377761	0.374228743	0.231070808	0.349226286	0.153636245	-0.013319578	0.636380519	0.651766229	0.094251388	0.109268522	-0.05875506	0.256521732	0.33014384	0.208093324	1.169428476	0.260805767	0.016387907
Hs.534371_at	PIP5K1B	Phosphatidylinositol-4-phosphate 5-kinase, type I, beta		0.82523175	1.105604599	0.649729315	1.26907227	0.31920782	0.817400685	0.877963081	0.723120013	0.485420355	0.362965891	0.850192464	0.706033463	0.619174219	0.465618124	0.82523175	0.458406913	0.408864259	0.784684666	0.324475109	0.150731324	0.105504682	0.525908935	0.305358398	0.033805895	0	0.888265871	0.627297296	0.199521552	0.264117102	0.509043411	0.335943317	-0.34698093	0.457280857	0.816906181	-0.522608506	0.156564804	0.099064557	1.075702093	-0.07665691	0.006643112	0.128326837	0.443827337	-0.243937685	0.21342815	0.391393365	0.335334364
Hs.199814_at	TRHDE	Thyrotropin-releasing hormone degrading enzyme		1.04352474	0.870353608	1.330077337	1.166533278	1.040079872	0.645630038	1.374438769	0.212295048	0.592834985	1.472591267	1.262413784	1.018617513	1.077696722	0.011637378	1.105215996	0.901465571	1.324208238	1.288700183	0.855050882	0.392801682	0.8476666	-0.558453037	-0.061202929	-0.273966042	0.547247382	1.076035101	1.26430878	0.585379194	0.390929608	0.724478415	0.166443767	-0.603121714	0	0.556121435	0.428947139	0.372354372	0.206511989	0.291463922	0.04811607	0.643101297	0.543047676	0.115582209	-0.457441548	0.21939253	0.71241982	-0.01670481
Hs.368281_at	MAP2	Microtubule-associated protein 2		2.054982966	2.095100325	-0.599233226	1.312358731	1.630039926	0.129266422	1.321811487	-0.892591304	1.197241833	1.625372712	1.702577423	1.156495583	1.251179582	1.465429583	1.868374238	1.906418065	0.049649743	0.948939176	1.290911183	0.470621634	0.226054964	1.540884428	0.72421718	1.370872984	0.786269763	-0.735173617	1.217677358	-0.356543224	-0.74359622	1.431796247	0.439320272	1.042067366	0.875270081	1.149365305	1.662399302	-0.839952933	0.206035164	0.329916789	1.521649444	0.262718443	-0.185081479	0	1.321483821	1.002915592	0.368497016	0.64293699
Hs.459035_at	RASGRF1	Ras protein-specific guanine nucleotide-releasing factor 1		2.430367405	1.567320835	1.515372571	2.523628318	1.722275791	1.946154159	2.415692079	0	2.053246616	2.160232586	2.201489851	0.092537879	1.702339756	0.989886107	0.393609103	2.209920029	0.496811712	0.607718592	2.15611926	0.797205937	0.168934056	0.837970877	0.052950261	1.550090306	1.631206897	0.573284645	0.099939281	1.452348953	0.076370195	1.990637883	0.504799371	1.124078365	1.177029761	0.950527702	1.266731939	0.171170813	0.863168495	0.902427459	1.508936107	0.031109051	1.244120638	1.195623022	1.364827562	-0.008233714	0.830582359	2.051054336
Hs.102696_at	MCTS1	Malignant T cell amplified sequence 1		0.747081432	0.89170178	1.141711759	0.847242235	0.449465736	0.479464611	0.592709708	1.189638816	0.857130697	-0.283680125	1.138347912	0.385639797	1.170333262	0.452051805	0.368667076	0.845177528	0.373983783	0.576063541	1.007525138	0.900775729	0.524818393	0.338399125	0.243503123	0.524496643	0.739683092	0.709550526	-0.263667135	0.78728029	0.608839013	0.6657652	0.795939293	0.37256559	0.502295715	0.047781867	-0.190452254	0.273609948	0.468045814	0.565224291	0	0.109555477	0.553238322	0.750599591	0.687550144	0.283680125	0	0.708264048
Hs.467981_at	SLC30A3	Solute carrier family 30 (zinc transporter), member 3		0.839237072	0.82609842	1.457396773	0.701781546	1.367005028	2.206779466	0.935507509	1.025521372	0.715375612	1.715968501	0.296476542	0.946393573	0.537620313	0.661518095	0.906535598	1.021649341	0.202835057	0.0034682	0.251721904	0.672636607	0.541010637	-0.397558519	0.286635948	0.263619812	0.580524807	0.432599998	0.873699068	0.749426811	0.699745204	0.411597123	0.153004774	0	0.76617675	0.944123842	0.447788644	0.273246329	0.760477607	0.858986046	0.456644276	-0.257274454	0.744603531	0.665546899	0.27471625	1.433551239	0.238997011	0.389108003
Hs.75149_at		MRNA; cDNA DKFZp666G069 (from clone DKFZp666G069)		0.696812103	0.684519925	0.862889391	0.36950767	0.817541353	0.741289669	0.201827374	0.478976015	0.30903437	0.781233016	0.45016561	0.614268559	0.291501498	0.14925189	0.736835779	0.145005887	0.872249715	0.839681869	0.033075736	0.242642827	0.399978359	0.201827374	0.191799322	0.261300948	0.228326906	0.270466006	0.741289669	0.228483608	0.009164861	0.027081772	0.493306977	0.220143087	0.473973141	0.01347662	0.031444947	0.282626876	0.175355538	0.147615691	0.324602328	0.399169755	-0.089917309	-0.252090274	0.0579223	0.206150175	0.473973141	0.120783579
Hs.500916_at	INA	Internexin neuronal intermediate filament protein, alpha		0.739606685	0.911703788	0.988716153	0.509948697	0.766095389	0.789683976	0.202243473	0.374839201	0.525671283	0.845590231	0.423090246	0.580523807	0.12164912	0.118610163	0.601490495	0.047055802	0.725490253	0.722757883	0.101722742	0.14147802	0.166615099	0.21934253	0.205004056	0.297675091	-0.294705054	0.537636819	0.771914305	0.322201751	0.208850747	0.273236032	0.254329648	0.290953979	0.023544714	-0.025693201	-0.165496962	0.116184954	0.010289761	0.260013351	0.744966556	0.636394582	0.368135653	0.118610163	0.287357026	0.462079527	0.095879039	-0.125684767
Hs.302352_at	GABRB3	Gamma-aminobutyric acid (GABA) A receptor, beta 3		2.494750965	3.041866386	0.374321143	0.428573891	2.111801718	1.299508006	0.90635023	-0.013919022	0.601045733	2.687361602	1.413327881	2.321377538	1.016622564	1.66162218	2.959725691	1.162033004	0.346437749	1.810615018	1.155175083	0.192751443	0.361600143	0.410937099	-0.051944621	0.509284405	1.046006114	-0.417851046	-0.034671179	0.045805049	-1.376643017	0.378311646	0.843551856	0.816374519	0.047696402	1.378557429	1.739157372	-0.13817847	0.102171525	0.008667717	0.487972301	1.143728214	0.515479059	0.537133996	0.355762739	0.44877321	0.718070393	-0.092003384
Hs.2722_at	ITPKA	Inositol 1,4,5-trisphosphate 3-kinase A		1.934803927	2.016598561	1.523311922	1.78520917	1.525422237	2.14977783	1.075792442	0.899289062	1.34055096	1.399072702	1.332490898	1.53927715	1.249756537	0.999358956	1.761825254	1.207267822	0.605489741	0.362552793	0.928543943	0.760531021	0.388583764	1.074791013	0.339280184	0.553866599	-0.005146975	0.708329177	-0.34866048	0.930798355	0.641078426	0.720500079	0.805584923	0.875848271	1.139248322	0.146939813	0.564417679	0.65651332	0.359037668	1.551818694	0.944351327	0.344009012	0.52426393	1.152875602	0.821580183	1.234757846	-1.216472334	0.651872941
Hs.370102_at	ZCD1	Zinc finger, CDGSH-type domain 1		1.338375075	0.749664249	0.737009353	1.140844679	0.412281284	0.342240781	1.167388291	0.978855274	0.419701698	0.084080544	1.320049501	0.314943922	1.209132047	0.476475486	0.200755597	1.010423079	0.161176943	0.516078168	0.743264516	0.409238671	0.505448524	0	0.335157357	0.357834125	0.969646365	0.48860678	-0.082181613	0.568138579	-0.063768046	0.181238435	1.042207116	0.816249433	0.572946023	0.647353053	-0.556913508	0.350568371	0.399431653	-0.05261545	-0.26223639	0.359215753	0.393920685	0.915127312	0.381044114	0.835888323	0.574257502	0.29025391
Hs.184877+_at	SLC25A11	Solute carrier family 25 (mitochondrial carrier; oxoglutarate carrier), member 11		1.764212614	1.016826753	1.953485822	2.134802422	2.192173333	2.314113374	2.21071748	1.013706178	0.576922137	1.183911373	1.580670998	0.5300954	2.055505138	1.176186367	-0.027474271	1.705730734	0.79260615	0.552503378	2.049586887	1.204069676	0.187245723	-0.146812645	-0.236355788	0.027714123	2.513263764	0.720836425	-1.623536629	0.78032679	-0.319758166	-0.04051558	-0.134519686	0.738290083	1.046355194	0.45918582	1.063388826	0.146780079	0.985180421	0.199950827	1.211983688	0.279107787	0.7218171	0.141127436	0.389741793	-0.533604407	0.436948382	0.864236032
Hs.497806_at	MARK1	MAP/microtubule affinity-regulating kinase 1		0.418951868	0.518728841	1.157669177	0.431402875	0.750087451	0.597027297	0.417317338	0	0.039486214	0.290267139	0.460444772	0.759728901	0.401480293	0.705604198	0.72904733	0.232517974	0.48123057	0.80972619	0.577067822	0.113500689	0	0.382792323	0.398039458	0.904592415	0.192256099	-0.119629299	1.157822591	0.096354556	0.99229462	0.31932236	0.608502999	0.254346484	0.650896076	0.563643953	0.551008952	0.308610747	0.878336155	0.02287581	-0.152344589	0.314736751	0.290883365	1.191222104	0.091815327	0.679135877	0.195538752	0.221731977
Hs.255015_at	VPS24	Vacuolar protein sorting 24 homolog (S. cerevisiae)		0.901065997	0.670475619	0.717383672	-0.03662186	0.624106652	0.550177059	0.257779737	0.482450136	0.186495432	0.535187423	0.482450136	0.699353673	0.325662283	0.767729075	0.836296075	0.263134071	0.51438084	0.37187036	-0.11178951	0.267497948	0.41441416	0.465589524	0.271880109	0.070143754	0.01226095	0.118059392	0.448795961	0.379634228	0.301382902	0.302155132	0.21068476	0.338128164	0.537465031	0.213654823	-0.010920876	0.415314349	0.401566418	0.025642481	-0.154749244	0.018744969	0.394199559	0.368706503	0.181443513	0.573202552	0.368706503	0.164324816
Hs.464985_at	RIT2	Ras-like without CAAX 2		0.802553658	1.084796061	0.921844398	0.67734197	0.809149135	0.779705302	0.516424377	1.162783568	0.858152096	0.600124742	0.749006576	0.89877943	0.708507795	0.715528449	0.796480674	0.300410486	0.363810983	0.415803806	0.346544978	0.549314001	0.599112006	0.746741627	0.36433178	0.693540544	0.222173259	0.67365215	0.901885201	0.577265738	0.512475939	0.87566167	0.720389084	0.544853108	0.485458727	0.117764899	0.292872164	0.343128236	0.429540722	0.899528643	0.6267316	0.524525812	0.500037823	0.629672002	0.291863546	0.367771846	0.925352583	0.320875329
Hs.83114_at	CRYZ	Crystallin, zeta (quinone reductase)		1.036366806	0.872807805	0.77418917	1.193249398	1.491018845	0.334609268	1.126821022	1.416248549	0.118884546	-0.254034669	1.167438058	2.464564935	-2.412735579	0.88317326	1.210269012	0.968016274	-0.763996907	-1.997778457	0.777728591	-0.566993268	1.599687264	1.9516674	1.465806674	1.052995587	2.105877391	0.224106528	-0.974165883	0	0.774145621	0.979067341	-0.154179707	1.202042354	1.511606685	1.679044766	-2.80313137	1.694769694	1.405952696	0.769969443	-0.962291412	0	0.484151075	0.514410179	0.081806955	-1.542769587	1.678757798	0.982593029
Hs.458482_at	CABP1	Calcium binding protein 1		1.070287012	0.878501918	1.061953827	1.757018821	1.224523457	0.981418588	0.78638242	0.720112149	0.708582935	0.944084889	0.77276116	0.521099958	0.630823797	-0.290210564	0.375394416	0.867066913	0.927244578	0.984454299	0.443419301	0.171042828	0.248336543	0.011077236	0.345110467	0.028925951	-0.147468722	0.981153652	0.747012818	0.406612997	-0.515927607	0.083679796	0.294710626	0.110331326	-0.211233407	-0.145132213	0.30876219	0.353655365	0.427993957	0.449185978	1.624100115	1.041880871	0.063093591	0.029087879	0	1.364741913	0.106042974	-0.292333865
Hs.157378_at		Full length insert cDNA clone YZ60H05		1.032849791	0.737206437	0.758755804	0.548502364	0.681404522	0.708754061	0.365911404	0.710140891	0	0.216178178	0.355826063	0.319852722	0.28966901	0.536265471	0.025135999	0.383564429	0.227314538	0.604084355	0.346527846	0.112956957	-0.255585335	0.384659112	0	0.483855671	0.778873559	0.332562601	-0.031524205	0.106728338	0.412420972	-0.036717963	0.645857281	0.001933614	0.875036114	0.072827109	0.074684623	0.208497633	0.249177148	-0.105155135	0.226903959	0.133124056	0.13626213	0.442080773	0.174179401	0.266585131	0.179116767	0.51080607
Hs.311880_at	SMYD3	SET and MYND domain containing 3		0.844155672	0.991453278	1.129071118	0.722891866	1.153900006	1.38764384	0.586682206	1.317506944	0.47405636	1.098270137	0.833143126	0.998320798	0.821048085	0.592022477	-0.06087411	0.659499592	0.84011755	1.266785857	0.72730637	0.38305686	0.891008946	-0.179798077	0.422580435	0.019719693	0.493512405	0.535223707	0.184041584	0.104121769	0.317677246	0.291479328	0.151080845	0.739644611	0.19069748	0.207060104	-0.479149847	0.433619486	0.965096537	0.378373774	0.221665124	0.200550327	0.112342701	0.659499592	0	0.331879952	0.728513629	0.423224833
Hs.518731_at	UCHL1	Ubiquitin carboxyl-terminal esterase L1 (ubiquitin thiolesterase)		0.913677447	0.767953275	0.815556753	0.176221929	0.589597809	0.615453363	0.270346129	0.237882334	0.210722308	0.762816264	0.189902113	0.515651389	0.123572906	0.270346129	0.64457091	0.254276724	0.485498889	0.479508283	0.220586936	0.154909991	0.117727584	0.287122866	0.283070847	0.236963598	0.039860713	-0.013113363	0.356616929	0.35024896	0.24472011	0.012285496	0.205240401	0.237882334	-0.083204592	0.205240401	0.210722308	0.160840909	0.192364286	0.023780888	0.284943819	0.107848506	0.367709497	0.176221929	0.210722308	0.437106728	0.237882334	0.284943819
Hs.199593_at	AP3B2	Adaptor-related protein complex 3, beta 2 subunit		1.097752234	1.007280075	1.030903519	0.561238876	0.510696182	1.077343339	0.847004173	0.025233898	0.458987974	0.91662801	0.652585221	0.21889116	0.67028236	0	0.837785183	0.658982386	0.880522747	0.795724093	0.879167663	0.177731292	0.306962766	0.296487813	0.460657531	0.471403844	0.509796021	-0.105022102	0.32530492	-0.005887558	0.471814692	0.108305175	0.567854891	0.151877422	0.388740196	-0.107232004	0.584345468	0.164954649	0.199817789	0.455573678	0.256888098	0.070729643	0.153464361	0.113719009	0.184378369	1.221669485	0.319309218	0.375337536
Hs.518595_at	D4S234E	DNA segment on chromosome 4 (unique) 234 expressed sequence		1.368902514	1.408274218	1.18940574	1.143395566	0.943352144	1.122180226	0.391032303	0.967653666	0.900804224	1.042103502	0.522610734	1.025643855	0.434827523	0.368396155	1.070283394	0.519712032	0.999771984	0.961502669	0.201720474	0.460387127	0.936604757	0.249091024	0.977011285	0.423167281	0	0.999744342	1.125105633	0.588088958	0.245553178	0.320571124	0.57184897	0.463165921	0.419727203	-0.020719859	0.67860563	0.329325025	0.536415372	-0.138795639	0.935045373	0.720720613	0.182720156	-0.257712626	0.704878423	1.268664824	1.047929618	0.13664792
Hs.8395_at	FLJ10781	Hypothetical protein FLJ10781		0.584364471	0.616333582	0.935248783	0.164284086	0.602588916	0.550157778	0.380251086	0.562500638	0.160196974	0.609402733	-0.048501692	0.687867007	0.106292918	0.292719473	0.690275821	0.26110533	0.718958191	0.674465507	0.164284086	0.318326402	0.441415816	0.363323491	0.257397113	0.266119496	0.402170945	0.07051441	0.484575097	0.004338606	0.387824306	0.299416768	0.257048463	-0.04168648	0.138753748	0.16571071	0.318326402	0.098864772	0.088453989	0.173663149	-0.138377457	-0.175926588	0.200202819	0.064701694	0.128646335	0.82815275	0.297280605	0.164595492
Hs.514556_at		Transcribed locus		1.381936399	0.831034901	0.89342517	0.075724556	0.71144101	0.675094047	0.418029723	0.528211432	0.459816769	0.958221365	0.291945371	1.244099657	-0.159420347	0.334612644	1.240242169	0.255163584	0.521478883	0.248994385	0.281051029	0.091303484	0.221534486	0.546190095	0.350034561	0.498311325	-0.033229721	-0.156915967	0.639956456	0.374717084	0.020410643	0.300480002	-0.0698248	0.227365594	0.294125985	0.255790594	0.369641966	0.107579312	0.029001335	-0.043494253	0.451330716	0.145590451	0.17954338	0.145459892	0.57375883	1.257270211	0.213099392	0.374717084
Hs.528671_at	C12orf43	Chromosome 12 open reading frame 43		1.09114111	0.186712215	1.08812197	0.339796747	0.083055917	0.125544052	0.054487493	0.573044068	0.652639852	1.238024118	0.169453118	0.459925318	0.236223443	0.415200799	0.430327538	0.115024872	0.329871441	0.269517706	0.074471197	0.448701068	0.341769501	0.705952334	0.379767793	0.311161979	0.069921246	0.147259631	-0.036218552	0.900355692	0.611649434	0.784721946	0.343933802	-1.280304114	0.151981599	-0.091132529	0.168328754	0.372462221	0.297612647	0.079276228	0.046269569	0.464026444	0.322288035	0.262422403	-0.203660826	0.659283566	0.299209585	0.354214688
Hs.7101+_at	ANAPC5	Anaphase promoting complex subunit 5		2.235592029	2.396510469	3.058980309	1.303283531	-0.10696155	0.767357932	2.384053088	1.790485934	1.728076883	0.530644146	-0.37459756	0.951262391	1.875615881	2.283626369	0.733191889	1.376186175	2.543655256	0.802640157	2.091140329	0.916600149	0.893259563	1.42068534	0	0.342881309	2.221722811	0.450734156	0.10696155	0.410000996	1.380719152	1.257936988	0	1.842877582	0.913814678	0.21727775	0.017419993	1.172698936	1.349383463	0.111874282	-0.137871166	0.548471359	0.537507421	-0.922878995	1.608161199	0.071668782	1.173190142	0.078780373
Hs.134846+_at	C16orf42	Chromosome 16 open reading frame 42		4.496146994	-0.02432326	3.350537867	3.556469793	1.217305936	2.355425878	3.881993089	0.543698245	1.494036972	0.177753915	2.402046044	0.17613195	2.736840148	0.552766769	-0.356215701	4.461792241	1.662531537	-0.049473407	3.777485114	1.019790687	0.69822732	0.392520706	-0.069326605	0.824290117	3.981824368	0.732623294	-1.629749293	1.13848955	1.065166136	1.062036841	0.363617505	0	0.45256227	1.169203949	1.442924217	0.100931956	0.595619304	1.353482282	-0.293735501	0	0.489280504	-0.435534754	1.170870783	-0.397494484	1.541987815	0.630107051
Hs.56_at	PRPS1	Phosphoribosyl pyrophosphate synthetase 1		0.596612773	0.512500008	0.58007896	-0.050226812	0.591194268	0.478152096	0.418396071	0.467629953	0.277765379	0.387527097	0.439669849	0.627666751	0.613414771	0.412100726	0.18082739	0.123746049	0.001910826	0.197811627	0.466548253	0.394267552	0.418747111	0.409665881	0.357808778	0.423732027	0.046833472	0.05768231	-0.080972388	0.47282305	0.158726697	0.141780126	0.462960058	0.155443084	0.595592415	0.673745687	0.253952938	0.252920447	0.185358326	0.336239405	-0.04503132	0.172555604	0.490089644	0.320379109	0.429870847	0.202158075	0.315584274	0.652863924
Hs.272630+_at	ATP6V1D	ATPase, H+ transporting, lysosomal 34kDa, V1 subunit D		0.670526345	0.666675069	0.513086486	-0.028174211	0.525233403	0.120112934	-0.033275237	0.696005412	0.207628873	0.253327648	0.241103752	0.403760734	0.025256111	0.35930987	0.178049189	0.1062358	0.102407944	0.329205702	-0.116388449	0.162902267	0.408745429	0.611781517	0.246448046	0.198055551	0	0.025364932	0.561738049	0.201521149	0.470538348	0.307750069	0.708614764	0.673633755	0.574643156	0.200640425	0.114202961	0.126486697	0.488509203	0.185683495	0.220787802	0.186303086	-0.047959588	0.425511313	0.179533087	0.483867233	0.348316467	0
Hs.13438_at		Clone 24626 mRNA sequence		0.894387169	1.277481842	0.85455032	0.916058065	1.288904034	0.764530837	0.625352056	0.467608946	0.538866212	0.724238452	0.446129238	0.595730187	0.242492263	0.020317808	0.581445983	0.635521892	0.743670287	0.674746428	0.014029211	0.329290169	0.256124541	0.069049709	0.269561185	0.114872987	0.088112648	0.583622039	0.913233104	0.218323727	0.016085488	0.013211688	0.061849492	0.401367955	0.236185175	0.180581284	0.030338353	0.239077911	0.325872881	0.027710785	0.490289619	0.547620219	0.205590209	-0.127961597	-0.002629296	0.196650031	0.578618277	0.218323727
Hs.441145_at	ENTPD3	Ectonucleoside triphosphate diphosphohydrolase 3		1.478293992	1.550181075	1.448121795	1.194561319	1.310770142	1.243012303	1.287134432	1.688815148	0.821554776	1.04886177	1.092380052	1.361179095	1.775777341	0.124588267	1.437958329	1.437089016	1.144684995	1.321188149	0.631431632	0.659084787	0.629171666	0.307422472	0.325125674	0.45670786	0.392548369	1.11101518	1.37053379	0.757088616	0.62272459	0.517545501	-0.371139918	0.317591884	0.092095705	-0.402776822	0.037073684	0.790202028	0.884225841	0.620818219	0.383759252	0.5741394	0.586772833	-0.473134658	-0.068910826	1.193622329	0.622046195	0.080305684
Hs.472119_at	MKKS	McKusick-Kaufman syndrome		0.717163373	0.908421033	1.048443984	0.507978949	0.999192946	0.771408398	0.77726232	0.757443075	0.380668816	0.325248079	0.293279127	0.658692441	0.515937818	0.198378048	0.744910529	0.244038106	0.441438983	0.816937606	0.39546999	0.39219861	0.02417407	0.513871477	0.213425941	0.108605357	0.008075062	0.363747348	0.91927966	0.097314558	0.069507161	0.110599249	0.117637375	0.390597408	0.345068115	0.035344846	-0.203890915	0.488532232	0.402138644	0.068378859	-0.004112989	0.244397249	0.440409678	0.291258375	-0.033298231	-0.137081539	0.185953809	0.329018566
Hs.507755_at	DCLK1	Doublecortin-like kinase 1		0.72915342	1.118879913	0.720988743	0.404031882	0.747133951	0.914286858	0.366482469	0.583142898	0.373210529	0.939191531	0.210385992	0.64952399	0.047380808	0.12927998	0.929043079	0.012908676	0.765904371	0.853738304	0.153089088	0.208542568	0	0.12927998	0.014959739	-0.012994907	0	0.581107908	0.924148329	0.06639175	-0.005995169	0.250348228	0.185173718	0.085484501	0.234912228	0.558109453	0.139172316	0.299750636	0.110087375	0.49629513	0.258682582	0.524111435	0.146543471	-0.084141968	-0.019313547	0.513899527	0	-0.112955093
Hs.521651_at	STMN2	Stathmin-like 2		0.553217989	0.692992901	0.872753695	0.30131188	0.657269758	0.347323152	0.22875758	0.426164494	0.404787515	0.537493589	0.194065207	0.729887152	-0.024958045	0.279447788	0.469505796	0.123462043	0.619547197	0.861016255	0.210556428	0.385506061	0.461814049	0.156987189	0.204124027	0.223283414	0.056926113	0.367709497	0.904028932	0.512034188	0.461814049	0.170634391	0.260500205	0.244099874	0.174783753	0.239807743	0.126444202	0.081261726	0.251380741	0.267648421	0.404787515	0.12063783	0.197922668	0.156987189	0.139278021	0.537493589	0.30131188	0.154909991
Hs.476384_at		Transcribed locus		0.732378464	0.652784638	0.854882446	0.021210724	0.652784638	0.878870336	0.226841467	0.445115856	-0.013386722	0.806075114	-0.006301364	0.992611995	0.307939407	0.407906755	0.65629658	0.053288706	0.496947728	0.442234315	0.455312706	0.347628141	0.11739677	-0.042217197	0.058550265	0.111895394	0.292419198	-0.166758864	1.11885406	0.122258584	0.298298488	0.111895394	0.368347404	0.048613815	0.560568822	0.505854758	0.030511312	-0.093404231	-0.009135899	0.345485142	-0.216396431	-0.103210053	0.337253113	-0.131756357	-0.103745253	0.186086049	0.083237251	0.306740591
Hs.282878_at	KLHL12	Kelch-like 12 (Drosophila)		0.814142716	-0.016226777	0.933384771	0.69807821	3.206685572	1.594810911	0.962681107	0.479160821	1.060656992	1.581161569	0.876207722	0.016226777	0.552279839	0.903592825	0.318570909	0.912102525	0.926965397	0.018603426	-0.075623425	0.87453597	0.042518548	-1.093846251	0.675453083	-0.013970192	0.966077219	-0.190959091	1.16542641	1.035687075	2.438318351	-0.258535647	1.183194999	0.510257246	0.703400142	-0.389572006	1.658739475	0	-0.011730308	0.163227291	1.02729853	0.360947135	0	0.747333522	0.122473349	0.703072813	0	0.687186441
Hs.13285_at	KCNV1	Potassium channel, subfamily V, member 1		2.485044202	2.441855232	2.343750884	2.106174847	2.27959467	2.158355999	1.76553105	0.503054428	0.754452883	2.534763023	2.10250747	1.953474267	1.752873115	1.339739961	1.440304511	1.338727704	2.400228778	1.880542807	0.696246697	0.980919539	0.323597358	1.360947893	0.414921879	0.199015434	0.976267846	1.021096688	0.597640748	0.566662748	0.422938938	1.07299508	0.807479088	0.217736537	0.570500735	0.762848451	0.444696851	-0.090146304	0.358759882	0.462272281	0.46874172	0.678168954	0.582332866	-0.598923568	0.429567616	0.565065143	0.511298598	0.215799489
Hs.470608_at	SLC25A12	Solute carrier family 25 (mitochondrial carrier, Aralar), member 12		0.375054836	0.547724489	0.203430269	1.049389647	0.672778998	0.848909899	0.584617703	0.904804186	0.634075677	0.258122693	0.723313892	0.835565747	0.631318311	0.807187569	0.393047322	0.554127292	0.856080897	1.103691346	0.243310884	0.684463643	0.625842859	0.612016769	0.788392041	0.389869526	-0.048984047	0.93726586	0.397739731	0.467214035	0.007455501	0.770246645	0.072498003	0.489693176	0.460337155	-0.188278618	0	0.281733192	0.021560092	-0.214762303	0.589542208	0.643190735	0.400817525	0.713915429	0.282115285	0.419487759	0.7205505	0.604044472
Hs.185577-_at	FGF12	Fibroblast growth factor 12		2.026898623	2.171108217	1.129577511	1.879263264	1.72757167	1.324725633	1.699508587	0.401634394	0.969982769	1.405090621	1.578783617	0.71739556	1.235466964	1.604932875	1.008063377	1.703200756	0.593907173	0.855798289	1.175348853	0.814646276	0.774647172	0.873284257	0.656502766	0.837513051	1.320068762	-0.070412587	0.48995838	0.558903341	0.328678158	0.903443288	0.966460531	1.077726524	0.936418492	0.124335369	0.757230007	0.212448621	0.792620464	0.101795122	0.632097991	0.423000483	0.329041259	0.471397402	0.673348386	0.121371836	0.750907177	0.329916789
Hs.56294_at	RAB33A	RAB33A, member RAS oncogene family		1.13296302	0.469687029	0.523774904	0.627212606	0.441025117	0.307492574	1.499268669	0.942273468	0.884421429	-0.01894649	0.379714039	0.002198777	1.086881804	1.048533342	0.422351053	0.450557302	0.306833875	0.176064347	0.929691157	0.599133337	0.276361882	0.103018639	0.286502523	0.255096761	1.63513785	0.914287866	-0.67172631	1.165950866	0.743273699	1.17911213	-0.029208783	0.755942534	0.456304233	0.764556405	0.716767308	1.023110034	0.685687885	0.429758362	0.004000372	0.13147538	1.219719529	0.72308006	1.206295553	0.01894649	-0.784450792	0.891939075
Hs.200016_at	NUDT11	Nudix (nucleoside diphosphate linked moiety X)-type motif 11		0.584982248	0.781178377	-0.075598217	-0.445955146	0.166812611	0.638248944	0.009360428	0.361867379	-0.131756357	0.637802558	-0.056015302	1.004146113	0.019411417	0	0.453664995	0.070885821	0.453664995	0.506936247	0.445791684	0.247399993	0.444739795	0.310805254	0.128286555	0.032365349	0.070885821	-0.28228372	0.483316728	-0.070019992	0.789079118	-0.182732137	0.265438808	0.05959007	0.045103022	-0.054316472	0.179420947	-0.332768113	-0.252635214	0.361077575	-0.376029318	-0.013649455	-0.015510049	-0.072810692	-0.539978725	0.225943926	0.627395349	-0.007748227
Hs.102798-_at	PSMA1	Proteasome (prosome, macropain) subunit, alpha type, 1		0.954130688	0.653076487	0.665638618	0.430723378	0.582491416	0.536478099	0.37134516	0.501459165	0.234304085	0.323405973	0.06857453	0.314849925	0.199701582	0.194780013	0.254326843	0.378452046	0.590061133	0.707941827	0.139939509	0.21478026	0.080770582	0.147725197	0.362208746	0.322829113	0.571435654	0.173594635	0.00722345	0.352248147	0.232835166	0.158495203	0.092293257	0.3611652	0.311379619	0.265214773	0	0.270926237	0.133080639	-0.01342159	0.140217809	-0.190556729	0.365004121	0.382029581	0.250890539	0.181212172	0.2061611	0.570830547
Hs.443687_at	FHL2	Four and a half LIM domains 2		1.528921658	1.500758266	1.09975684	0.550323598	1.376745549	0.924722914	0.842123441	1.234927021	0.967070502	0.818137431	0.498501082	1.017168659	0	0.924413077	1.471753453	0.530214649	0.999651108	1.457300505	0.181733345	0.616284085	0.314547995	0.766001806	0.16711307	0.356487478	-0.166196963	0.445921538	0.724026297	0.778252162	0.337054315	0.328087912	0.192506442	0.529253268	0.361344267	0.711788668	0	0	0.08916795	0.798756859	0.297263752	0.519046902	0.6377027	0.33835128	0.598412005	0.599567399	0.171144528	0.75215549
Hs.484371-_at	MAPK9	Mitogen-activated protein kinase 9		1.162364584	1.570528705	0.798276166	0.59307578	1.329759282	0.821009433	0.525617657	0	0.822893863	0.859541274	0.420752455	0.658798974	0.397849113	0.444622234	0.751629383	0.463235904	0.651735222	1.020840681	0.455746082	0.280732061	0.527014685	0.106157441	0.242701982	0.276317305	0.173717479	0.36610911	0.725747465	-0.057166588	-0.035468973	0.506060902	0.369605705	0.369605705	0.223595614	0.246479998	0.542439828	0.146335095	0.361172979	-0.134835819	0.408207586	0.433025572	0.24339056	0.143070601	0.416523967	0.5707357	0.230221808	0.00244138
Hs.270432_at		Transcribed locus		2.092117778	1.849779745	1.929805832	1.059945196	1.840779504	1.995347358	0.463301614	1.287770226	0.734662913	1.816445443	0.607694209	1.54025936	0.250573856	0.572263138	1.572202604	-0.037092157	2.49170201	2.484909025	-0.842754128	0.303688834	0.421691341	0.29585211	0.463407842	0.21084989	-0.202127582	1.265698327	1.666078207	0.36646233	-0.231816461	0.191515231	0.668294457	0.18514974	0.239847084	0.445450103	-0.153115366	0.304463644	0.34560077	0.336183668	1.432408399	1.311864397	0.51281436	0.628133701	0.214951532	0.981359331	0.83538726	-0.166703006
Hs.525024_at	SUCLA2	Succinate-CoA ligase, ADP-forming, beta subunit		1.138463493	0.599970404	1.498259196	0.70974755	0.624779293	0.33886	0.69107666	0.523969536	0.632363013	0.95168455	0.607926566	0.36351234	0.72126657	0.473319427	1.266596748	0.663878496	1.15975912	0.419038188	0.469714602	0.297241288	0.248451328	0.238074568	0.136978694	0.132633898	1.015043799	0.523369703	0.323464237	0.164174341	0	0.393302362	0.517374458	0	0.614476347	0.362862952	0.385233316	0.262419613	0.180512083	0.186418989	0	0.427683346	-0.061768412	-0.192180445	0.031154081	-0.430855819	0.155802906	0.383034265
Hs.506076_at	PTPRR	Protein tyrosine phosphatase, receptor type, R		1.283927486	1.175995578	1.26398522	0.114688924	0.745910984	1.29928062	0.682795454	0.618685577	0.382262866	1.143622633	0.641552227	1.062427051	1.333296606	0.242000041	1.080147724	1.088477516	1.053316532	0.974690813	1.277344632	0.990862317	0.770833603	0.454241485	0.092203715	0.59135822	1.210856365	0.243717906	0.118478916	0.622561118	1.041959468	0.61803862	0.79035221	0.308770145	0.195408948	0.677342052	0.202300106	-0.040882935	-0.003229456	0.78374176	-0.644229093	-0.612057564	0.345471301	0.492771644	0.374469708	0.547801639	0.416476628	0.19829593
Hs.533709+_at	BSCL2	Bernardinelli-Seip congenital lipodystrophy 2 (seipin)		1.082958316	1.059804738	0.986232111	0.357470948	0.866245934	0.573811749	0.574841768	0.567677739	0.507093721	0.776057581	0.447508328	0.924566093	0.370693629	0.198188949	1.08742461	0.509303319	0.925808315	1.117115905	0.244888684	0.435990777	0.264677533	0.091798671	0.489395498	0.399771894	0.086614913	0.21355432	0.157252572	0.462027712	0.206746194	0.343666353	0.078109169	0.25396122	0.221651871	-0.029275523	0.520601788	0.323241911	0.051181037	-0.038179602	-0.06815883	-0.007264139	0.294919774	0.209465771	0.512128751	0.703519622	-0.33024914	0.360593949
Hs.77890_at	GUCY1B3	Guanylate cyclase 1, soluble, beta 3		1.068085505	1.184881608	0.858775476	0.293390414	1.188460875	0.891956114	0.307058027	0.162896133	0.439791156	1.005137967	0.475028063	0.832365076	0.332321952	0.235344057	0.780091144	0.284425111	0.781770732	0.924471308	0.284425111	0.585946564	0.17302951	0.515543843	0.204424633	0.251832957	0.036946381	0.010813007	0.640357084	0.232341769	0.344008697	0.30749874	0.405267449	0.414647832	0.305250658	0.205184846	0.423298739	0.02091351	0.298031235	0.118092667	0.274823462	0.133066946	0.149695392	0.273889557	0.283476978	0.256436694	0.258374593	0.133050566
Hs.482017_at	LRRC8B	Leucine rich repeat containing 8 family, member B		1.083770004	1.407060393	0.974384506	0.89500303	1.162488419	1.096091047	0.762733786	0.577619609	0.203907558	1.122670475	0.781417202	1.153810776	0.377218781	0.420243219	1.02344861	0.561398735	0.879118243	0.807334637	0.729909212	0.251103895	0.217682088	0.083631655	0.196135323	0.122137218	0.660693451	0.494714784	1.188304244	0.109310418	0.571251679	0.262165014	0.192271927	0.269392862	0.710181777	0.37728165	0.132900189	0.379474582	0.04557821	0.642619225	-0.361262883	-0.058709079	0.112617533	-0.006020604	0.135308425	0.026533632	0.265122112	0.322219552
Hs.470470_at	SCN2A	Sodium channel, voltage-gated, type II, alpha subunit		1.190456469	2.013242846	0.687061414	0.369575772	1.289282678	0.744318588	0.213082398	0.04292796	0.330283462	1.259083242	0.276877215	1.576322081	0.557796062	0.415561362	1.692742674	0.241718456	0.946279554	1.311096061	0.095178301	0.114244372	0	0.660919691	0.11703897	0.387509822	0.495048346	-0.352110161	1.818448207	0.064457957	-0.20878933	0.311708156	0.207494189	0.019204576	0.528082979	0.896586924	0.742420223	-0.159316983	0.190087654	-0.370799684	0.405759627	0.385133381	0.097688758	0.603338733	0.477105871	0.136173621	0.112427436	0.07143636
Hs.476284_at	DOCK3	Dedicator of cytokinesis 3		0.84582028	0.722410731	1.001832231	0.729039831	0.818584518	0.85857534	0.604062707	0.272756313	0.505272085	0.934994527	0.360348152	0.631121304	0.529628663	0.174957815	0.701031833	0.334319446	0.951216485	0.514051143	0.534588426	0.107828615	0.135389006	0.003165109	0.189445419	0.196092578	0.084743224	0.214431654	0.748655918	0.162976822	0.265106184	0.190133682	0.235715303	0.229413939	0.111378839	-0.172717647	0.440804716	0.382545786	0.288883212	0.588353226	0.688805193	0.081262184	0.05677505	0.075963493	0.207146881	0.85559359	0.034553317	-0.087451596
Hs.374180_at	SCAMP5	Secretory carrier membrane protein 5		1.639125681	0.502868137	1.732659945	0.9591207	0.821043472	0.764192639	0.678371434	0.803782083	0.629816402	0.936836401	0.802342815	0.742475368	0.602177158	-0.134329311	0.53522804	0.596222938	1.18343563	0.735836583	0.499155267	0.163456557	0.158289435	0.17216907	-0.025607708	0.176543097	0.118689725	0.321990492	0.6959179	0.26129107	0.134775072	0.24806746	0.64442037	-0.03449777	0.071537148	0.059819229	0.212442453	0.164566458	0.17333966	0.451425557	0.721864618	0.187212183	0.211110322	0.196335821	0.53776896	1.227560049	0.063983168	0.036881962
Hs.43670_at	KIF3A	Kinesin family member 3A		0.851993573	2.14332966	-0.313157305	0.308629003	1.766293085	0.840149358	0.21893878	1.28478378	0.307361324	1.148139932	0.528783212	1.6901516	0.90999321	1.089659306	1.52119584	0.492605897	0.669475814	1.564635301	0.3284092	-0.072864708	1.25343928	0.302238182	0.546231489	0.940372373	0.253034396	-0.292394665	1.422913836	-0.188388065	-1.508191412	0.730411512	0.689870707	0.720073476	-0.687146191	2.87539653	0.591574639	0.155247967	1.174847378	-0.023877098	1.075216819	2.205483749	-0.214102033	0.591180611	0.719510152	1.279955679	0.27079856	0.140777554
Hs.436618_at	C12orf24	Chromosome 12 open reading frame 24		0.742573858	0.689233486	0.517046891	0.96294964	0.822787146	0.776515845	0.384288623	0.774083862	0.480301448	0.462166208	0.642602779	0.341511206	0.473846213	0.012720602	0.725441722	0.327267659	0.489917793	0.482576761	0.572143068	0.236363685	0.918513467	0.100596518	0.186618916	0.480301448	0.13632105	0.959917194	0.643808181	0.611971961	0.133655635	0.356764643	-0.097307772	0.287266625	-0.175259386	0.246824552	-0.067841191	0.305555745	0.268721104	0.123891298	0.552114808	0.826626144	0.412540691	0.402073473	-0.009776809	0.716318481	0.481726616	-0.068836246
Hs.528300_at	PITRM1	Pitrilysin metallopeptidase 1		0.723952774	0.711212546	0.8224281	0.43049316	0.711212546	0.219505311	0.248922023	0.754206251	0.986873379	0.315181563	0.703392235	0.471766207	-0.441789354	-0.164385269	-0.002932843	0.056579029	0.245418253	0.315444151	0.426717019	-0.658238566	0.338913494	0.039480776	0	0.764883169	0.494931605	0.652753912	0.056509039	0.362352445	0.763690967	0.426748055	0.083331436	-0.262116545	0.641428537	0.111408423	-0.376646463	-0.343388671	-0.356287232	0.100609099	0.6084748	0.345956221	0	0.222829465	0.281221909	-0.133002701	0.360705506	0.985748828
Hs.441783_at	AHNAK2	AHNAK nucleoprotein 2		0.543441197	0.936985709	1.20250251	1.054648385	0.88704384	1.122332454	0.422458606	1.175548903	1.377338656	0.824919854	0.351158999	0.990509178	0.121228644	-0.05022931	0.440815551	0.243468862	0.57162884	0.932729719	0.345057536	0.478136841	0.369597436	0.219444032	0.532573298	1.14746642	0.356257666	1.171520031	0.8715961	0.538526092	0.813280986	0.301593052	0.780182095	0.094993012	-0.005520018	-0.039084903	-0.106385618	0.396183898	0.405946985	0.365282154	0.157373288	0.372434057	0.368432368	0.137537745	0.619517263	1.068330116	0.113711845	0.063928196
Hs.111_at	FGF9	Fibroblast growth factor 9 (glia-activating factor)		1.048274049	1.314168509	1.435019157	1.052870893	0.92463398	1.187327579	0.371987112	1.843463963	1.011395135	0.724225117	0.58569484	1.20040754	0.374824853	0.440232814	0.786014407	0.362151907	0.892089082	0.77791636	0.040645828	0.186373435	0.509264671	0.239587972	0.391463749	0.216845885	-0.120017283	1.079105053	1.249700572	0.493463937	0.46824919	0.305633285	0.494960385	0.430850507	0.293040375	0.829598166	-0.164771041	0.538666644	0.604531223	0.47864091	1.140628842	1.262581408	-0.063868904	0.185002349	-0.032098784	0.551578436	0.387586738	0.176203918
Hs.505004_at	TCEA2	Transcription elongation factor A (SII), 2		0.680016466	0.417709052	0.666754436	0.38315456	0.378232588	0.137766747	0.24529007	0.139751935	0.386917022	0.148869121	0.331431976	-0.244000545	0.112220213	0.251389949	0.084835643	0.332624785	0.153679266	0.293428344	0.562805958	0.503568259	0.168988375	0.096785361	0.482871381	0.21004429	0.237977823	0.30011815	0.252350127	0.360597791	0	0.165981523	0.015597008	0	-0.837369486	-0.172874473	0.191904233	0.165149576	0.248535256	-0.138624693	-0.086386447	0.043089789	0.27984896	0.40723116	0.21004429	0.787791235	0.01220472	0.225834263
Hs.522984_at	DDX50	DEAD (Asp-Glu-Ala-Asp) box polypeptide 50		0.3371536	0.301822736	0.573379227	0.618036211	0.0770111	0.157792117	0.140583607	1.079118733	-0.015518758	-0.018242815	0.839254829	-0.025073935	0.508748308	0.95782421	-0.070482702	0.14286164	0.12846614	-0.271373058	0.476156183	-0.194362668	0.244155658	0.747596564	-0.389747943	0.13190264	0.73343828	0.066599359	-0.352703522	-0.034968863	0.214097484	0.087598707	-0.561887553	-0.259487176	0.998595814	0.120419701	0.415767836	0.404959981	-0.269895114	0.500905999	0.342567865	-0.205357869	-0.062798944	0.094269405	0	-0.197337827	0	0.424196952
Hs.271771_at	SNCA	Synuclein, alpha (non A4 component of amyloid precursor)		0.830401819	0.939604469	0.597171351	0	0.702071469	0.568755917	0.437968199	0.405947593	0.165331069	0.725464799	0.184889767	0.530448253	0.240928087	0.51222262	0.532391821	0.499822179	0.388490094	0.572612663	0.468051801	0.372462747	0.261059563	0.41000446	0.431403129	0.399647281	0.418120235	-0.343698626	0.192244581	0.262907289	0	0.328807144	0.375032162	0.413779636	0.434214199	0.485285383	0.642834067	0.020466786	0.149593758	0.395176005	0	-0.05960985	0.277836664	0.450236678	0.277836664	0.220891086	0.441618602	0.383416843
Hs.390395_at	ZFAND1	Zinc finger, AN1-type domain 1		0.793560827	0.236730857	0.357504242	0.7790607	0.18334146	0.403346974	0.484761421	0.156813005	0.323755407	0.543348081	0.30096921	-0.327795154	0.296821307	0.834423639	0.137548786	0.823356946	0.680625268	0.137411844	0.767918252	0	0.434371913	-0.049997274	0.593169092	-0.00445427	0.692274978	0.551995869	0.549403574	-0.241194286	0.881053669	0.224111752	-0.583307607	0.332455068	0.378086815	-0.088303202	0.104343953	0.171817544	0.11072131	0.1932722	0.56079018	0.417304263	0.322672309	-0.34188288	-0.300311253	-0.740167482	1.145775246	1.038485116
Hs.79064+_at	DHPS	Deoxyhypusine synthase		1.094981368	0.58603211	1.186434341	1.332694216	0.727315091	1.015468648	0.897694773	1.161811875	0.319275196	0.813334358	1.27423127	-0.009396811	1.384803971	0.805980843	-0.266973909	0.938212638	0.668441081	0.050595376	1.015245385	0.412930378	0.216316591	0.371939216	0.528931214	-0.01053721	1.048103204	0.455576847	-0.764683109	0.40324628	0.435427276	0.427375657	-1.538538886	1.092575642	0.761140894	-0.130653025	0.380671437	0.636525307	0.592261948	0.27334702	0.154253011	-0.146585285	0.291424179	1.081069454	0.397777116	0.943819303	0.189947403	0.368803717
Hs.516726_at	SCG2	Secretogranin II (chromogranin C)		0.752580606	0.461525775	0.443570742	0.255345585	0.024485041	0.436379808	0.746146784	0.203533495	0.051932188	0.57691713	0.120876615	0.498030422	0.393132341	0.454782955	0.887141563	0.355200563	0.11988893	-0.024485041	0.767583202	0.499758758	0.179453543	0.320090611	0.26492046	0.123170495	0.017928152	0.207131678	0.555602604	0.069296706	0.301959009	0.458952599	0.617553535	-0.034154654	0.776656974	0.132996519	0.320380475	0.068918383	-0.103050962	0.620214212	-0.220787802	-0.444395591	0.238373079	0.126582918	0.152373944	-0.125757269	0.123784706	0.259100912
Hs.498727_at	DHCR24	24-dehydrocholesterol reductase		1.143644828	1.220951252	0.896627015	0.736394027	0.950878811	1.299157031	0.120126432	1.004511538	0.83335158	0.870671087	0.397059876	0.504584132	0.357215603	0.385899286	-0.45463776	0.072668738	0.2775404	0.41374395	0.570371718	0.322256871	-0.076930414	0.378386879	0.065945142	0.493996556	0.465590245	0.420961666	0.080963426	0.519672304	0.683425343	0.376318444	0.138587031	0.471627485	0.704824664	0.085540089	0.456337933	0.417940383	0.556488975	0.430687696	0.772070626	0.302011419	0.184148058	0.103048452	0.508764569	0.293327609	0.188910599	0.53786092
Hs.505326_at	NELL2	NEL-like 2 (chicken)		0.969519373	0.971186335	0.874674768	0	0.838578845	0.82196697	0.273217623	0.242738151	0.253685908	0.874674768	0.129970202	0.82196697	0.139490364	0.233466604	0.866271587	0.024962417	0.856751425	0.82196697	0.242738151	0.184100241	0.007151831	0.293795372	0.176531529	0.156096477	0.050098186	-0.103436906	0.475154523	0.147926628	0.330587638	0.121081146	0.102151625	0.09404672	0.293795372	0.025492015	0.130601308	0.243780976	0.098210384	0	-0.017767617	-0.074588464	0.224577548	0.120508212	0.085157664	0.743409286	0.315239795	0.295636641
Hs.534399_at	OPN3	Opsin 3 (encephalopsin, panopsin)		0.84714892	0.677795256	0.817600105	1.367482418	1.067437414	1.708778623	0.666910322	0.546637501	0.437748898	1.588849112	0.964889482	0.231502756	0.755477784	0	0.241874599	0.267616488	0.867794908	0.855960229	-0.319669012	0.411986114	0.230558174	0.06868954	0.261224851	0.32149396	0.113419511	0.994813162	0.347511104	0.654664807	-0.092083461	0.023796728	0.403944275	0.361265354	1.04921873	-0.173783137	-0.132227359	0.280615183	0.233796877	-0.231636341	0.213293767	0.374315654	0.447018475	-0.394251217	-0.229505281	0.233882994	0.888242629	0.99314897
Hs.418062_at	B3GALNT1	Beta-1,3-N-acetylgalactosaminyltransferase 1 (globoside blood group)		0.769117948	0.362662119	0.179330512	0.333875432	0.532583224	0.47904347	1.030896644	0.17916363	0.618126695	0.144629363	0.654633006	0.221594605	0.459607203	1.269000027	0.184897343	1.218014466	0.439843774	0.179089841	0.822080218	0.543007027	0.556276681	0.344312318	0.052903013	0.647550536	1.325479067	-0.102921836	-0.014500907	0.144685308	0.433532399	0.489598384	0.108759135	0.308351862	0.706616894	0.544648021	0.840110696	-0.076055663	0	0.302308608	-0.322084261	0.049726741	0.420642625	0.235529472	-0.065216328	-1.270329655	0.588246819	0.746903028
Hs.189810_at	SULT4A1	Sulfotransferase family 4A, member 1		0.930478732	0.413722545	0.980916519	0.589711415	0.401342159	0.590415362	0.351513601	0.775092003	0.332069298	0.737956086	0.123391584	0.210660932	0.078849565	0.597483972	0.280233618	0.272373631	0.390461768	0.440766111	-0.01233248	0.239969818	0.191052785	0.335254828	0.365529396	0.081650462	-0.071046226	0.156720445	0.4662012	0.192143358	0.154474113	0.059369525	0.205447538	0.313813311	0.344841678	0.221586196	-0.052745325	0.206641701	0.235359894	0.188993108	0.522096443	0.233241718	0.216820224	0.316537715	0.188993108	0.680331356	0.200085066	0
Hs.368046_at	SNAP91	Synaptosomal-associated protein, 91kDa homolog (mouse)		0.939280424	0.817021971	0.778296045	0.295720066	0.807088558	0.753437901	0.19143881	0.592603773	0.328525721	0.878665849	0.24938046	0.912984789	0.144254824	0.300485914	0.869446397	0.172172178	0.778296045	0.701006522	0.167580123	0.216684538	0.075205274	0.322660976	0	0.344808722	-0.04506601	0.222298965	0.634832641	0.367322839	0.434469693	0.128710192	0.210351609	0.120505127	0.269454577	0.17235411	0.053052249	0.039934274	0.033201783	0.123971158	0.253548666	0.237693858	0.009640042	-0.191435049	0.095533825	0.611900705	0.354618318	-0.213067247
Hs.179915_at	GNG3	Guanine nucleotide binding protein (G protein), gamma 3		1.046279438	0.772881342	0.878684363	0.75619445	0.730041077	0.722230753	0.524156436	0.590988887	0.483160273	0.925959374	0.576746431	0.492686317	0.881166509	0.286059575	0.745644697	0.446325634	0.458420547	0.250769988	0.343176895	0.653604392	0.497741478	0.472865304	0.438342251	0.282269155	0.043152667	0.50743189	0.42611884	0.71314154	0.493149423	0.370185967	0.23638938	0.19014264	0.446325634	0.266765144	0	0.426771752	0.436526851	0.346850843	0.038608389	0.044913985	0.452648699	0.427824429	0.495160588	0.42198784	-0.271617049	0.52688693
Hs.434418_at	MYT1L	Myelin transcription factor 1-like		0.793823668	0.73374162	0.718698294	0.50501614	0.45784555	0.580693167	0.320559623	0.511010937	0.100453807	0.864544822	-0.038847454	0.875880278	-0.043333331	0.249373924	0.912069136	0.169620789	0.542203786	0.408195102	0.235537465	0.071995554	-0.019580124	0.156030908	0	0.058290301	0.202147277	0.2473339	0.73374162	0.053052249	0.382206534	0.275027308	0.115774244	0.120320064	0.359985089	0.425587521	0.043520197	0.127811586	0.19035613	0.181994152	-0.075536562	-0.00551204	0.133533507	-0.188517026	0	0.509386446	0.489997309	0.043520197
Hs.418581_at	FLJ20160	FLJ20160 protein		1.966713781	2.233138202	1.509942086	1.321657074	1.480625001	1.140795745	1.174074356	0.939664964	1.49833389	0.036948177	1.414653516	0.110394431	0.460651814	1.982829358	0.402367655	1.520497598	1.180770807	1.294200853	0.328189315	1.050386968	0.928434194	0.965135832	0.463631056	1.493722143	1.868895188	0.89872901	0.602338011	0.94474519	0.796391169	1.251801002	0	1.503971412	1.496537962	0.764016385	2.074645652	0.58597427	0.646466048	1.055559448	0.974471205	0.691678522	0.511358955	1.15297162	1.212799499	0.45226122	0.725062024	0.748669171
Hs.435035_at	OXR1	Oxidation resistance 1		1.090309449	1.597087955	0.559717579	0.468686596	1.388670518	0.932001709	0.363499521	0.887271375	0.364648795	1.097677956	0.387213623	1.204650345	0.624245218	0.66374531	0.973062381	0.309337745	1.029980976	1.452469312	0.087480251	0.073621453	0.112551616	0.533289667	0.326905347	0.221208645	-0.100149034	0.106361607	1.388670518	0.149447214	-0.232197569	0.388156975	0.624245218	0.23571924	-0.113935916	0.913317582	0.031596114	0.170150254	0.351126663	0.311506258	0.27200129	0.678353837	0.155300389	0.334825796	-0.046722787	0.790769321	0.384022411	0.027467853
Hs.351887+_at	CAMK2B	Calcium/calmodulin-dependent protein kinase (CaM kinase) II beta		0.832711176	1.004796052	0.715957185	0.657733316	0.756476374	0.724465695	1.015862968	0.393240497	0.620119648	0.52720871	0.545935831	0.702406561	0.139978391	-0.310198903	0.022182084	0.764064964	0.399387905	0.341201083	0.687611745	0.399114256	0.288566624	-0.019795798	0.159414052	0.472200963	0.092788606	0.247044325	0.321719354	0.468408134	0.087304651	0.240736094	0.237591868	-0.181566863	0.397854144	-0.194231714	0.206070006	0.225699944	-0.190776439	0.316427212	0.37337606	0.326890405	0.699111205	0.047536024	0.393563369	1.076345705	0.090204797	0.291456075
Hs.1832_at	NPY	Neuropeptide Y		0.450706418	1.085232519	1.401697967	0.60052457	1.62368751	1.503588446	0.576147057	0.019209196	0.108053262	1.051476214	0.878133771	-0.816228944	1.193655257	0.670228395	-0.451887314	0.936885493	0.146879903	0.487405981	1.737360212	0.497509448	0.52446059	0	0.607605251	0.550116357	0.686109501	0.217322211	1.214036845	0.117592065	0.440370719	-0.019203244	0.807720229	1.227531278	-0.260646487	0.347010854	0.211101569	0.377622144	0.527652718	0.626309283	0.219840451	0.374668024	0.137272839	-0.39678618	0.606490635	1.372766819	0.424250147	-0.279571957
Hs.431279_at	NSF	N-ethylmaleimide-sensitive factor		0.943010394	0.96593002	0.943010394	0.517367085	0.725265068	0.690055639	0.275294456	0.417689571	0.320800013	0.77428724	0.291985411	0.683295041	0	0.217396947	0.475711751	0.208542568	0.642122132	0.683295041	0.153790912	-0.126197951	0.158086999	0.233720165	0.110822248	0.320800013	-0.088129866	0.155507288	0.725265068	0.33960753	0.054760222	0.066688979	0.201209965	0.250348228	0.258682582	0.118474843	0.180033525	0.151005197	0.185813807	0.204883478	0.180033525	0.268803632	0.146618232	0.169086502	0.106285535	0.332136355	0.250348228	0.163246295
Hs.532755_at	C16orf80	Chromosome 16 open reading frame 80		0.72721631	0.341141725	0.694802912	0.067605775	0.574845551	0.127970624	0.586086088	0.366983644	0.141272717	0.042221852	0.05818415	-0.012116112	0.221503021	0.108621255	0.388739732	0.370641453	0.353962599	-0.038020121	0.302463575	0.207899709	0.082275094	0.060165347	0.394456455	0.249394784	0.107627641	-0.055143984	0.030480884	0.047778058	0.668992437	0.224310697	0.373620971	0.41369207	0.128842575	0.094905723	0.021195727	0.45007396	0.404634109	0.225520598	-0.124688848	-0.256360965	0.331923358	0.40561535	0.426025476	-0.007184204	0.012047736	0.430437959
Hs.436636_at	FHOD3	Formin homology 2 domain containing 3		0.949934825	0.685276885	1.106134872	0.385978321	1.572894601	1.786953523	0.62198789	0.428472032	0.4332446	0.310750464	-0.056618373	0.857424414	0.666461686	0.01356767	0.405742104	0.245687471	0.320767939	0.25933357	0	0.316430845	-0.009894438	-0.835817716	0.350957251	0.625589821	0.13411515	0.521565038	0.305246367	0.656176205	0.764173671	0.397209392	0.272477632	-0.184358864	0.555148573	-0.133638532	-0.224694794	0.153790864	-0.06940085	-0.015121836	0.169833009	0.134512568	0.831955518	0.382501348	0.430907551	1.26733386	-0.347198957	0.323923145
Hs.488683_at	STX1A	Syntaxin 1A (brain)		0.902063569	0.767864806	0.890886856	0.918452637	1.037523842	1.302200285	0.947072699	0.377823879	0.366450736	1.014854546	0.59380169	1.066810727	0.683447706	0.23795988	0.76409923	0.691012887	0.105121236	0.168984832	0.683447706	0.404954977	0.293148524	0.087422026	0.463590336	0.423568888	-0.088235796	-0.003550545	0.640323573	0.410068242	0.201340279	0.322146248	0.340222461	0.235707882	0.371627234	0.392323707	0.605328814	0.449043585	0.605263929	0.98994509	0.350354024	-0.207213288	0.575383183	-0.101342763	0.263009541	1.396933466	-0.194316481	-0.037775201
Hs.285197+_at	SRPK2	SFRS protein kinase 2		1.835973002	0.573973963	0.734697986	0.979928771	0.379533667	0.539631538	1.548273261	0.739686693	0.590734523	1.283660459	1.307014133	0.251348879	1.752685446	2.410932753	1.006497203	2.328774074	0.866988173	0.253311064	1.114346841	0.184328589	0.468541067	1.41349149	0.034287099	0.223172227	2.089346043	-0.376530897	-0.762903258	0.22821663	1.936494385	0.34231509	0.298562159	0.827993318	0.260811506	0.533019136	0.668448553	-0.10776374	0.341105273	0.713721075	0.217535119	0.304200917	0.217535119	-1.104705085	0.192872195	-1.576603866	1.144514623	-0.119471486
Hs.506215_at	RARS	Arginyl-tRNA synthetase		0.834877817	0.82795769	1.365681284	0.705746508	0.977863482	0.855341861	0.978714891	0.272749235	0.331474981	0.544709757	0.121733273	1.048752832	0.23061202	0.703830318	0.688734727	0.451661694	0.654123749	1.075691857	0.313117901	0.224638519	0.447627496	0.19318055	0.511653635	0.253400334	0.754673423	0.34169454	-0.364266327	0.177953356	0.778793812	-0.10768698	0.624985988	0.677658604	0.755633359	-0.048515267	0.256255613	0.623385909	0.285644257	0.224638519	-0.752100596	0.130168284	0.172157026	0.206365697	0.365907222	-0.293241072	0.949293344	-0.14726819
Hs.189716+_at	NDUFAB1	NADH dehydrogenase (ubiquinone) 1, alpha/beta subcomplex, 1, 8kDa		0.397417607	0.303897149	0.464996017	0.450620758	0.36947629	0.542024546	0.094592734	0.171390204	0.095889773	0.167962936	0.292554333	0.171146695	0.205896343	0.235720119	0.060670481	0.060615664	0.100236448	0.136066529	0.392257969	0.017235516	0.122913364	0.497534671	0.098559172	0.150199406	-0.093918372	0.256350633	0.361681652	0.288035578	0.541471186	0.09146865	0.278890053	0.060615664	0.161204792	-0.016597913	0.115038613	0.251292567	0.650634467	0.702460161	0.288035578	0.176487268	-0.034701553	0.450620758	0.272860724	0.842127172	0.25983571	0.061982526
Hs.473632_at	SYNJ1	Synaptojanin 1		1.171470733	1.931712882	0.754786988	0.672645973	1.687341739	1.307329784	0.75155263	0	0.888795915	1.12956286	0.794008327	1.573391113	0.487224166	0.767680825	1.201033224	0.799780562	0.656356085	1.495293752	0.368208779	0.385420531	0.289110518	0.763478495	0.511610403	0.520557931	0.666245571	0.21739607	1.170068091	0.26508519	0.058008038	0.758215755	0.447966211	0.434374077	0.432284238	0.462587181	0.429715113	0.499183831	0.290177606	0.251620067	0.506710321	0.616773556	0.253564793	0.070143111	0.711758482	0.44452908	0.696315559	0.397084409
Hs.301048_at	SEH1L	SEH1-like (S. cerevisiae)		0.595443532	0.584882189	0.797121249	0.766051129	0.527836116	0.724950257	0.488498042	1.068279696	0.474875412	0.420592939	0.095597817	0.372742392	0.255656313	0.591039666	0.45263785	0.40867673	0.537503389	0.727641366	0.194404375	0.088564039	0.376156316	0.180734044	0.001844701	0.317997971	0.323419144	0.65681647	0.470035321	0.170671494	0.183128144	0.288302279	0.618002556	0.327064066	0.883748999	0.13261726	-0.022900016	0.063116902	-0.060249595	0.247416301	0.239117541	0.220242701	0.181396161	0.145054819	0	0.086022041	0.014960523	0.008967356
Hs.436405+_at	IDH3B	Isocitrate dehydrogenase 3 (NAD+) beta		1.807262768	1.82506055	1.558266979	0.894238344	3.161606511	1.640805669	0.986182094	1.975381191	0.529679186	1.238266373	1.2886013	1.391915467	0.355424965	0.946301324	0.424829376	0.597132405	0.623290889	0.719370874	0.15061825	0.478394231	0.603217545	0.821967083	0.782482661	0.65191724	0.841468745	0.401431899	0.160358977	0.792249666	1.166127592	0.858023963	1.196329902	1.601868211	1.212314948	1.17118568	0.412177759	0.041375021	0.395800072	0.546755558	0.82563474	0.457093454	0.861514359	1.432829179	0.203403936	0.960536373	-0.223520031	0.81566867
Hs.29802_at		Transcribed locus		0.428432151	0.55721374	1.030338651	0.38284004	0.574893934	0.663460536	0.072637889	0.747728852	-0.011359163	0.629461542	0.243031961	0.68765253	-0.177442338	0.391759315	0.500114546	0.216139095	0.438599504	0.641932111	0.126243058	0	0.186381628	0.240743399	0.432928096	0.222391698	-0.349771025	0.156378163	0.834274367	-0.472885714	-0.79524676	0.126002523	0.30250679	-0.217117216	0	0.11555339	0.866799758	0.043219097	0.339939708	-0.067261665	0.710399134	0.353476955	-0.29040085	0.429378888	-0.14110326	0.927605605	0.473528319	-0.305296546
Hs.412870_at	POP4	Processing of precursor 4, ribonuclease P/MRP subunit (S. cerevisiae)		0.700191492	0.075523571	0.823774035	0.500209591	0.836242662	0.487825756	0.269469111	0.51883421	0.461394077	0.176148013	0.458590837	0.557943514	0.713172886	0.745541087	-0.017495447	0	0.194148428	0.506350234	-0.136547213	0.291078287	0.659584827	0.274006841	0.808010598	0.358560339	0.549428866	0.186566623	0.035790261	0.428400409	0.622850771	0.07085798	0.817764472	0.201927939	0.904344122	0.044835488	0.140967823	0.568604891	0.460136284	-0.126983632	-0.015472376	0.000918036	0.478772758	0.125200067	0.281218606	0.262939086	0.719455162	0.720710351
Hs.508616+_at	FGF14	Fibroblast growth factor 14		1.099589254	1.404824524	0.755701615	0.554140631	0.85476581	0.84519718	0.336618639	-0.536276911	0.032941565	0.60478552	0.903412476	0.707470661	0.666856048	0.767087971	0.713989612	0.439575717	0.41895686	0.350083583	0.686266178	0.07688511	0.367744071	0.91827556	0	0.041647078	-0.221385623	-0.233169766	0.082936614	0.003192663	-0.068763338	0.048258573	0.00716165	-0.524255487	-0.117903284	0	0	-1.359855435	0.367744071	-0.987513161	0.290337525	0.829286372	0.075844594	0.82523089	-0.136756867	0.213444127	0.871987367	-0.210687209
Hs.190384_at	COPS4	COP9 constitutive photomorphogenic homolog subunit 4 (Arabidopsis)		0.786930871	0.745231965	0.692969965	0.346684037	0.401151835	0.573826384	0.486269434	0.647200291	0.57876604	0.533481215	0.394986924	0.057457582	0.364449808	0.30695764	0.310759249	0.41211536	0.570202821	0.223383027	0.324336232	0.471354106	0.369930757	0.092143441	0.364019325	0.337595723	0.453676441	0.40660264	-0.057457582	0.384015723	0.221559669	0.540186362	0.560588933	0.212319712	0.406202298	0.283003276	0.145033269	0.326302287	0.091521281	0.156735941	-0.406669335	0.040801875	0.461709296	0.079686137	0.156735941	-0.319401915	0.045860195	0.546658235
Hs.357637_at	EXTL2	Exostoses (multiple)-like 2		1.234373735	0.884280173	0.637301191	1.109556592	1.191391755	1.332394472	0.773271017	0.533371513	0.745639864	1.207958471	0.620028792	0.419845767	0.049917935	0.366369117	0.54728493	0.26125971	0.826009282	0.690262802	-0.066957755	0.497191471	-0.003873848	0.361418185	0.209398369	0.508751655	-0.321813608	1.003219513	0.810996935	0.670179026	0.639244993	0.356054388	0.052798359	0.611451959	0.09043901	0.266324465	-0.72024997	0.482734252	0.421351219	0.399627313	1.268725343	0.876424051	0.642956469	0.354257883	0.166674983	0.436335815	0.470175039	-0.079329002
Hs.161181_at	PRPF18	PRP18 pre-mRNA processing factor 18 homolog (S. cerevisiae)		0.762819423	-0.327370421	0.65771217	1.102579063	0.388171516	0.31963105	1.723247345	0.463764879	0.185313963	-0.086705154	1.561501669	0.648612348	1.368015314	1.658560866	-0.065910769	1.569401465	0.37756441	0.756406089	1.631221969	0.368011292	0.442479949	1.577234857	0.191924577	0.061586578	1.688728111	0.132133692	0.008043864	-0.341422965	0.534917402	0.498131282	0.575440358	0.688409955	0.872893984	-0.38593117	-0.060421324	0.283979709	0.695529161	0.138951877	-0.015114575	-0.064525076	0.060419582	-1.294361221	-0.115644762	0.14772767	-0.033732965	-0.023848189
Hs.59523_at	GSPT2	G1 to S phase transition 2		0.390871221	0.140976599	0.250806389	0.022781952	0.06525915	0.681072506	0.470400342	0.143328111	0.204667469	0.512856898	0.177060866	0.617699913	0.078579398	0.158964833	0.511071186	0.583388828	0.500377866	0.116851196	0.558504651	0.20667146	0.195350633	0.071273826	0.305103384	0.062345801	0.531297669	-0.026817995	0.19233057	0.138011569	0.624716362	0.217408675	0.133317988	-0.013167889	0.340593316	0	0	0.098754898	0.039783816	0.415362505	-0.283528422	-0.333604024	0.39819498	0.139476435	-0.014276945	0.222175321	-0.146193828	-0.284538871
Hs.519635_at	BTN2A1	Butyrophilin, subfamily 2, member A1		0.175644214	1.189205074	0.293081697	1.461075188	0.82514972	-0.078357832	1.945912747	1.494904998	0.352578762	0.383635402	-0.353994271	1.123694995	-0.08731677	1.226275656	0.668316752	0.760850439	0.058952636	0.613381086	0.541909846	-0.483911673	0.05800453	-2.997300326	0.023597798	0.317753121	0.201979574	-0.188605792	1.35384158	0.139703436	1.237597971	0.212120719	0.233710989	0.384231593	0	0.096140018	1.350180902	0.136391365	-0.096398954	0.171751182	-0.779857429	0	0.267414747	-3.075778733	-0.79837832	-0.093602836	0.133037447	-0.299610278
Hs.184877-_at	SLC25A11	Solute carrier family 25 (mitochondrial carrier; oxoglutarate carrier), member 11		0.926931682	0.226672067	0.98260507	1.490952177	0.67520765	0.889933859	0.993701384	0.810559349	0.573482326	0.926128887	0.956374038	0.4450137	1.002207464	0.426022475	0.409177488	0.6507018	0.663701771	0.715497952	0.743389671	0.358973542	0.086971006	0.266577261	0	0.320600737	0.86473299	0.770695789	-0.094609636	0.679919947	0.190877299	0.031173331	-0.467082407	0.711398072	0.150782911	0.06887781	0.102769989	0.177456533	0.32353149	0.393133732	0.429912473	0.119356595	0.429912473	0.032631526	0.585639827	0.639875871	0.230337403	0.774639119
Hs.21611_at	KIF3C	Kinesin family member 3C		1.004751395	1.053152625	1.008040389	0.640505316	1.113088961	1.061500095	0.350741732	0.500403801	0.539681469	1.016635664	0.611209866	1.231201871	0.720949584	0.386773209	1.080805443	0.576870147	0.607383973	0.815444005	0.392424314	0.323061614	0.147433461	0.401419033	0.263985214	0.410616042	0.114836491	0.029394617	0.84475029	0.210018283	0.131848875	0.333516317	0.262846139	0.244891639	0.100068381	0.026403968	0.434112614	0.103743793	0.265278093	0.362797293	0.533836073	0.102671679	0.313039324	0.030842985	0.148556397	0.635902841	0.301824951	0.145473343
Hs.484222_at	RTCD1	RNA terminal phosphate cyclase domain 1		0.74634532	0.472151375	0.461289471	0.731154135	0.301649537	0.651685313	0.819048029	0.944180045	0.659968852	-0.05886722	1.042240886	0.037225404	0.878887937	0.619334163	0.3356121	0.719404989	0.05886722	0.533041292	0.721454689	0.319431301	0.16304367	0.656402112	0.481458092	0.589407351	0.976334957	0.317397635	-0.100480846	0.662524654	0.227059229	0.46174812	0.335009457	-0.031216596	0.716482372	0.4669519	0.465042098	0.291459729	0.449963865	0.093764882	0.051459299	0.665908581	0.163670964	0.539004362	0.393777723	0.1320253	0.497660814	0.304490149
Hs.533709-_at	BSCL2	Bernardinelli-Seip congenital lipodystrophy 2 (seipin)		1.073031411	0.748481694	0.78595932	0.469872371	0.483517055	0.800168512	0	0.223383516	0.397719899	1.073031411	0.328430705	0.681090797	0.243800328	0.268873562	0.797313899	0.37575746	0.562289651	0.528000785	0.200651266	0.369006251	0.330755549	0.194549851	0.343658294	0.377814082	-0.011256198	0.256348841	0.486192463	0.36410615	0.006533195	0.200740507	0.148661777	0.135283383	0.119647555	-0.083689304	0.34773048	0.312356744	0.151380997	-0.013320496	0.303682354	-0.006615554	0.244869737	0.116798675	0.182934686	0.839553954	0.271968513	0.295689369
Hs.70669_at	HMP19	HMP19 protein		1.160615172	0.827583722	0.84073367	0.098332847	0.611315426	0.442384182	0.44398488	0.182813901	0.218135163	0.754663708	0.476415783	0.830349498	0.384015413	0.386785888	1.058452169	0.482380566	0.40723098	0.515758086	0.177829474	0.226076277	0.088418147	0.157372999	0.263503062	0.014561701	0.373628049	0	0.341873125	0.086135932	0.647300446	0.299400797	0.211313023	0.074334329	0.535778878	0.252163562	0.485184267	0.204548838	0.371324228	0.246392456	-0.133250163	-0.322816341	0.382401638	0.204072042	0.131801789	0.036034804	0.143797063	0.234515548
Hs.249227_at	ATP6V1G2	ATPase, H+ transporting, lysosomal 13kDa, V1 subunit G2		1.053561806	0.97958271	0.261188369	0.38932931	0.664900202	0.708954501	0.235537465	0.254480771	0.190944679	0.590513013	0.436033883	0.754361176	0.373960374	0.202147277	0.856748386	0.134013462	0.581866695	0.629879485	0.008767962	0.402980824	0.269478675	0.50501614	0.285630117	0.176841431	0.088781389	0.264419547	0.488918631	0.225846473	-0.146756076	0.221018114	0.240775518	0.196929076	0.350633058	0.152287066	0.181580465	0.071533425	0.018943305	-0.058872562	0.052870273	0.247314203	0.311569216	0.187287657	0.275169238	0.552604853	-0.100833396	0.195947553
Hs.495219+_at	PTGES2	Prostaglandin E synthase 2		1.536762434	0.131708809	1.853023402	1.59899572	0.119783752	0.541388428	0.682692047	0.596918538	1.144529032	1.806081111	0.242272839	0.871135309	1.03038977	1.102665571	-0.150606562	1.659734342	0.880525954	0.375311054	0.332048984	0.968472079	0	1.390428995	0.692454033	0.136038733	1.289408635	0.632283374	0.30066846	0.982059508	0.578616042	-0.21160849	-0.114302663	0.853915717	0.295027754	-0.04413584	1.165767108	0.511906814	-0.257198505	0.839713261	1.15030384	0.257410477	0.097658634	0.181907176	0.713886861	-0.084299104	0.068526333	0.138918182
Hs.397729+_at	HMGCS1	3-hydroxy-3-methylglutaryl-Coenzyme A synthase 1 (soluble)		1.55233411	1.989457144	0.153662623	1.615224394	2.429294316	2.086679908	1.584242666	-0.970728476	2.097350078	1.255466324	2.131833219	0.669204287	0.926560218	0.2916026	0.089402004	1.486598895	-0.287473959	-0.664091123	1.129679665	1.116547119	0	1.594681636	0.509725689	2.489856734	1.604815471	-0.036160729	0.26330713	1.947106603	0.073395757	2.145242621	0.760561826	1.168987044	1.894857496	0.151404411	0.936779438	0.144087076	0.560198246	0.728846709	0.706474743	0.218984257	1.757870589	0.714287039	1.919397642	-1.339377968	-0.23675844	2.065543504
Hs.467769_at	FAM49A	Family with sequence similarity 49, member A		1.453229824	1.527935156	0.830873063	0.674645539	1.148604594	0.770725563	0.858761992	0.166353005	0.701760578	0.793274252	0.673563263	1.251124654	0.680401801	0.747504397	0.897039421	0.917584841	0.477021584	0.445679283	0.516544906	0.349505094	0.228571762	0.789138401	-0.013809778	0.153742736	0.782828943	-0.163980595	0.682130384	0.054302158	0.463487532	0.56670592	0.247787045	0.337048133	0.960751684	0.467332756	0.448126165	0.028587381	0.437016179	0.517306847	0	-0.032907752	0.254511721	0.352749907	0.101447575	-0.218939509	0.261510828	0.290628598
Hs.490655_at	#N/A	#N/A		0.552722786	0.938191473	0.569220228	0.537033027	0.655959967	0.41592799	0.319626286	0.507350224	0.310565317	0.477890363	0.642343825	1.140948042	0.464604141	0.347798728	0.499149196	0.377558721	0.2969653	0.355205901	0.458519719	0.618492797	-0.002769987	0.205499382	-0.134723271	0.081236897	0.299908749	0.380324341	0.155833685	0.247169925	0.820084507	0.445352899	0.250506601	0.161865082	0.64005698	0.658178603	0.310565317	0.233615753	0.058120212	0.697462005	-0.106296292	-0.136352636	0.328604807	0.532954659	-0.02524839	0.439738084	-0.04190752	0.232469831
Hs.47918_at	CNKSR2	Connector enhancer of kinase suppressor of Ras 2		1.225894816	1.245010559	1.086293947	0.441003926	1.069702798	1.124045096	0.602402906	0.476742708	0.176562415	1.003878708	0.609071869	1.080635787	0.86644289	0.407146501	1.101735954	0.807555926	1.158326532	1.015055024	0.766783235	0.424927791	0.287313286	0.547263789	0.234006176	0.268754856	0.711558471	0.292667132	0.897409381	0.613638822	0.379156253	0.269968976	0	0.39057997	0.377155805	0.205832935	0.420129807	0.088485863	0.380453212	0.828069394	0.271110519	-0.020701814	0.430838026	-0.035604305	0.169029137	0.495728478	1.284889496	-0.009454216
Hs.311346_at	CMAS	Cytidine monophosphate N-acetylneuraminic acid synthetase		1.128067106	1.111500696	1.209061047	0.543943137	1.094308325	1.127492064	0.454248711	0.456671784	0.195746902	1.019850926	0.327975719	0.958018304	0.273141492	0.646379635	0.801818193	0.318949975	0.900345772	0.798864832	0.243511868	0.204041425	0.540744663	0.09639961	0.415542104	0.097383297	0.35568468	0.164803747	0.808652621	0.228683826	0.312214036	0.026895445	0.178793145	0.276478076	0.34607795	0.006009125	0.356167242	0.258545438	0	0.169800277	0.200405188	0.021929389	0.2515159	0.259938244	0	0.07713943	-0.512472371	0.076383771
Hs.75318_at	TUBA4A	Tubulin, alpha 4a		0.726220553	0.412228907	0.659531574	0.574123394	0.303636081	0.617938558	0.646545869	0.786928463	0.540548424	0.847724097	0.542310688	0.137687058	0.22344215	0.201200437	0.666683405	0.408654054	0.02352037	-0.176357816	0.161176761	-0.302040298	0.099096794	0.31248638	0.229828109	0.361389775	0.646545869	0.211962047	0.566371178	0.352936899	0.379545358	0.113156253	0.260041533	0	0.418573874	0.373837387	0.02470604	0.274305431	0.093368688	0.319095922	0.106285581	0	0.502156263	0.355272494	0.18850808	1.089796726	-0.008169334	0.484790167
Hs.66170_at	SMYD2	SET and MYND domain containing 2		0.765467566	0.917712146	0.793140706	0.91464688	0.716623018	0.873948306	0.776306321	1.243017353	1.022298195	1.060526542	0.806694201	0.606893786	0.766092597	0.451102512	0.80422641	0.279218677	0.667633817	0.531217514	-0.049155368	0.591910964	0.393664968	0.314399858	0.224989182	0.224399305	-0.087148417	0.7838771	0.718094078	0.920944941	0.195573186	0.296393794	0.696709709	0.500307537	0.294396295	0.366631458	-0.028772123	0.336156883	0.217127125	0.928756349	0.958921319	0.856492334	0.458987974	0.644388162	0.134699922	1.148572338	0.156014631	0.205067077
Hs.180628_at	DNM1L	Dynamin 1-like		1.00910846	1.137652336	0.687415266	0.521202339	1.043747602	0.522408345	0.440997514	-0.139158982	0.473900995	0.779386203	0.7941742	0.34017591	0.508195739	0.888598729	0.419364642	0.905834948	0.450986752	0.247042446	0.358214728	0.46508153	0.244570195	0.621667395	-0.014640097	0.317920112	0.383386875	0.212715227	0.298499113	0.183839051	-0.073130157	0.553115121	0.626387851	0.744139104	0.705386993	0.429245572	0.23127443	0.75241818	0.361658176	0.018842772	0.593038726	0.360042176	0.021381549	0.038037362	0.391068537	-0.152814413	0.062795588	0.229910749
Hs.368481_at	SEC61A2	Sec61 alpha 2 subunit (S. cerevisiae)		0.620482075	0.302927334	0.079765075	0.160155524	0.291050337	0.598979656	0.548926425	0.400245757	0.843086594	0.611642619	0.455409999	0.337460611	0.263250691	0.523700283	0.208835897	0.144030173	-0.079765075	-0.008136799	0.421912748	0.500614223	0.015849254	0.178170523	0.495441956	0.353337166	0.018037612	0.040533479	-0.126442598	0.293828462	0.410519165	0.220773186	0.194861057	0.515381206	0.458277017	0.532682632	0.4565056	0.384316984	0.319401444	0.122187673	0.371947662	0.452223053	0.672535139	0.073018011	0.458436245	0.138320543	0.314223679	0.501755771
Hs.132902_at	CAP2	CAP, adenylate cyclase-associated protein, 2 (yeast)		0.665796961	1.121438243	0.538795112	0.273990153	1.041917378	0.821488465	0.306390251	0.173393732	0.300940626	0.595569961	0.270214977	0.95443281	0.118804164	0.083774085	0.813938644	0.242321104	0.50495751	0.64485346	0.04878966	0.133194014	0.09440023	0.045100284	0.052258709	0.308205145	0.136889086	0.141880081	0.978392864	0.076959499	-0.142882669	0.184741654	0.389360733	0.214349672	0.184215841	0.42648989	0.24254093	0.115402565	0.082738623	0.139031201	-0.054457238	0.183024955	0.027307644	0.056110459	-0.140399703	0.613405754	0.206797077	0.08606464
Hs.24678_at	SGPP1	Sphingosine-1-phosphate phosphatase 1		0.379933281	0.620518596	1.344834963	1.678268946	0.618487025	0.998203491	1.746330393	-0.084238331	-0.033518326	0.654958367	0.561190897	-0.022748093	0.08533465	1.725805585	1.416325774	1.68594832	1.851799616	0.362622817	1.671546669	1.067029851	-0.02449042	0.102965208	-0.005831186	-0.129537789	2.191960493	0.392496178	0.03032106	-0.172828369	0.40658455	1.060546251	-0.237322648	0.628610432	0.223822962	0.152546487	1.141640156	-0.009521996	0	1.053940879	-0.117782899	0.279669362	0.403181318	-0.470448941	0.365035844	-0.338946608	0.484021352	0.41041891
Hs.145442_at	MAP2K1	Mitogen-activated protein kinase kinase 1		0.769010086	1.122742598	0.910764612	0.431533191	1.160421865	1.002275289	0.408082154	0.647631721	0.479993897	0.831775051	0.164321358	0.926202689	0.231803587	0.44590028	0.546596067	0.398356824	0.582394591	0.41758919	0.199851687	0.239687174	0.386220365	0.173814752	0.165489065	0.515832002	0.37968048	0.248705126	1.033096814	0.347667757	0.221014802	0.00880567	0.365422823	0.436356506	0.332182943	0.136888577	0.588586723	0.135554071	0.111745211	0.368191275	0.062700536	0.266235373	0.46214775	0	0.248705126	0.595902658	0.37968048	0.46214775
Hs.526521_at	MDH1	Malate dehydrogenase 1, NAD (soluble)		0.740977641	0.783219517	0.877312558	0.393988156	0.783219517	0.66327899	0.228431476	0.434714073	0.280964291	0.626668213	0.210970939	0.461742755	-0.026106261	0.210970939	0.595311844	0	0.641798085	0.559863449	0.084005392	0.097947074	0.179612209	0.414740137	0.252541385	0.152485629	-0.065331602	0.280964291	0.629589203	0.406078741	0.365376472	0.16897685	0.300201867	0.300201867	0.228431476	0.148542463	-0.113023865	0.353427649	0.416575808	0.115407611	0.301716272	0.234258914	0.321690209	0.331944492	0.097947074	0.692997421	0.178129593	0.202520296
Hs.145284_at	NIF3L1	NIF3 NGG1 interacting factor 3-like 1 (S. pombe)		0.931139105	0.31035238	1.520671171	1.353062082	0.610967814	0.141008251	0.893649423	1.051707108	0.67803636	0.306542396	0.314208099	0.413588511	0.332222676	0.371809599	0.563504084	0.403432887	0.912277597	0.668607388	0.315348956	0.222146517	0.919807748	-0.396078674	0.084740385	0.098283921	1.356334863	0.101467541	-0.74439697	0.061115681	1.03591144	0.199398485	-0.106451772	0.382965811	1.016083883	-0.231385933	-0.043808935	0.718669621	0.579781902	0.187194927	0.306880856	0.209469786	0.425224062	0.281675528	-0.17814343	-0.069153951	1.003986679	0.144025789
Hs.30824_at	LZTFL1	Leucine zipper transcription factor-like 1		0.804539703	0.5703946	1.110759829	0.78090551	0.732083134	0.59166807	0.579046312	0.39091754	0.193705712	0.606803422	0.711377497	0.938219227	0.39091754	0.378804902	0.922627216	0.760297937	0.68386339	0.515836651	0.431834416	0.512993067	0.062587496	0.325105537	0.176259199	0.050160686	0.612036976	0.292140531	0.37509586	0.044716547	0.128434832	0.389997777	0.468762629	0.110466218	-0.359458498	0.230538098	-0.178474411	0.244282559	0.23751954	0.403474784	0.070086365	0.107554114	0.132545973	0.102052663	-0.127013861	0.130746513	0.792063301	-0.061723539
Hs.328865_at	DCTN4	Dynactin 4 (p62)		0.698097413	-0.104973941	0.812945709	0.730241078	0.778894507	0.421838966	1.697378691	-0.822470476	0.675146155	0.388003288	0.912372954	-0.27431642	0.711733338	1.072077252	0.584155033	1.465243725	-0.112160807	0.977547421	1.383072574	0.160691835	0.38168889	-0.711871571	0.101086053	0.004424871	2.159627539	-0.198616059	0.526631215	-0.090194171	0.379516937	0.596893111	-0.76017374	0.109362456	1.366867572	-0.019269954	0.776343716	-0.043473287	0	-0.06111424	0.431853803	0.051573309	0.086585031	1.061977581	0.38469905	-1.719568877	0.675447434	0.578118397
Hs.23748_at	LDB2	LIM domain binding 2		0.351757271	1.017154904	0.337171524	0.622255711	0.635715695	0.952063787	0.567479167	0.552442471	0.584104813	0.580374917	0.50873613	0.781666052	0.289645693	0.130695586	0.40519676	0.183042066	0.292789431	0.359460769	0.09849614	0.225771061	-0.076029398	0.708814093	0.014522755	0.281240541	-0.088781962	0.612219511	0.811361008	0.326431909	0.316007036	0.384831605	0.399650872	0.328399616	0.35808727	-0.022686991	-0.269942862	0.086736523	0.020225564	0.617119611	0.504462201	0.293000083	0.378092019	0.27462009	0	0.315021957	0.245150244	-0.025723869
Hs.106529_at	NDUFAF1	NADH dehydrogenase (ubiquinone) 1 alpha subcomplex, assembly factor 1		0.623775833	0.039723562	0.94543362	0.376838458	0.541300323	0.337146338	0.532747064	0.897588945	0.101995831	-0.542757001	-0.219669093	0.304341321	0.545463797	0.618078773	0.230460605	0.246618509	0.48584888	-0.039723562	0.675145964	0.445404795	0.458359831	-0.136651913	0.367663807	0.547758679	0.139782409	0.332950259	-0.608007628	0.350150107	0.741253096	0	0.596597779	0.673127347	0.812147064	0.257159512	-0.802795638	0.066382317	0.457392215	-0.004033729	-0.165958337	-0.044144305	0.56229832	0.573598118	0.361136929	-0.289769576	0.621222129	0.590290969
Hs.433668_at				0.616023018	0.515324259	0.352234437	1.641440963	-0.025898306	0.075050363	2.098641107	0.638688251	1.216134923	-1.217222758	2.233715934	0.770743289	1.035450765	0.80154757	0.036086328	1.6758576	0.159618337	0.332872272	1.657571038	0.794557425	0.1652561	0.87368284	0.54393368	0.449531539	2.667564553	0.274552887	-2.223522668	-0.265641068	0.524013438	1.271939487	-1.763247167	1.606173301	0.528603183	0.712696752	1.142622363	0.915218749	0.282599045	-0.500959941	-0.737746576	0.405168394	0.323644096	-1.028205389	0.498587864	-1.375333168	0.915359794	0.279121518
Hs.497841_at	SUSD4	Sushi domain containing 4		0.849159253	0.617384539	0.716315459	0.300955529	0.635725514	1.052929883	0.147487544	0.539660861	0.500314532	0.546715507	0.430586286	0.612013675	0.218987837	0.328217074	0.484603604	0.08292526	0.663099381	0.752027205	0.676271754	0.169773729	0.290540778	0.170666132	0.09827739	0.359160638	0	0.101441114	0.759946539	0.460739151	0.327197601	-0.106685766	0.213508901	0.445423177	0.67988564	0.055711727	0.392557816	-0.12367983	-0.123664498	0.346188849	0.519936154	-0.04577877	0	0.10251686	0.343904052	0.53987678	0.156940424	0.437328269
Hs.196952_at	HLF	Hepatic leukemia factor		0.728967053	0.914162322	0.86324651	0.483785512	1.218143711	0.576239689	0.372767763	0.069487889	0.255469594	0.7032729	0.597648447	1.290327226	0.364904912	0.551142296	1.187143779	0.400591788	0.683825562	0.689358408	0.151338846	0.162755544	0.266349453	0.517092336	0.319970567	0.070743636	0.008100481	0.239400071	0.424558739	0.212029683	0.200139162	0.347577558	0.06786194	0.077708201	0.223777526	0.192646372	0.499900311	0.371601584	0.261620652	0.389999959	0.447252568	0.19809795	-0.001380382	0.196740577	0.125221608	0.202153956	0.57980555	-0.118963399
Hs.433442_at	KIFAP3	Kinesin-associated protein 3		1.263550993	1.030987694	1.097076545	0.372446702	0.999071128	0.560553953	0.58015807	0.383381519	0.357772676	0.854208506	0.555128299	0.734177154	0.327132107	0.217823741	0.761873809	0.305803867	0.970559423	0.719441648	0.376106148	0.225114692	0.182278831	0.441302738	0.502732257	0.307122088	0.273278827	0.062935792	0.344518551	0.473128962	0.175478637	0.157990245	0.408566977	0.600702384	0.567093835	0.098901933	0.07370388	0.570265126	0.391356245	0.291064028	0.424121169	0.16279636	0.410163883	0.419303236	0.18586563	0.172451888	0.276120001	0.19722082
Hs.134587_at	GNAI1	Guanine nucleotide binding protein (G protein), alpha inhibiting activity polypeptide 1		0.622776943	0.370513426	0.403802957	0.421131629	0.267901074	0.302155935	0.641419458	0.37706113	0.321515796	0.252065256	0.442677067	-0.276752417	-0.145574873	1.062205473	-0.115264778	0.675656245	0.253073367	0.337951115	0.424431683	0.275443559	0	0.324025909	-0.367368804	0.185169808	1.248588072	0.177167212	-0.267901074	-0.100945868	0.476828015	0.502215538	-0.28423327	0.383240502	0.715539643	0.501363289	0.612212251	0.388649038	0.711783289	0.300093562	0.026019442	0.053270279	0.329684328	0.580315424	0.463723397	-0.789505146	0.232962294	0.305065735
Hs.82071_at	CITED2	Cbp/p300-interacting transactivator, with Glu/Asp-rich carboxy-terminal domain, 2		0.733499966	0.893972192	0.587993922	1.638755902	0.737775516	1.324690851	1.601295205	0.308763009	0.898979432	0.706944539	1.115761864	0.266051134	1.223938933	0.576394388	0.250184553	1.117865029	0.269178334	0.658113211	0.831803198	0.603844707	1.067913724	0.365945856	0.688536289	0.568283618	0.158774725	1.067473791	-0.084067439	0.682518639	0.269783532	0.958564924	0.499730286	0.47910943	0	0.950708446	0.69669584	0.868225785	1.095428822	0.753776417	-0.601496897	-0.432614805	1.139596702	0.363948025	0.100421232	0.412411995	0.460122643	-0.137077774
Hs.513055+_at	WDR61	WD repeat domain 61		0.524886201	0.857676086	0.494787943	1.039670417	0.909389111	0.479082902	0.642904979	0.228838766	0.12426433	-1.018431968	0.572442907	-0.522270073	0.639101583	0.451378747	-0.04874411	1.004207129	0.195477394	1.097741636	0.86092763	-0.002016844	0.792928229	0.793254699	0.943270613	0.062378767	0.813552028	0.541684304	-0.040468198	0.071266394	0.348247565	0.191709052	-0.33615139	1.084904328	0.506233715	-0.039133447	0.082326106	0.827656888	0.345510575	0.359488416	0.41579543	0.101310318	0.260780002	0.764590115	-0.016189624	0.32106247	0.750588363	0.064207868
Hs.534340_at	PRKAR1B	Protein kinase, cAMP-dependent, regulatory, type I, beta		1.051456225	0.834764838	0.650528707	0.705709951	1.267652266	1.264892316	0.561209095	-0.053754768	0.675009823	1.354959411	0.915434745	1.057211991	0.810249781	0.157231078	0.742430857	0.780779934	0.694989309	0.832432543	0.550896597	0.268038333	0.178280098	0.328029648	0.213841854	0.481898387	0.545844479	0	0.342155917	0.514772709	-1.151205479	-0.174444998	0.064432629	0.131062661	0.301556906	-0.042070791	0.567547651	-0.075729398	0.323665658	0.188387096	1.325390513	0.297913775	0.262397979	0.181918776	0.397899076	0.962763515	0.025680165	0.157509956
Hs.198760_at	NEFH	Neurofilament, heavy polypeptide 200kDa		1.547976946	1.402959299	1.192259092	1.773415334	1.213839247	1.024223122	0.298663084	1.957276941	1.372923069	0.738410151	0.720733642	0.670705444	0	0.573127331	0.751342357	-0.320253495	1.531089525	1.408849049	-0.122968778	0.074457364	0.329507362	0.226402874	0.340014293	0.391751104	-0.736910502	1.62221319	1.459197	0.690285923	-0.033827458	0.20321935	0.500193165	0.357886989	-0.350671585	0.230490214	0.069963714	0.486509904	0.465987227	-0.032611881	1.888959195	1.767013108	0.218486257	0.298663084	0.088146555	1.796599418	0.01534583	-0.519242142
Hs.22654_at	SCN1A	Sodium channel, voltage-gated, type I, alpha subunit		0.970357919	0.803821653	1.332775031	1.590732078	1.302867453	0.435983601	0.83654942	1.582673029	0.990491432	0.572638843	0.741195625	0.744878817	0.032687161	0.649381589	0.799417959	0.663248907	1.075102405	0.770578868	0	0.280685613	0.353211723	-0.08912984	-0.046373898	0.234593227	-0.080664927	1.592598995	0.955763377	0.419137975	0	0.419137975	0.04387073	-0.169690809	-0.015609559	-0.173548779	0.179256958	0.238523154	0.328270583	0.102135999	0.853968345	1.312050722	0.204245652	0.123523143	-0.070178942	0.384726963	0.457407913	-0.018858756
Hs.463466_at	CA10	Carbonic anhydrase X		1.581389693	1.763147986	1.484018695	1.099436295	0.693817744	1.259652776	1.003345829	1.096425941	0.393330243	1.396688176	0.812745518	1.063492317	0.727160591	0.757119653	1.391735717	0.720093832	0.975725583	0.672660598	0.819835965	0.638490393	0.307261414	0.906317833	-0.202763182	0.105978284	0.612522205	0.541360448	-0.377049049	0.327807732	0.816046004	0.625316259	0.088534019	0.424829874	0.895055332	0.489772229	0.678598151	0.105670558	0.427767714	0.671379038	0	-0.12574511	0.357977528	1.063011694	0.067422072	0.504255495	0.495159596	0.217253563
Hs.24301_at	POLR2E	Polymerase (RNA) II (DNA directed) polypeptide E, 25kDa		0.814042407	0.597318158	0.563765854	0.75104745	0.242223074	0.123160073	0.591955591	0.188993113	0.090820435	0.21295002	0.542191956	0.233006753	0.483067313	0.627560534	0.387226587	0.825039493	0.028196428	0.060645546	0.858640675	0.133413037	0.16961956	0.491443695	0.320753559	0.366376066	0.678640492	0	0.102015681	0.487412865	-0.474490019	0.161418681	0.658547606	0.498397753	0	0.380111384	0.106039761	0.6368148	0.514130662	-0.012821855	0.229515978	0.321140793	0.226085617	0.605100245	0.381981257	0.625055359	-0.24579984	0.135614376
Hs.274479-_at	NME7	Non-metastatic cells 7, protein expressed in (nucleoside-diphosphate kinase)		0.795807996	0.865171902	1.04037821	1.084608701	0.987787739	0.186175242	1.48508501	1.465773018	0.327568284	0.322200233	-0.357733945	1.612251347	1.03611892	0.929031823	0.593969644	1.151605173	-0.066728818	0.53189208	0.572796608	0	0.063629157	0.872106952	0.690221196	0.224756679	1.000103263	0.594180387	-0.530990113	-0.185541226	1.13537573	0.595285486	0.55669459	-0.142107141	0.402435016	0.747766058	0.623482727	1.160080267	1.388945595	0.518805247	-0.425241484	0.17394587	0.278816985	1.180004832	0.02846993	-1.116840704	1.103083001	0.569650243
Hs.113684_at	CDH12	Cadherin 12, type 2 (N-cadherin 2)		1.973964097	2.87605046	2.135553027	1.33267137	1.675931646	2.222198917	0	0.654210866	1.019393189	1.329315034	0.051982157	2.291546047	0.261629863	0.705497496	1.632332428	0	1.587911413	2.014773965	0.408279128	0.216885264	0.433368928	0.154117031	0.375948258	0.337924562	0.068039485	1.479421639	1.8711004	0.390887213	1.076860412	0.25734981	0.55014182	0.202998543	0.23426884	0.446840887	0.256376198	0.743456801	0.345314078	1.079140908	0.89161867	1.312474379	0.225698934	-0.45520685	0.85344912	0.508838845	0.51158936	0.072060185
Hs.426324_at	TUSC3	Tumor suppressor candidate 3		1.079591153	0.965297895	0.847267119	0.236772424	1.109986057	1.058975438	0.551249827	0.526157296	0.443355323	0.780452815	0.543125967	0.769189845	0.120684081	0.434231336	1.05828008	0.746506734	0.65959971	0.57524608	0.430969752	0.465355444	0.398038288	0.18108146	0.084329969	0.647479189	0.577387091	0.322188974	0.3777578	0.433168385	0.610890154	0.446826227	0.310190012	0.15438832	0.380174884	0.390872606	0.646462832	0.350063533	0.304465439	0.690319494	0	0.026603929	0.564814632	0.170510509	0.161181835	0.566344124	0.537433613	0.486259449
Hs.516807_at	#N/A	#N/A		0.519464362	0.61882061	0.55155602	1.165094047	0.521239207	0.811190843	0.465897113	0.547510145	0.185482588	0.107357713	0.692767945	0.652940625	0.508512871	0.282766138	-0.320588723	0.649301919	0.523638453	-0.957437983	0.656946664	0.697926527	0.670735012	0.08269777	0.348975264	0.586805569	1.15336396	0.029059487	-0.05874753	0.439211024	0.322779057	0.388224703	0.404478964	0.161454006	-0.856399806	0.262846482	0.055933684	-0.058875788	0.36971292	0.898684388	0.436342859	0	0.261626899	-0.326731502	0.247066733	0.630129294	-0.074597678	0.431002068
Hs.398157_at	PLK2	Polo-like kinase 2 (Drosophila)		0.752345721	0.64076917	0.73129983	0.356831453	0.699153401	0.977124012	0.701800025	0.137758513	-0.023886967	0.827800275	0.218010526	0.911783842	0.029286453	0.007504263	0.752345721	0.072401591	0.558226403	0.481467011	0.175895842	0.033455092	-0.191449647	-0.089665202	-0.319539222	0.070705766	0.523971405	0.107176953	0.605022113	0	0.394686993	-0.096489553	0.120191283	-0.127061541	0.340279044	0.138242324	0.028349045	-0.011066557	-0.101315525	0.293759002	-0.351496488	-0.333026893	0.485681552	0.13567412	-0.277041276	0.233731687	0.305978187	0.176296638
Hs.156540_at	SCG5	Secretogranin V (7B2 protein)		0.862375288	0.781959332	0.752743411	0.112764868	0.733449457	0.695890357	0.157421365	0.711478402	0.236963598	0.663989881	0.146648607	0.672327455	0.214982285	0.438178558	0.674088896	0.157421365	0.450901711	0.562129501	0.009999999	0.236963598	0.472804661	0.264036778	0.285704087	0.035143417	0.204112783	0.223283414	0.685020855	0.139278021	0.216699551	0.073946419	0.438178558	0.252541385	0.102665853	0.182636498	0	0.250446986	0.258391442	0.210722308	0.185764263	0.169756722	0.023780888	0.30105126	0.170634391	0.541739383	0.16907202	-0.036143107
Hs.409352_at	PID1	Phosphotyrosine interaction domain containing 1		1.172168926	0.580782794	0.436249026	-0.005128021	0.36909018	-0.076528098	0.953131858	0.863431173	0.376628509	-0.091278146	0.241018496	0.689879161	0.351377817	0.720138021	0.635210939	0.536076859	0.325586182	0.076528098	0.817166876	0.229456012	0.451667885	0.382860717	0.234244133	0.573166949	1.169852432	-0.045480595	0.270679794	0.468830333	0.832774167	0.55769857	0.730377945	0.32092192	1.011645753	0.394139407	0.191452405	0.346464345	0	0.401614576	-1.281318879	-0.757637493	0.716721689	0.601149526	0.015302102	0.341555049	0.639291763	0.855707661
Hs.315186_at	PCSK2	Proprotein convertase subtilisin/kexin type 2		1.243380972	1.100887402	0.616282453	0.359423515	0.624670503	0.732592426	0.315291706	0.493718078	0.252991592	0.601479046	0.286240198	0.622113285	0.068988229	0.313665852	0.554879062	0.286240198	0.612503931	0.553020037	0.305614882	0.390736561	0.263848851	0.267026648	0.118003598	0.134735974	-0.079719192	0.0783271	0.725024335	0.337685639	0.151782088	0.308096856	0.240405176	-0.005400594	0.154839588	0.408204067	0.279476794	0.056907904	0	0.236476179	0.297057454	0.341254473	0.440625719	-0.236778412	0.096386411	0.941891539	0.241796817	-0.00532294
Hs.48924_at	ARMCX2	Armadillo repeat containing, X-linked 2		0.816636534	0.494658461	0.808094727	0.254932712	0.874123795	0.44179834	0.772989301	0.852069508	0.369471116	0.027438156	0.538084133	0.775931406	0.734514462	0.304759307	0.636764859	0.5659232	0.511829054	0.461907277	0.338274661	0.286173911	0.108226175	0.309656373	0.083742803	0.462067457	0.408260329	-0.048105018	0.584917552	0.156537388	0.421167361	0.283364896	0.361579834	0.446898722	-0.211467348	0.372046654	0.30125266	0.218953918	0.075945219	0.369471116	0.015206903	0.088158996	0.288895838	0.001017226	0.120381923	0.860172975	0.962732174	0.099567463
Hs.15400_at	DEXI	Dexamethasone-induced transcript		0.556733096	0.054165893	1.680190881	2.07383132	0.792141187	0.386068357	1.445907858	1.066994516	1.108655518	0.683591737	0.990563217	-0.522351231	0.29498407	1.06153971	-0.28605258	0.936954546	1.151226704	0.59900756	-0.117488845	0.347443926	0.101602779	0.708724712	0.306448821	0.101050682	1.076681432	0.854100478	0.277316802	1.230064817	0.419158175	0.380773508	-0.244276004	0.762141291	0.684234549	-1.391664543	-0.823378273	0.350832334	0.788061694	0.709867055	1.392238981	1.644109221	0.203036204	0.687837468	0.347443926	1.391590984	0.919608282	0.554943722
Hs.508616-_at		Transcribed locus		1.704893832	1.690193587	1.065203448	0.989649603	1.164029184	0.197663332	0	0.186121493	0.152560403	1.237325046	0.202813144	0.570836415	0.871219341	0.945558288	0.868833072	0.654162856	0.850216195	1.063465308	0.998720777	0.130671444	0.460895309	0.052334129	0.398458788	0.18379773	0.082277723	-0.324248314	0.356923781	0	0.404464341	0.12204409	0.333949741	0.481209372	0.550929671	0.587858164	0.659247434	0.264576362	0.958855426	-0.445160972	0.245582729	0.385340836	-0.103146006	0.386631948	-0.068293004	-0.128107627	0.207285705	-0.092114827
Hs.512144_at	C6orf66	Chromosome 6 open reading frame 66		0.568272559	0.785792417	0.189304785	0.369148015	0.258531701	-0.018605243	0.672103916	0.507325829	0.651746079	0.089445597	0.686834681	0.02718601	0.3970948	0.805281547	0.53411395	0.761810497	0.494843794	0.081623403	0.800257523	0.405965361	0.140567945	1.026394857	0	0.044754237	0.646217107	0.367505858	-0.095684579	0.48162295	0.433313326	0.490521935	0.828807371	0.74186283	0.622424587	0.321181717	1.082921256	0.987578335	0.065246284	0.538822118	0.349634109	0.364910152	0.438731782	0.430510669	0.236670058	-0.197346345	0.277454189	0.616074856
Hs.154073+_at	SLC35B1	Solute carrier family 35, member B1		1.99894991	2.20166945	1.82693624	2.111891087	1.788293651	2.037808455	0.82403049	0	0.854403964	1.665724749	-0.349861098	2.527523044	-0.938627576	3.400595869	-0.380509494	-0.603701619	1.043612192	3.437566564	0.706772068	0.783955599	0.935550046	3.975563584	0.419137045	0.682999843	0.997641828	-0.587000834	-0.756226554	0.361341977	0.320498742	1.545608843	-0.63715545	1.594912972	1.536813701	-0.243394961	0.16298376	0.403609151	0.525510004	1.310547698	-0.841609155	0.116323467	0.598963832	1.10684888	1.348722039	-0.380249655	2.262047075	1.516094716
Hs.491737_at	ATP6V1H	ATPase, H+ transporting, lysosomal 50/57kDa, V1 subunit H		0.605665284	0.550589301	0.590142104	0.187236378	0.338470499	0.581628341	0.20762926	0.241107825	0.369091101	0.211662444	0.334905593	0.553360804	0.301170431	0.011157225	0.632446595	0.367887327	0.647701851	0.645600414	0.40541775	0.34020934	0.357828265	0.03362046	0.282213545	0.225203812	0.27839499	0.100756716	0.114149642	0.138697675	0.372181441	0.189074176	0.286122445	-0.058622014	0.734952984	0.05402809	0.064885249	0.270288261	0.152137258	0.263728456	0.222164854	0.134655677	-0.133553	0.006765715	-0.019343261	0.406624825	0.537929245	0.294894746
Hs.80642-_at	STAT4	Signal transducer and activator of transcription 4		0.631987142	0.991276323	2.018173428	2.191165218	1.963202182	1.13374528	1.385778885	1.298664765	0.913054829	0.192711917	0.598090127	1.696505791	0.791285277	0.391746012	0.78870288	0.42225183	1.547802296	2.602055376	-0.60299494	0.588965776	1.9453455	-0.469249539	1.044545675	0.797983451	1.361054617	1.428083553	0.027680351	0.491985764	1.494784902	0.092398629	1.133269003	-0.154820307	-0.815632746	-0.911839537	0	1.168486061	1.589962146	-1.117156871	0.848549353	2.010532902	0.491032656	-0.395332484	0.16240303	0.17062537	1.963892105	0.59915949
Hs.148559_at	IMMT	Inner membrane protein, mitochondrial (mitofilin)		0.250624148	0.008778507	0.908823323	0.214033957	0.514231437	0.367671274	0.641293621	0.619638962	0.196495745	0.295130643	0.527899159	-0.195923455	0.334573549	0.35270031	0.451712449	0.407934216	0.274963283	0.382439038	0	0.030106367	0.424221143	0.428181559	0.365787935	0.171844919	0.215060604	0.292391799	-0.66658286	0.140730213	0.510122693	0.190176926	0.523609316	-0.350298873	0.824445593	0.190287249	-0.108648177	0.092758742	0.076339789	0.428625779	-0.020279846	0.073387115	0.0634928	0.435745497	0.19270445	-0.02129442	-0.144627561	0.267741107
Hs.58009_at	SLITRK5	SLIT and NTRK-like family, member 5		1.242848707	1.177291231	1.387654086	0.325894352	1.078305519	1.128360415	0.174936853	0.570657469	0.217959519	1.737366784	0.218258625	1.193130337	0.231789555	0.160815623	1.436857872	0.225613182	1.395152028	1.148318108	0.126214198	0.431975088	-0.011815347	0.55411421	0.161612618	0.251344226	-0.136495946	0.430505494	0.658515838	0.314735521	0.554495346	0.160775612	0.310445124	0.640940616	0.352675678	0.233576577	0.198816599	0.419148104	0.441400548	0.125127397	0.204336021	0.138953067	0.200139287	0.088819088	0.093796039	1.334022295	0.747267631	-0.093628269
Hs.437186_at	POLR3K	Polymerase (RNA) III (DNA directed) polypeptide K, 12.3 kDa		0.572267051	1.348694281	0.821852261	0.738630731	0.482401634	0.812402873	0.166042148	1.214596724	0.655498473	-0.002159404	0.179288652	0.386610812	1.30509114	0.850081929	0.40876824	0.680448956	0.139920192	0.104184196	1.107479411	0.667640252	0.631372944	1.129233205	0.189833791	0.24112258	0.753725598	0.370223409	0.132221263	0.715254048	0.17442203	0.138173977	0.883765567	0.710338368	0.828270864	0.248969811	0.209037103	0.461199131	1.180397744	0.613222669	0.132294311	0.454273528	0.423177987	0.414170442	-0.034370998	0.158586719	0	0.392353827
Hs.190722_at	C19orf62	Chromosome 19 open reading frame 62		0.600920879	0.541935142	0.994685197	0.230249095	0.420052568	0.568584064	0.437778916	0.134448332	0.506652006	0.442735074	0	0.623330484	0.576206802	0.55657889	0.396386751	0.026091804	0.42495332	0.255971132	0.325012011	0.203884223	0.147737532	0.202694083	0.474564734	0.334099818	0.091391702	0.281865731	0.110463953	0.136557028	0.895707319	0.107764614	0.245591809	-0.044133212	0.130444687	0.091120037	0.432478664	0.384288575	0.510615653	0.113332468	0.088944309	0.092139502	0.208734522	0.101027514	0.151631954	0.628624278	0.284396323	0.202866512
Hs.11899_at	HMGCR	3-hydroxy-3-methylglutaryl-Coenzyme A reductase		0.842670861	0.598143397	1.211603237	0.479077588	0.653079164	0.745082977	0.506650941	0.541144276	0.277346202	0.916621221	0.276847917	0.809224731	0.247856438	0.282199552	1.136591347	0.535381038	0.379005129	0.31871229	0.396828519	0.155485827	0.046975725	0.292884612	0.225769133	0.154314533	0.67948193	0.411316624	0.273633405	0.216115781	0.432707038	0.262724434	0.097193502	0.232294621	0.812062898	0.152926398	0.604559819	0.321564801	0.229527986	0.377915714	-0.111723433	-0.268419888	0.112564722	0.026269059	-0.101186243	-0.089997286	0.312194199	0.584726896
Hs.279061_at	GLOD4	Glyoxalase domain containing 4		0.452157435	0.240956301	0.74930272	0.11728397	0.1468598	0.398507243	0.421142075	0.169566766	0.014378181	0.12049203	-0.201654484	0.43195237	-0.042525401	0.369617452	0.540809762	0.470715799	0.531003756	0.326391672	0.59790908	0.248705212	0.370484409	-0.245538004	0.310308181	-0.207786482	0.434169967	-0.105425241	0.172807029	-0.292704278	0.086464846	0.2026309	0.412565242	0.477684552	0.436416979	-0.116569691	0.474533915	0.862335865	0.897806588	0.294708077	-0.510042306	-0.465848697	-0.173736293	0.223988801	0	-0.661268104	0.511682709	0.231530742
Hs.519602_at	NME5	Non-metastatic cells 5, protein expressed in (nucleoside-diphosphate kinase)		0.617453801	1.071989809	0.533620023	1.513422993	0.369511865	0.643442278	1.243019593	0.93475524	0.569508126	0.233647171	0.595940025	1.455061727	0.995407417	0.526868851	1.123427027	1.236183517	-0.227040586	-0.168680751	0.814677856	0.638864852	0.645134561	-1.37392411	0.683415182	0.756460579	0.355801323	0.749985858	0.8338684	0.541124961	0.425482679	-0.638268905	0.587531773	0.183460833	-0.05292	0.240098452	0.008465224	0.030809863	0.017017206	-0.130316651	0.062144779	0.405624787	0.651642127	0.42863123	0.209281432	-0.167317198	0	0.626235441
Hs.112669_at	FABP3	Fatty acid binding protein 3, muscle and heart (mammary-derived growth inhibitor)		2.816222495	2.339633019	0.949273452	1.535995293	1.575738401	2.467366827	0.961120093	1.490687658	1.142372596	1.312408088	2.29390392	1.620683473	2.00213147	-0.03913556	1.195453015	-0.105148639	-0.241517699	-0.062372742	0.342753212	1.431650785	0.859540361	1.246053015	0.812966874	1.119522391	0	1.380504035	1.278530862	1.548328523	0.092087908	0.874132944	1.13492321	-0.018948985	1.772014849	0.925132713	-0.702302592	0.788129073	0.901580778	0.675547101	0.120582596	0.653535372	0.519844106	1.145426496	0.879818827	1.0737615	1.171047656	1.239770416
Hs.110_at	PREPL	Prolyl endopeptidase-like		1.160443851	1.17485708	0.749834151	0.230965914	1.041907241	0.795418386	0.270214977	-0.142802359	0.336502298	1.127705968	0.158599652	0.970373565	-0.039392046	0.473584628	0.897861032	0.230965914	0.79412507	0.892994606	0.056110459	0.097951007	0.23886292	0.328262318	0.313108144	0.420011739	0.290942809	-0.110343011	0.644338095	0.014692076	0.138387481	0.231474454	0.184215841	0.344425456	0.203090529	-0.014152565	0.510591267	-0.099099396	0.264048378	-0.25331873	0.423784194	0.168529033	0.09497705	-0.107052293	0.097951007	-0.052088969	0.314554386	0.052609339
Hs.280604_at	PPP3R1	Protein phosphatase 3 (formerly 2B), regulatory subunit B, alpha isoform		2.293604081	0.487577971	0.941686252	2.227764401	1.471861828	0.207709021	3.289070167	2.176920367	1.640215138	1.319278673	2.680064045	0.772006315	2.919227833	1.263123474	1.394711311	1.741595659	2.173634118	0.233900413	1.207062713	1.34203707	0.311271034	0.583555567	0.339174552	1.525868941	1.960388535	0.621132281	0.351250012	2.00238842	0.992453239	1.551258948	-0.677638204	0.561034457	0.947767942	1.839653476	-0.364488727	0.098068142	0.060165246	-0.355722038	-0.218112686	1.654926543	2.137048898	0.119651806	1.672622711	-0.411049323	-0.281539613	1.089571354
Hs.169487_at	MAFB	V-maf musculoaponeurotic fibrosarcoma oncogene homolog B (avian)		1.231740744	0.492307083	0.851261334	1.800586132	0.816551289	-0.486994399	2.188512928	1.145756597	0.252507614	-0.080474024	0.164512364	0.613674835	1.277353118	0.847637534	-0.116089868	0.999259507	0.218414261	0.199264171	0.563428763	0.66320978	0.220959812	0	0.009941001	0.255813015	0.769849403	1.465914729	0.300000067	0.383029158	0.27477438	0.404253444	-0.694378861	-0.619319938	0.794852072	1.335112763	-0.644548254	0.631298518	0.767694828	1.130281822	-0.375279781	0.630144732	0.699309427	-0.660410673	0.255813015	-0.086355896	1.168438348	1.103875851
Hs.518460_at	AP2M1	Adaptor-related protein complex 2, mu 1 subunit		0.944232357	0.705364313	0.791626556	0.174419513	0.783974445	0.719736213	0.098449863	0.155164501	0.327126809	0.988439976	0.004298786	0.509384604	0	0.323167324	0.507612693	0.159987816	0.521320625	0.55897334	0.126908116	0.302100637	0.310618003	0.53070052	0.287681739	0.360227451	0.150425467	-0.042014405	0.447108727	0.409349308	0.433980745	0.238905189	0.19943051	0.296919027	0.512118931	0.209788254	0.074914872	0.380003241	0.315357037	0.086109779	0.154583981	-0.049044674	0.446958012	0.35498003	0.263176807	0.553091003	0.273788209	0.339919408
Hs.485717_at	B3GAT2	Beta-1,3-glucuronyltransferase 2 (glucuronosyltransferase S)		0.560201151	0.454026499	0.731459623	0.462353643	0.424693156	0.518103661	0.567126895	0.385639069	0.450768155	0.478197517	0.161936464	0.452800018	0.137587776	0.317342453	0.681975483	0.319970667	0.782607319	0.5854701	0.514143729	0.253087562	0.541756207	0.544637498	0.099435329	0.319936277	0.715329479	0.160635597	0.598478683	0.030052873	0.587192577	0.289774314	0.14840292	0	0.348702301	0.432181458	-0.095309702	0.133056579	-0.027645471	0.224594815	-0.066806369	0.054505707	0.260219822	-0.02331992	0.38939827	0.232505012	0.540521512	0.464859045
Hs.435741_at	IQWD1	IQ motif and WD repeats 1		1.173742609	1.120532041	1.289213555	0.245961169	0.969160368	0.894545861	0.456907571	0.490691157	0.642164338	1.041031367	0.32542499	0.642342003	0.375906497	0.431065163	1.096764639	0.196106102	1.125810438	0.467428234	-0.04310209	0.326552269	0.30486245	0.53455729	0.132639966	0.350385852	0	0.441229734	0.287857929	0.380441173	0.475264734	0.572714543	0.154901578	0.368820311	0.112266224	0.205157339	0.399710316	0.158378162	0.142615759	0.332214783	-0.123220508	0	0.334794996	0.107489145	0.259229866	0.362546976	-0.035018977	-0.160996809
Hs.369421_at	CACNA2D3	Calcium channel, voltage-dependent, alpha 2/delta 3 subunit		1.925618277	1.498522919	1.234763897	1.124556383	0.980251087	0.980251087	0.782704303	1.024557757	0.865736449	0.861265348	0.615796701	1.039702085	0.546432067	0.876475021	0.948059188	0.562356812	0.903129894	1.053102424	0.767579373	0.072570728	0.09407636	0.948261301	0.315917128	0.473269715	0.448059375	0.486692345	0.394273846	0.046402997	0.602025659	0.151427517	0.969456639	0.600085794	-0.233152358	0.53622709	0.213271639	0.468217383	0.532482576	0.726050924	0.36425871	0.480867613	0.26159167	-0.282502875	0.09263497	0.811486925	1.236496058	0.456964467
Hs.7476_at	ATP6V0B	ATPase, H+ transporting, lysosomal 21kDa, V0 subunit b		1.014424719	0.886580845	0.92369513	0.614294585	0.450037382	0.789469797	0.706367067	0.967226723	0.625195152	0.592765997	0.635331952	0.114857364	0.455177069	0.557749381	0.408854793	0.446397338	0.239920049	0.174557096	0.44476543	0.326672807	0.40924024	0.930054855	0.405017826	0.394117161	0.323865428	0.45980258	0.536227501	0.407842029	0.393712273	0.403497543	0.531629923	0.304402819	0.657906654	0.504029757	0.102578475	0.613992843	0.492173299	0.465979462	0.014532679	0.169016383	0.349045288	1.021475337	0.566773254	0.562427867	0.794529004	0.724337351
Hs.18349_at	MRPL15	Mitochondrial ribosomal protein L15		0.702184479	0.10393073	0.591358625	0.844738881	0.242077171	0.118688976	0.602510244	0.730601745	0.264785838	0.223443625	0.471464486	0.030399269	0.338726477	0.013211609	-0.013186225	0.318434291	0.193444751	0.370973546	0.452186429	0.142464876	0.322023014	0.263245896	0.257443463	0.182053994	0.22004807	0.456106369	-0.137072357	0.361471578	0.489705627	0.176341991	-0.033071762	0.268745678	0.403427521	0.302064542	0.386303549	0.140004849	0.250794364	0.142464876	0.38094145	0.05344	0.432316092	0.192003548	-0.183736951	0.031267724	0.284330779	0.476424715
Hs.50130-_at	NDN	Necdin homolog (mouse)		0.955951841	-0.05093351	-0.059751033	1.093177844	0.750533096	1.134858401	0.812115384	0.922574359	0.570427375	0.446973231	1.019590763	0.630663573	0.997986234	1.383579805	0.591228356	1.172386468	0.285778727	0.541321875	0.649014148	0.374492178	0.25312623	-0.00592242	0	0.478143004	1.307312391	0.378547006	0.207848215	0.56347605	0.725913355	0.371906853	-0.230653944	-0.220283948	0.178649843	0.457668418	0.138265686	-0.039469854	0.199019611	0.452863603	-0.276227074	-0.311193889	0.512342853	0.959347841	0.259551525	0.387615502	0.477217668	-0.059794675
Hs.511754_at	RAB4A	RAB4A, member RAS oncogene family		0.586685175	-0.080725524	0.674497869	1.165708506	0.883915403	0.448468272	0.973900922	1.389839442	0.430624559	0.208574683	0.652662731	0.550299684	0.781385712	0.584885084	0.643111106	0.487335405	0.625971337	0.73666357	0.546595265	0.229187601	0.082868518	0.482303377	0.052326707	0.355418367	0.713294464	0.644226544	0.716999927	0.406713507	0.173217965	0.129917507	-0.219448287	-2.558729025	-0.290509704	0.462606982	-0.130865341	0.224007513	0.044084185	0.023937551	-0.37340579	0.495098257	0.137307188	-1.362315037	0.050086938	-0.005739223	0.643082254	-0.149486416
Hs.50927_at	KCNJ6	Potassium inwardly-rectifying channel, subfamily J, member 6		0.877903396	0.768865968	0.712457443	0.272942132	0.577082795	0.657477955	0.17916412	0.798370631	0.41635486	0.747365378	-0.124141059	1.012175058	-0.06881087	0.295457624	0.767055259	0.058958783	0.555271752	0.49156083	-0.203773249	0.283574974	0.221494806	0.343849261	0	0.347665321	-0.228291099	0.247137	-0.367294033	0.307557562	0.835846699	0.323400363	0.687139848	0.011690478	0.21784388	0.305277778	0.337303441	-0.050958623	0.068318246	0.565082215	0.190058548	-0.093483558	0.487755554	0.281584629	0.03490826	0.576355916	0.555951579	0.238951329
Hs.101915_at	ELOVL4	Elongation of very long chain fatty acids (FEN1/Elo2, SUR4/Elo3, yeast)-like 4		0.911848431	1.222668427	0.988631527	0.952174903	0.614911396	1.087823981	0.396963557	1.180040233	0.935664118	0.791988116	0.808905024	0.651455813	0.376237548	0.667757175	0.999055579	0.374413788	0.960485251	1.000906257	0.667757175	0.555066042	0.512918839	0.508790153	0.252959151	-0.001838183	0.744274055	0.768313328	0.795981458	0.316028413	0.838082119	0.676085006	0.086869423	0.282869096	0.832115219	0.312523486	0.17774067	0.251690403	0.621836304	1.04194264	0.423719096	0.547517728	0.083091798	0.047040156	0.09665118	0.292471752	0.576691537	0.239974955
Hs.368084_at	LRPPRC	Leucine-rich PPR-motif containing		0.544951083	0.450690169	0.449120918	0.292083589	0.214216938	0.223911373	0.310148671	0.716258151	0.27349478	0.355966323	-0.205786407	0.571883241	0.053873266	0.708046323	0.095673166	-0.031816006	0.417708859	0.517038982	0.240290034	0.253553608	0.145145092	0.269935438	0.192364167	0.364518402	0.424583524	0.00917598	0.21216324	-0.017911559	0.38318491	0.175199039	0.116848157	0.201498266	0.199191337	0.201530393	0.268444367	0.05635407	0.034412796	0.182399256	0.201462195	0.004801592	0.175199039	0.201498266	0.321362849	-0.540328348	0.215793173	0.125166285
Hs.260041_at	CASD1	CAS1 domain containing 1		0.272025236	0.292202428	0.377634808	0.587896663	0.356957983	0.700702108	0.481694644	0.328026087	0.167572195	0.671342399	-0.111648358	0.657956689	0.217039832	0.563378498	0.479539479	0.250945153	0.34089725	0.434483113	0.08478253	-0.033641692	0.27322841	-0.283338865	0.080386248	0.262744702	0.503841878	0.329625309	0.525951262	-0.019458224	0.251103075	0.0278994	-0.139522213	-0.164566149	0.185768404	0.132052651	0.367283863	-0.166281471	0.167276028	0.034065215	-0.01466024	0.133384795	0.222409636	0.0061142	0.157287579	-0.084901843	0.310373835	0.117814614
Hs.435277_at	SYNGR3	Synaptogyrin 3		0.974596404	0.815012727	0.710604509	0.128124185	0.486464657	0.815012727	0.496282266	0.178752239	0.41329907	0.899570585	0.167945288	0.557650356	0.444211883	0.005614427	0.810161593	0.298915079	0.658767746	0.366705677	0.173248343	0.227139414	0.044266009	0.337796403	0.103763553	0.245134899	-0.053628157	0.041805049	0.553109457	0.227139414	0.136045481	0.149403638	0.226646112	0.298915079	0.10056538	0.319424545	0.178656311	0.205347394	0.103776081	0.335553	0.015704611	0.08282394	0.348461676	0.12227025	0.427730038	1.541546334	0.005614427	0.026248297
Hs.522730_at	ARMCX5	Armadillo repeat containing, X-linked 5		0.519492813	0.597823311	0.603977548	0.078193783	0.714960412	0.744171626	-0.054753563	0.257672757	0.020648844	0.621792581	0.005087888	0.626080603	0.059279072	0.245834237	0.450967388	0.225204575	0.530335497	0.705855271	0.103881334	0.139378305	0.379404208	-0.047126206	0.326634307	0.372178653	0.219216863	0.112356602	0.735617624	0.025723869	0.235502481	0.059927923	0.293036219	0.266519527	0.272250674	-0.002512624	0	0.093859427	0.08583745	0.183599511	0.358651229	0.210303556	-0.018069731	0.015294653	0.168582689	0.183195048	0.103881334	-0.048420247
Hs.514373_at	MTMR4	Myotubularin related protein 4		0.824105721	0.511294146	0.765665173	0.494619506	0.542750189	0.375212491	0.588605213	0.716742157	0.494649284	0.363309467	0.10745178	0.453051783	-0.070132314	0.706017044	0.707653211	0.151176227	0.659932919	0.627393521	0.434925004	0.154769565	0.25121141	0.082727828	0.010434737	0.194466328	0.456434509	0.352321375	0.084966878	0.10286526	0.949643861	0.054527491	-0.201169365	0.301597229	-0.021778067	0.260172892	-0.182700509	0.158856615	0.18933142	0.333848953	0.405466885	0.468651049	0.25133349	0	0.104677248	-0.164835703	0.624688719	0.109466214
Hs.464912_at	P15RS	Hypothetical protein FLJ10656		0.328603364	0.855026321	0.400025963	0.924966382	0.485750251	0.038649402	0.822912944	0.329776313	0.455967024	0.168980086	0.714970098	0.009941291	0.521504538	0.890149937	0.264817855	1.049686541	-0.058141427	0.107077047	0.818906745	0.277615178	0.296470716	-0.089652259	0.167643267	0.315638391	0.63156073	0.324108393	0	0.138649721	0.507151249	0.457315252	0.42590672	0.369722861	0.30720717	0.451571489	0.698688398	0.402166533	0.167292245	-0.010950632	-0.825555593	0.226049853	0	-0.483594217	0.137499665	-0.57733503	-0.135442533	0.412785962
Hs.4295_at				0.43108754	0.319658389	0.38428554	0.810677501	0.328992308	0.176024957	0.6786456	0.575295762	0.41755648	0.317027863	0.375195266	0.230544177	0.165474185	0.046702139	0.392723662	0.198464849	0.610947913	0.344651869	0.119096789	0.125837485	0.126260568	-0.171587382	0.106505271	0.139574181	0.054296886	0.609161551	0.219736386	-0.07360358	-0.009108605	0.067788671	0.020195903	-0.609002586	0.148305397	0.14766365	0.19467438	0.07891723	0.344948163	-0.067082072	0.246504496	0.47186014	0.173630886	0.085582228	0.223574222	0.417433209	-0.073490814	0.065532496
Hs.370017_at	TXNDC9	Thioredoxin domain containing 9		0.145568488	0.143482762	0.250545051	0.708168037	-0.00962158	-0.07111018	0.453984516	0.540167221	0.449452492	-0.086165562	0.343437876	0.065671019	0.49408015	0.331810139	0.143602569	0.434584738	0.1743938	0.00962158	0.366847725	0.527645568	0.208818734	-0.230890003	0.115308512	0.273095681	0.791443868	0.710548182	0.145357279	0.169432325	0.669524277	0.23296349	0.647514907	0.454875341	0.303534578	0.210035319	0.172487964	0.456543733	0.126918428	0.020256982	0.131441278	0.361146803	-0.04236184	0.150548282	-0.002037653	-0.114448593	0.147354524	0.094566913
Hs.368884_at	REEP1	Receptor accessory protein 1		0.79654754	1.204266782	0.697617506	0.278967071	0.857819779	0.886866019	0.09735735	0.353290782	0.115959922	0.793222191	0.620384295	0.868484679	0.233078997	0.243382005	0.993526932	0.020262817	0.48775428	0.573682803	0.43825177	0.023551113	0.240599741	0.398636775	0.079479377	0.193541084	-0.160468386	-0.083852294	1.085905424	-0.208324932	-0.058121255	0.128509275	0.366914023	0.635991535	0.353290782	0.243090332	0.522222196	-0.063802032	-0.010195048	0.183132162	0.973439593	0.319179897	-0.334191902	0.272696429	-0.133494894	0.803958449	0.349770179	-0.295703382
Hs.209983_at	STMN1	Stathmin 1/oncoprotein 18		0.940087351	0.979269541	0.586216289	0.390024554	0.75800832	0.774629857	0.332697515	0.901599094	0.644920652	0.724827342	0.537483058	0.731445903	0.24582168	0.509661622	0.378567397	0.258476731	0.328283107	0.281041151	-0.016912482	0.460773869	0.068942327	0.306128808	0.278027473	0.359339566	0.041504293	0.443201563	0.338228701	0.623057627	0.19865646	0.461904755	0.471142485	0.02981233	0.309199381	0.012563843	0.207592383	0.003137523	0.379107325	0.15464656	0	0.139878203	0.389706061	0.629140493	0.303598986	0.454782189	0.021240514	0.313612124
Hs.534309_at	CRIP2	Cysteine-rich protein 2		1.064951244	1.232580046	0.683129788	0.905161343	0.267603942	0.917960199	1.068503241	-0.089531368	0.78329297	0.527733358	0.879237273	0.862684564	1.011667949	0.414718145	0.731453422	1.386681069	-0.562015979	-0.342947575	0.837527232	0.612561479	0.477745016	-0.085905104	0.697029137	0.338761781	0.86506342	0.416088395	0.86569775	0.629822894	0.332386648	0.405357459	0	0.592191531	0.452940555	0.440883831	0.708987643	0.520156692	0.556543278	0.543918646	-0.359663151	-0.427264216	0.641881451	0.395992266	0.19625769	0.691836059	0.515667364	0.706330177
Hs.272927_at	SEC23A	Sec23 homolog A (S. cerevisiae)		1.287826002	0.854254644	1.024446734	0.543376643	0.914676345	0.70784369	0.498646672	0.653124887	0.340397761	0.912668035	0.740806909	0.742067681	0.051371009	0.65991981	0.838590375	0.501835148	1.031665847	0.823621953	0.380710761	-0.008627105	0.421566791	0.414474263	0.08203373	0.400351606	0.440439841	0.367111766	0.264972981	0.124334173	0.388092811	0.236456938	0.404565334	0.410009917	0.622518319	0.250610784	0.601117942	0.056307014	-0.071436711	0.03874315	0.357934354	0.377438932	0.193560329	0.139798615	0.107227407	-0.009451024	0.725299756	0.300018979
Hs.54697_at				1.329560812	0.556742377	0.311008514	0.324512868	0.662702601	0.618049281	0.258928138	0.081218126	0.320797854	0.624819804	0.148346111	0.726749446	0.393131	0.324512868	0.453540539	0.306045142	0.217737358	0.640221827	0.191868545	0.335019104	0.461294809	0.359374529	0.093115207	0.298133992	0.390336654	-0.04993004	0.523527343	-0.004599421	-0.129404187	0.321951366	0.153245323	0.217838733	0	0.601760322	0.636140466	0.030930648	0.17149366	0.01829026	0.147470626	0.113991907	0.056802286	0.081218126	0.482262841	0.434038277	0.003817055	0.202042958
Hs.303676_at	G3BP2	GTPase activating protein (SH3 domain) binding protein 2		1.188805711	1.025926927	0.388019348	0.695074307	0.889318068	0.53693249	0.772741464	-0.053834278	0.595881384	0.974274572	0.708293618	0.550985119	0.522515605	0.919623247	0.572873063	0.723639448	0.628458633	0.442973769	0.630848525	0.515053521	0.230936319	0.604711049	0.095303525	0.636941779	0.521080981	-0.001301059	0.266614255	0.331882668	0	0.656586745	0.57655123	0.842992992	0.685921137	0.584675301	1.061022765	-0.813779322	0.353160916	0	0.505329545	0.484454527	0.245378667	0.35119736	0.718915758	0.021873822	0.480385531	0.534443358
Hs.4276_at	BHLHB9	Basic helix-loop-helix domain containing, class B, 9		0.385054394	0.393934093	0.440790247	0.260429883	0.718932347	0.351787443	0.74809892	0.89886821	0.363573318	0.281142222	0.985758926	0.704374262	0.325518485	0.793528537	0.528583291	0.856952032	0.18618248	0.798008194	0.808735651	0.368283051	0.24976538	-0.110494727	0.600525184	0	0.269460856	0.073360137	0.342561038	0.272786286	0.933524087	0.006042874	0.621553054	0.597534353	-0.047893886	0.447371174	-0.262292732	0	0.134586279	0.62905724	0.463565709	0.252922417	0.162534978	0.212888379	0.256337529	0.033301196	0.932729283	-0.119084431
Hs.460355_at	PRKCB1	Protein kinase C, beta 1		1.1541719	0.964582001	0.923055338	0.399173624	0.803944387	0.58657095	0.302760354	0.469173927	0.308755523	0.963442138	0.284672629	0.91192497	0.020966912	0.242276935	1.025742876	0.121681627	0.588036438	0.397235074	0.327854377	0.260248465	0.118623708	0.498812862	0	0.225171763	-0.106390286	0.213024263	0.655853402	0.302760354	0.272238004	0.199806238	0.321156959	0.040489807	0.360301558	0.38150474	0.05185485	0.153904299	0.152246592	0.327854377	0.035736518	-0.148090984	0.242276935	0.143266458	0.143266458	0.851696927	0.079325235	0.213024263
Hs.198612+_at	GABBR2	Gamma-aminobutyric acid (GABA) B receptor, 2		0.853074063	1.031006202	0.885948876	0.561381506	0.560622452	1.124002882	0.337759825	0.796898044	0.544077093	0.907871786	0.427220799	0.597567119	0.666885825	0.458543404	0.80743003	0.2400456	0.670491624	1.008829467	0.449981854	0.574223597	0.234743294	0.603652828	0.080445825	0.385633289	-0.205746672	0.42396002	0.306357137	0.308044698	0.166543297	0.32514987	0.476521524	0.481069386	0.050632537	0.067205215	-0.099085942	0.208874848	0.186479544	0.436828422	0.077644703	0.204678376	0.231781182	0.036245024	0.603614242	1.010095633	-0.136956689	0.039085223
Hs.226499_at	RUSC1	RUN and SH3 domain containing 1		1.242276994	0.964941822	1.160447605	0.506251661	0.942447343	1.093623292	0.359225646	0.234991632	0.481106614	0.900720905	0.045720419	0.713233751	0.507293827	0.389092558	0.673662144	0.216844671	0.716284555	0.200123564	0.439198385	0.330767661	0.290539836	0.210621993	0.246743585	0.634267533	0	0.259092797	0.63970158	0.197132351	0.384562088	0.024831971	0.112442678	-0.019496471	0.08096122	0.059629461	-0.141384226	0.226404605	0.11616373	0.413868612	0.111488594	0.459116512	0.041139471	0.194541061	0.412829453	1.178939256	0.435698141	0.323327977
Hs.169358_at	TXNDC13	Thioredoxin domain containing 13		0.795865847	1.169916313	0.192073905	0.492688191	0.842661606	0.857088793	0.583943442	0.589355027	0.205731015	0.65293191	0.282747529	0.815019595	0	0.685288816	0.566062517	0.27029935	0.748093413	1.077269802	0.025143439	-0.135015439	0.341817571	0.060792738	0.245459059	0.003329767	0.103478049	0.34495111	1.236808774	0.084615401	-0.3521161	-0.136193117	0.115687985	0.216093474	0.160833971	0.380088793	0.12515274	0	0.16947376	0.169405786	0.525107495	0.778054554	0.469789254	-0.039923257	0.193559278	0.332634736	-0.040962415	0.060649367
Hs.279257_at	PCMT1	Protein-L-isoaspartate (D-aspartate) O-methyltransferase		1.057833698	0.640452565	0.881843066	0.295598221	0.565694182	0.484294177	0.149682427	0.343112316	0.265055659	0.696194455	0.242391823	0.512312622	0	0.591642129	0.573114467	0.247527086	0.759778525	0.531347993	0.208342421	0.374954978	0.453131465	0.359368269	0.3431214	0.144273717	0.222317706	0.394169451	0.193909161	0.240306723	0.423878792	0.160637614	0.369797336	0.491681943	0.450710904	0.324124459	0.30656397	0.265961723	0.371333275	0.043708337	0.160637614	-0.004755832	0.342623416	0.338354641	0.134535892	0.095088322	0.301307266	0.281872934
Hs.166071-_at	CDK5	Cyclin-dependent kinase 5		0.93393198	1.025397884	0.517218259	0.826655443	0.733101439	0.670997429	0.545371039	0.167402394	0.631465919	0.696649044	1.000465097	0.97642128	0.83013867	-0.185012505	0.699677176	0.201852557	0.066249386	0.508920612	0.513296421	0.485383045	0.578068257	0.524602177	0.291213772	0.56868022	0.093217416	0.590286483	0.41983827	0.585200543	0.275842681	0.42979425	0.419026855	0.509025714	0.22970564	0.235293962	0.042803063	0.353188541	0.430721391	0.297850851	0.453060339	0.34052585	0.490345338	0.078356031	0.272074226	0.804879383	0.153153592	0.448155177
Hs.478153_at	SERPINI1	Serpin peptidase inhibitor, clade I (neuroserpin), member 1		0.76723666	0.776576095	0.580957966	0.244099874	0.776576095	0.656732399	0.34329585	0.244099874	0.11785764	0.646263107	0.34329585	0.826610762	0.090615901	0.34329585	0.646263107	0.194065207	0.597352356	0.608752179	0.22875758	0.06653593	0.153630315	0.322543869	0.186278694	0.100061076	0.174783753	0.203574091	0.673126789	0.100061076	0	0.286369737	0.156987189	0.210556428	0.22875758	0.219833807	0.017295397	0.461522395	0.153630315	0.4362661	0.06653593	0	0.137139094	0.34329585	0.11785764	0.493936815	0.194065207	-0.1283704
Hs.12152_at	SRPRB	Signal recognition particle receptor, B subunit		0.955329638	0.583013073	0.500713312	0.858985527	0.592563071	0.190106142	0.414098483	0.343129203	0.414214733	0.462385659	0.431089796	0.135766809	-0.004236631	0.532209577	0.165213975	0.486782014	0.314276014	0.525449471	0.412246955	0.107465576	-0.016687702	0.225033957	0.158504093	0.469080999	0.076529885	0.691516547	0.225317102	0.423784173	0.554833797	0.199168085	-0.081494337	0.245185221	0.901855239	0.699616276	0.173850297	0.308324723	0.392839577	0.060535161	-0.019589823	0.101086502	0.246712955	0.766132091	0.757958207	-0.66843012	0.511740495	0.746293204
Hs.433902-_at	DDT	D-dopachrome tautomerase		0.799231611	0.934076272	1.123163158	0.677468631	0.769627515	-0.549864214	1.042714636	0.898784965	0.665914412	-0.712048134	1.663007176	-0.1916803	2.871207283	-0.513366863	0.510693714	0.368083168	0.47881465	0.574375669	0.13142199	1.800692709	0.85958234	2.529676384	0.402679991	2.144900319	0.057683412	0.299544925	-0.504609633	0.171592797	1.15840738	0.729569835	-1.005120552	0.095215552	2.185363483	2.269763027	1.691710333	1.449106374	0.361028321	0.766237223	-0.370941957	2.003858379	0.548126549	-1.639752201	1.469744738	0.423969207	0	1.52255463
Hs.365863_at	EXOC5	Exocyst complex component 5		0.690922471	1.558193905	-0.27204054	0.131686173	1.410654162	0.380008229	-0.108658817	-0.963527679	0.303667574	0.762001915	0.155062766	0.380943175	-0.53130067	0.33074868	0.015973382	0.376976108	-0.015973382	0.915278517	0.263248668	0	0.176769016	0.01404372	1.332568837	0.810248491	0.525810843	-1.295006034	-0.018003152	-0.952605332	0	1.196668324	-0.181205515	0.615776592	0.171706318	0	1.233146425	-0.690079183	0.43573376	-0.016865451	0.487398546	0.273722019	-0.352160401	0.232012298	0.844243366	-3.100637491	0.181713656	0.167520433
Hs.530712_at	PPP2R3C	Protein phosphatase 2 (formerly 2A), regulatory subunit B'', gamma		0.264014742	-0.745831579	0.435900839	0.570574828	0.184298862	0.143311044	0.805169397	1.512199009	0.549651355	0.041435742	0.531994993	-0.699046388	0.667359056	1.451105869	-0.581402551	1.088175079	0.947641778	0.181876776	0	0.611538158	0.395801387	-0.035107662	0.037161946	0.519638885	1.017234877	0.367992968	-0.381910123	0.447507396	1.277983963	0.509114429	-0.201633046	0.55457591	0.180971411	-0.170107642	0.1094083	0.171194602	0.707555496	-0.697527784	-1.348632396	-0.177432238	0.540568877	0.478446912	-0.043423482	-0.041435742	0.986886289	0.77735921
Hs.511386_at	DMXL2	Dmx-like 2		0.865940906	0.785756019	0.819417465	0.452287328	0.835716991	0.741470771	0.60928153	0.499856459	0.493999242	0.869091156	0.693766265	1.011289351	0.407666533	0.486982145	1.167256309	0.409918646	0.916917616	0.748438704	0.259573521	0.105749644	0.025877018	0.16241774	0.268955442	0.405119434	0.301489958	0.481919265	0.773118056	0.264777414	0.031180691	0.355816251	0.502249051	0.042983247	0.62290456	0.312592223	-0.080751413	0.335107538	-0.025084672	0.207284165	0.130655187	0.280563028	0.33504827	-0.012358232	-0.121078502	0.260003541	0.559271932	0.300861197
Hs.131133-_at	PRKAG2	Protein kinase, AMP-activated, gamma 2 non-catalytic subunit		1.532503604	1.165515578	0.993808963	1.126490047	1.564068509	1.133890358	1.823031472	0.965348195	0.965522225	0.046633892	1.074224489	1.89677342	0.840992713	1.357530789	1.024260352	1.825072441	0.871905221	1.426064008	1.442026607	0.723532162	0.778979089	-0.452569	0.00212344	0.951805041	2.546442158	-0.269285807	0.371669193	0.826254956	0.631923308	0.178596713	-0.574407279	0.875695102	0	1.236353935	1.034277481	-0.207698938	0.357650268	-0.129536122	0.047914904	-0.700339615	0.314881352	-0.225156827	0.668791311	0.061147349	0.390962658	0.70194225
Hs.78919_at	XK	X-linked Kx blood group (McLeod syndrome)		1.470660369	0.696930889	2.113469849	1.216637713	1.300837621	1.242372471	1.346526431	0.799321588	0.202483633	1.241862166	0.184177995	1.366575198	-0.077776094	0.604865101	1.744922726	1.242469173	2.143786867	1.681977849	0.71503147	0.618683988	0.184469195	-0.74895454	0.591231992	-0.091389513	1.422523016	0.607070683	1.399212133	0.371609037	0	-0.050210084	-0.131597268	-0.398392569	0.804626156	0.45038753	0.190650891	-0.022525328	-0.210572182	0.090490344	-0.648478814	0.316947689	0.21603847	-0.273171316	-0.175680709	-0.459895193	1.095566806	0.737640382
Hs.24212_at	LPHN2	Latrophilin 2		0.581257368	1.541291188	1.940412427	0.72959558	1.692320456	1.293806687	0.520418069	0.560850185	0.418940945	0.849295622	0.848261671	1.176759299	0.194083526	0.927564825	1.651043879	0.642121582	1.266642342	0.676652313	0.362261441	-0.023834153	0	-0.685771475	0.298753646	0.264812573	0.578026326	0.617732725	1.199221252	0.04773457	0.600429495	0.276404913	0.028446397	-0.334162629	0.138437588	0.482670678	0.325890511	0.50314049	-0.007310348	0.726464555	-0.495201049	0	0.422219154	0.063699326	-0.140347639	-0.059930837	1.079437643	0.415432619
Hs.490684_at	DPP6	Dipeptidyl-peptidase 6		0.302211374	1.121933496	0.739074367	0.635045797	0.980134449	0.521559962	0.197751127	1.072192894	0.395406059	0.341544642	0	0.441592526	-0.612042267	0.61347778	0.500007256	0.361786554	0.040632136	0.565441443	0.386836817	0.123780696	0.352875264	1.081783046	0.412026364	0.258875307	-0.006414028	0.202622211	0.558751629	0.193537608	0.690724966	0.198190715	1.16473768	0.526461118	0.549905515	-0.196003522	-0.701148979	0.275659259	0.419084453	0.184693419	0.039188633	0.093681006	0.088808756	0.780914239	0.309575425	0.611541871	0.646534965	0.541293595
Hs.45231_at	LDOC1	Leucine zipper, down-regulated in cancer 1		0.463044264	0.486356756	0.028439242	0.349314128	0.403538622	0.569415471	0.440372277	-0.159839806	0.285573199	0.688540881	0.558789099	0.329897278	0.859486022	-0.225555499	0.579196696	0.24182353	0.335359831	0.009014053	0.330911134	0.198497317	0.362908411	0	0.223704851	0.155217104	0.139954165	0.103950657	0.435543303	0.195994776	0.042328233	0.001823692	0.375815176	0.249148504	0.173375656	0.21496219	0.178438189	0.129257426	0.223594934	-0.119680449	0.155217104	0.264718324	0.159927009	0.359275056	0.272623754	1.083233103	0.271505077	0.033935683
Hs.65636_at	SLC25A32	Solute carrier family 25, member 32		0.588476197	0.26759889	0.798889065	0.861189867	0.201648827	0.333374863	1.03477063	0.307111615	0.846079451	0.513625072	0.287801538	0.177590271	0.360482924	0.429971259	0.685171225	0.507639403	0.816982451	0.507649233	0.398132758	0.36810719	0.322020978	0.206485438	0.094354372	0.362261877	1.006272244	0.65555014	0.108501171	0.521719663	0.193958554	0.742657594	0.471363698	0.440139647	0.451481416	0.247066398	0.084564857	0.673332357	0.098678373	0.179332323	0.218418626	0.539384985	0.218418626	0	0.551055276	0.206979275	0.481674369	0.177497332
Hs.519320_at	VDAC1	Voltage-dependent anion channel 1		0.114054097	0.261675517	0.254176	0.264162133	0.184968213	0.243783209	0.654966145	0.380914038	0.407240801	0.289591436	0.29480721	0.139541701	0.181744391	0.22523402	0.148918684	0.562059322	0.33302601	-0.015463868	0.190986623	0.374449957	0.57964058	0.256301437	0.011987673	0.336825302	0.462100999	0.124882676	-0.492677442	0.135164283	0.542471064	0.179317635	0.384264154	0.337353032	0.383132628	-0.085815092	0.085583164	0.101995603	0.336606808	0.443948947	0.01936293	-0.004198642	0.15672818	0.45053147	-0.094356453	0.137307447	0	0.221794525
Hs.460095_at	C16orf45	Chromosome 16 open reading frame 45		0.670003894	0.534694296	0.80838026	0.421884558	0.474670599	0.909304809	0.466008261	0.580901701	0.339023081	0.77489891	0.189265937	0.275114997	0.355901387	0.350432588	0.378443753	0.319231378	0.592974774	0.512006785	0.344925059	0.246869356	0.623583769	0.325006153	0.70180122	0.357404421	0.14192642	0.219272923	0.006042346	0.350053137	0.067964408	0.202693656	0.3335559	0.313852598	0.164305761	0.110181709	0.232800348	0.470494227	0.278586464	0.364609844	0.540097752	0.25969356	0.278441688	0.166749485	0.167586105	0.860524745	0.091018069	0.148021667
Hs.22265_at	PPM2C	Protein phosphatase 2C, magnesium-dependent, catalytic subunit		0.789427191	1.74105036	0.375944976	-0.151893624	1.423658114	1.088656868	0.264778351	0.573429518	0.547637281	0.991488726	0.424477551	1.000416369	0.318635421	0.356834166	1.084120182	-0.255385863	0.989744167	1.343560966	-0.050086791	0.175028587	0.203883544	0.190966307	0.397699431	0.410110177	-0.461219781	-0.206427216	1.04703093	-0.005121967	-0.455788172	0.393542853	0.329457302	0.415204764	-0.408848961	0.925806145	0.518123707	-0.103320886	0.17091958	-0.273021939	0.776377711	0.92110678	0.238934874	0.240794064	0.306705479	-0.009431579	0.067492453	-0.064678694
Hs.23111-_at	FARSA	Phenylalanyl-tRNA synthetase, alpha subunit		1.479235914	0.738445205	1.061692618	0.306986124	0.375064794	0.753263979	0.515396247	0.933674261	0.732695806	0.634461901	0.475622717	0.127624435	0.714190584	0.602679329	0.323469555	0.526608249	0.844242827	0.357304169	0.609283978	0.706609882	0.568140132	0.270900267	0.5850021	0.62082543	0.631898967	0.381109303	0.008308281	0.761007046	0.593892103	0.711779072	0.082800082	0.588542482	0.387018432	0.550384342	0.688169665	0.728744192	0.535939483	-0.111226944	0.299499328	0.382250354	0.361966904	0.498504161	0.962323404	0.958277776	-0.124485454	0.487364311
Hs.374613_at	ITPR1	Inositol 1,4,5-triphosphate receptor, type 1		1.108423015	1.292545635	1.089446997	0.495704593	1.26198347	0.566091279	0.366516704	0.113484673	0.453029054	0.653510844	0.504748088	1.231574882	0.406178139	0.260311373	1.111722932	0.344410769	1.072573457	1.265403723	0.310363072	0.354394448	0.332743296	0.004549465	0.126401599	0.322150291	0	0.269625746	1.195489018	0.150176465	0.264070223	0.271105999	-0.008775103	0.162821855	0.140467242	0.08659579	0.417562172	-0.400610161	0.091430831	0.091157207	0.593430653	0.348527819	0.022449335	-0.14819362	-0.084602599	0.486134273	0.43014676	-0.094759375
Hs.104925_at	ENC1	Ectodermal-neural cortex (with BTB-like domain)		1.001779572	1.370196376	0.222527598	0.102316693	0.726288679	0.98391164	0.199349747	0.656806694	0.077046066	1.181391781	0.377908511	1.1265607	0.329598066	0.427647022	1.033087647	0.185335427	0.804154533	0.857869711	0.066257247	-0.238955448	0.194793888	0.353899032	0.473677001	0.146880094	-0.196598386	-0.171473218	0.965104123	-0.052529541	-1.32569114	-0.05693361	0.284911832	0.254765328	-0.122089838	0.588417678	0.051992499	-0.225846473	0.117984191	0.518472587	0.238500981	0.244618712	0.272729645	0.247613497	0.056954436	0.449048349	-0.045960085	-0.108770373
Hs.182859+_at	FAIM2	Fas apoptotic inhibitory molecule 2		1.375450584	0.936377962	0.831833627	0.893471931	0.767733756	1.124755584	0.746116654	-0.005247966	0.505192162	1.14822966	0.4243218	0.710873518	0.232031422	0.650990746	0.554593138	0.884659054	0.295971629	0.448350651	0.402939759	-0.258327793	0.302918192	0.378677767	0.403162573	0.121214246	0.631067994	0.530408893	0.504097303	0.193207752	-0.111304594	0.424067949	0.172883871	0.330165917	0.12551163	0.438605103	0.617946845	0.189496777	0.2530725	-0.027274213	0.552408396	0.404644139	0.497704924	0.110892994	0.403651138	1.186959705	0.258914661	0.255624257
Hs.213050_at	ELAVL4	ELAV (embryonic lethal, abnormal vision, Drosophila)-like 4 (Hu antigen D)		1.171069506	0.938458664	0.68329136	0.426565156	0.515492671	0.870876346	0.424881974	0.701474777	0.380962994	0.758908173	-0.028098719	0.848824311	-0.368281091	0.392600694	0.409804962	0.270253501	0.340638123	0.637236693	0.295062104	0.196659978	0.286667354	0.402330077	0.280976917	0.511236418	0.012623829	0.622186786	0.760397488	0.659829855	0.106167621	0.283805277	0.17573347	0.370818505	0.156987209	0.409108069	-0.287485522	0.166467986	0.317344083	0.044639291	0.424550551	0.461576678	0.701032766	0.275457632	-0.054996478	0.999299051	0.535008525	0.28045008
Hs.465849_at	PIN1	Protein (peptidylprolyl cis/trans isomerase) NIMA-interacting 1		0.772335877	0.391155731	0.620851306	1.111155392	0.265615177	0.738546288	1.074498569	1.362861826	0.643556924	0.212788189	0.758676136	0.302129309	0.747636457	0.778016171	0.648324305	0.795094151	0.397853165	0.310114299	0.530091824	0.688861252	0.356182966	-0.318527443	0.190854402	0.566276218	0.59621113	0.701665224	0.046306827	0.440352747	0.188815579	0.645252952	0.70210873	0.465930979	0.513680836	0.152155046	-0.053672465	0.163860654	0.156558599	0.12447582	0.013414658	0.72126245	0.139009449	1.504240454	0.467024764	1.180034661	0.563874148	0.081121998
Hs.66180_at	NAP1L2	Nucleosome assembly protein 1-like 2		0.582453192	0.675327876	0.691120122	0.28967589	0.66496184	0.249910841	0.28967589	0.78081826	0.261346779	0.573649113	0.249420817	0.87058624	-0.109220467	0.173254759	0.426386168	0.173254759	0.695637247	0.546018162	0	0.018123307	0.287703966	0.028114698	-0.040861441	0.077460586	0.019950564	0.309961571	0.28113884	0.098353594	-0.073672411	0.003735794	0.18714494	0.024007507	-0.067532869	0.169620789	0.39897142	-0.06327108	0.156942167	-0.056462191	0.235544052	0.384101078	0.113038586	0	-0.558892113	0.161350006	0.369925945	0.036504647
Hs.397705_at	#N/A	#N/A		0.759109852	0.569318626	0.967684726	0.797831587	0.984650433	0.85692677	0.356974682	0.446825956	0.267321635	1.03764844	0.416821192	0.775495408	0.218274389	-0.250425499	0.815439366	0.060472411	0.751337684	0.437994065	0	0.150753864	0.004545877	0.30462039	0.234038895	-0.107658181	-0.196163539	0.65943335	0.949502783	0.341887245	-0.156639448	0.105274101	-0.029916712	0.298510599	0.060472411	-0.403449868	0.142804241	0.037883693	0.148405686	0.173562503	0.644776097	0.422694833	0.183119569	0.123579634	-0.032927751	0.069389922	0.385647503	-0.227887281
Hs.475392-_at		Transcribed locus		0.749882989	0.094254388	1.021149724	-0.04748313	0.549759467	0.078908059	0.249921304	0.761373036	0.674641918	0.025480259	0.125538182	-0.00781376	0.191443925	1.156608158	-0.025480259	0.515658234	0.450432771	-0.006720743	0.146116118	0.421872542	0.298149956	-0.239658715	0.242625893	0.117691519	0.335921437	0.379234703	-0.464278391	0.3198029	0.09012681	0.501562711	0.70748543	-0.129247124	1.487351739	0.13112131	-0.232861531	0.080410709	0.285993645	-0.049929752	-0.378374924	0.13112131	0.139210892	0.713759404	0.349474645	-0.460273965	0.978819185	0.502961351
Hs.20107_at	KLC1	Kinesin light chain 1		1.024832379	1.163732238	1.148725843	0.381904948	0.945375278	0.878765017	0.2670049	0.133385664	0.412214481	0.719605244	0.186754845	0.784277396	0.165000977	0.337938582	0.624517058	0.411249168	0.667564133	0.709058199	0.400944022	0.314369822	0.169706818	0.356851381	0.441335226	0.233956648	0.119984163	-0.042148801	0.579952455	0.147058189	0.236317079	0.368506144	0.318671951	0.516674842	0.436891348	0.16586213	0.590966721	0.313115314	0.178519695	0.417828909	0.562852782	0.059100074	0.070985589	0.2670049	0.338607224	0.83270712	0.295421775	0.182665515
Hs.471906_at	KIAA0672	KIAA0672 gene product		0.888246192	0.789584518	0.917079241	0.163399095	0.606380848	0.913933199	0.15384064	0.627298857	0.425765328	0.386009175	0.25559832	0.934749241	0.111121006	0.384705813	0.678455707	-0.262873081	0.745260319	0.544546975	0.21710628	0.18827697	0.095187701	0.288474638	0.436866806	0.332316529	-0.465058066	0.289377528	0.116097174	0.300035494	0.319912007	0.345766365	0.21710628	-0.273434778	0.416998131	0.346405299	0.229792261	0.210331419	-0.067099547	0.488496313	0.081302171	0.134003021	0.339832697	0.15176271	-0.093203262	1.042514151	0.523771336	-0.10498894
Hs.439481_at	SUPT4H1	Suppressor of Ty 4 homolog 1 (S. cerevisiae)		0.678052554	0.219050084	0.009257035	0.415738078	0.214712157	0.795083065	0.180800601	0.15390716	0.433963578	0.080856647	0.525482665	0.205193895	0.253118212	0.442889778	0.081974512	0.308009318	-0.155910893	0.166058236	-0.274575812	0.521816775	0.430753276	0.127907369	0.393650696	0.551035702	-0.038375766	0.027377877	-1.069135881	0.801996422	0.553346453	0.156339078	-0.703982627	0.127907369	0.155165809	0.43244547	-0.359889111	0.480200382	0.400546634	-0.160981176	0.078793695	0	0.245787288	0.561062986	0.398269948	-0.477725623	0.160933539	0.732717618
Hs.112023_at	FLJ38984	Hypothetical protein FLJ38984		0.87324926	1.272055911	1.35456612	0.237986072	1.016558451	1.126779207	0.243190204	0.876369145	0.598175026	0.599327283	0.308123836	1.008613906	0.316841697	0.313096805	0.834759218	0.222880791	0.961192781	1.066583819	-1.146089913	0.392973116	0.339343116	-0.055811001	0.246206955	0.440594914	-0.157767199	0.278496436	0.81641382	0.324276976	0.131700173	0.283233397	0.488749522	-0.016373765	0.563664104	0.165703815	0.211329629	0.357564389	0.405234104	0.303284134	0.319836543	0.223274622	0.16371542	0.082009697	0.155348267	0.462955652	0.248807953	0.104492001
Hs.431850_at	#N/A	#N/A		1.078080217	1.411328015	0.200059704	0.402637174	1.199129094	0.612718205	0.549383167	-0.681605262	0.481068146	0.773512432	0.661593155	1.402912525	0.527881527	0.613293557	0.891642523	0.779462871	0.284039725	0.783532844	0.77422556	0.066193	0.175105539	0.540290808	0.377769779	0.443030785	0.746054855	-0.188539432	0.594886136	0.021561729	-0.075137925	0.657280397	0.336735963	0.671126522	0.816823957	0.446075114	0.978775201	-0.192161248	0.219844092	0.137342001	0.279182268	-0.046920406	0.167816085	0.388211763	0.501396775	0.349660596	0.410879901	0.57663881
Hs.89655_at	PTPRN	Protein tyrosine phosphatase, receptor type, N		1.245413374	0.488357197	0.969944919	0.030186907	0.536188916	0.681425837	0.467172235	0.307858705	0.407253874	1.072532225	0.291209016	0.153509293	0.470305404	0.320984377	0.721603647	0.091623083	0.651574102	0.20443351	0.517930894	0.562210855	0.696432344	0.404119012	0.410142492	0.510196298	-0.031709415	0.287053492	-0.110842957	0.44016296	0.235115383	0.212320403	0.482360122	0.483967626	0.377713017	0.345727035	0.038293993	0.36130206	0.392741861	0.213485299	0.276604013	0.358764308	0.476315681	0.598041798	0.313517173	1.01794322	0.182064329	0.19627927
Hs.12376_at	PCLO	Piccolo (presynaptic cytomatrix protein)		0.001211537	0.419580333	0.580061847	0.246958998	0.437785022	0.465684422	0.268614646	0.854324998	0.349057244	0.215306025	0.584275352	0.838949502	0.823164269	1.006572722	0.823723096	0.246958998	0.550871558	0.845678503	0.354470264	0.423974212	0	-0.010485958	0	0.575488504	0.764646676	0.059912036	0.605357217	0.02147756	-0.456876259	0.166818148	0.430774314	0	-0.056373115	0.938845217	0.600151328	-0.091052887	0.065630041	0.288593993	0.195907276	0.549343356	0.183401757	-0.015767988	0.184410007	0.348966352	0.808573687	-0.435739423
Hs.533050_at	NQO2	NAD(P)H dehydrogenase, quinone 2		0.563007218	0.147250222	0.745348985	0.924864447	-0.363392766	0.448981174	0.591121883	1.08868006	0.73802723	0.207351037	0.30793939	-0.345820814	0.946742233	0.295885777	-0.375300611	-0.011415623	0.558221482	0.243245	0.784455551	0.501432616	0.974554562	1.062084838	0.867233694	0.560858667	-0.314555608	0.606555229	0.745284376	0.394884984	0	0.718927607	0.371361949	0.049514948	0.264623871	0.241518628	0.523780945	0.537946905	0.386704246	0.08056279	0.447497997	0.699622016	0.501432616	1.104638532	0.202750463	0.729849609	-0.081444203	0.841575269
Hs.471593_at	CAB39	Calcium binding protein 39		0.540340999	0.87821486	0.665602975	0.320323875	0.695852924	0.583407951	0.284752789	0.375223244	0.319353769	0.082993907	0.186049533	0.471475035	-0.115244858	0.099038427	0.358306302	0.2287042	0.526021165	0.755594352	-0.00601846	0.268106919	0.045677991	0.342228631	0.16240325	0.092409178	0.174737144	0.328088586	0.275001105	-0.00308839	0.36183488	0.261557137	0.119660716	0.284752789	0.584014324	0.022463769	-0.082296217	0.126936368	0.0786503	0.273606767	0.277072102	0.207260317	0.067877146	-0.07345065	0.197658663	0.01282116	0.154550126	0.135470034
Hs.433902+_at	DDT	D-dopachrome tautomerase		1.411894204	-0.034638493	0.876328268	0.500605047	0.057288741	0.177980117	0.954254158	0	0.413917142	-0.348160636	-0.041899541	0.034638493	0.704284931	0.595832636	-0.29022637	0.712104624	0.776309853	0.045763121	0.628196684	1.475229519	0.081944127	0.842462146	0.686592021	1.533842123	0.603617816	0.319240133	-0.076232937	0.7000231	1.248925323	0.87843491	0.365376247	0.515762507	0.155904611	0.002184792	0.152195397	0.37160683	0	0.261797013	0.069800426	0.391507226	0.804412995	0.353112949	0.538988355	0.383911236	-0.218144699	0.799162035
Hs.124953_at	CUTL2	Cut-like 2 (Drosophila)		0.678082134	1.366459604	0.606780744	1.859903124	0.404923392	0.758822502	1.497783299	1.806126479	0.886509232	0.673159846	1.5682312	0.535117538	1.147916158	1.317551946	0.48343946	1.096855474	0.355830449	-0.32120703	0.804937912	0.600985322	0.776108478	1.262428733	0.169437381	0	-0.567292044	1.19121729	0.67307859	0.463444365	1.189188073	0.301546317	-0.399901432	0	0.980404113	0.374151472	-0.026416957	0.226053361	0.072216737	1.025999025	0.154890691	-0.020125629	0.507782268	-0.421204164	0.296623044	-0.147589191	0.467526113	-0.386632887
Hs.257008_at	PLD3	Phospholipase D family, member 3		0.717272514	0.892763444	0.743688186	0.919637069	0.949225172	0.966353608	0.855427492	-0.011937102	0.379195135	0.628682233	0.956445644	0.910841909	1.091001642	0.152604011	0.759673883	0.730274052	0.276895513	0.509031693	0.825185275	0.278786756	0.159312978	0.392495829	0.316751843	0.282672249	0.549253346	0.099992582	0.88319914	0.406698698	-1.067092312	0.202099876	0.640149932	0.100567315	0	0.207078191	0.474972398	0.178510488	0.17209013	-0.023006505	0.365573875	0.1505822	0.258667247	0.282031881	0.509753376	0.816161145	0.026336462	-0.080782319
Hs.436847_at	FAM131A	Family with sequence similarity 131, member A		0.996086331	1.028934363	0.769045723	0.955323344	0.739603629	0.714127718	1.141769268	0.809143933	0.423579222	0.543816974	0.183666519	0.296809807	0.888232289	0.554250573	0.220243104	0.61043921	0.629081216	0.399554503	0.061860318	0.159063651	0.044983319	0.468401185	-0.067263614	0.205892832	0.189056997	0.22404759	0.556392034	0.202066022	0.575686821	0.199931999	0.552698839	0.377648825	0.749558639	0.47307441	-0.20513749	0.034274778	0.282727554	0.677523497	0.016447892	-0.187980291	0.279689301	0.46975765	0.229819918	0.987632192	-0.193659046	-0.006752442
Hs.96247_at	TSNAX	Translin-associated factor X		0.449827148	0.39965024	0.54439538	0.652860392	0.75315836	0.523525997	0.8115595	0.559211367	0.082713656	0.443989891	0.283595316	0.253440016	0.46780662	0.482188898	0.226374847	0.583761519	0.540573109	0.492868047	0.422120382	0.303752749	0.590014329	0.259915029	0.072495742	0.180501055	0.805855177	0.479001644	0.343851669	0.35855647	0.276917524	0.236442292	0.144234474	0.002202487	0.587903584	0.097408741	0.121207455	0.322627176	0.227271503	0.095627959	-0.274591832	-0.018163076	0.152803175	0.398907804	0.322803867	-0.242328373	-0.19582906	0.111702287
Hs.156519_at	MSH2	MutS homolog 2, colon cancer, nonpolyposis type 1 (E. coli)		1.005706272	0.560121082	1.137108434	0.249086438	0.628550787	0.368568315	1.082785696	0.668828806	0.172502078	0.491896447	1.37480628	0.302790234	0.635678478	1.144929818	0.568190282	0.954513614	1.31903683	0.772465614	1.013723775	0.409337792	0.204773329	0.712333528	0.820729029	-0.056139857	1.426656447	0.705625411	-0.097092969	0.390227322	0.516054851	0.438546574	0.335994979	0.307646171	1.080586141	0.047807517	0.784806601	-0.051793241	-0.361556996	0.467702859	0.390227322	0.460351522	-0.203938621	0.291164793	0.662452005	-0.165937502	0.98540982	0.268447341
Hs.369932_at	TASP1	Taspase, threonine aspartase, 1		0.962785843	0.15536407	1.375787716	1.184851143	0.25621025	0.992775918	0.988661289	1.949155839	1.7396706	0.938168227	0.9146229	0.23131813	0.381434855	0.488270758	0.946970535	0.457396226	1.020744727	0.130204538	0.29003112	1.375367615	1.053960417	0.451353725	1.06012865	0.584909938	0.47988726	0.811762728	0.295122587	0.763358437	0.854361933	0.252974545	0.450238575	0.167155192	0.193039931	0.942698895	0.910340984	0.812597098	0.627534955	0.95459321	-0.194941101	0.620712137	0.467590706	-0.051023635	0.720953921	0.300216966	0.040807985	0.12919436
Hs.183958_at	PPID	Peptidylprolyl isomerase D (cyclophilin D)		0.690524346	0.440009871	0.514692755	0.149211233	0.191039516	0.399777278	0.376746212	0.226846433	0.16774978	0.182337805	0.358878335	0.333326185	-0.311058376	0.27385194	0.131629424	0.298424815	0.092791923	0.20135404	0.080341758	0.031877943	0.103151144	0.350525278	0.169179086	0.088020288	0.262798189	0	0.068957801	0.060144082	0.277023298	0.039160587	0	0.20365876	0.635036844	0.125466755	0.049066897	0.430354476	0.337176701	-0.041929768	0.022117891	0.14650847	0.216158713	0.31076303	0.026035051	0.127908762	0.65740575	0.060144082
Hs.497941_at	76P	Gamma tubulin ring complex protein (76p gene)		1.164929917	2.04007996	1.051128803	1.582530318	1.359467063	0.748619965	1.178513171	0.447320829	0.646292093	0.868517481	1.651858102	0.564224446	0.862363275	0.734793453	0.77009517	1.629804055	0.412978813	0.656394913	0.278739485	0.273414336	0.1504909	1.247148213	0.390832786	-0.010387891	0.748089621	0.67361082	0.121402213	0.145178717	1.041822019	0.751764502	0.272552735	0.183046641	-0.236191833	0.571226401	-0.008601984	0.230629174	0.925469884	0.023421778	0.241244646	0.815559908	0.347366521	0.628673941	0.237098149	0.027605432	1.005594296	-0.070832494
Hs.534306_at	CASQ1	Calsequestrin 1 (fast-twitch, skeletal muscle)		1.869354081	-0.885923787	1.944728862	1.168966736	1.748728725	2.055661577	0.55912493	1.220438697	0.627357068	-0.101533455	0.455749185	1.607003445	0.563504122	0.944342826	2.36585424	0.591283618	1.697845289	1.291788649	-1.755273224	0.16419159	0.727498576	-2.610551831	0.384004284	0.235588111	0.018904956	0.95260617	0.73681825	0.556236201	1.542231541	0.002213733	0	0.071302714	0.556958748	-0.024982561	0.819627542	0.434258334	0.776109333	-0.126744057	0.094630647	0.166259907	0.47803659	-0.896892613	-0.675075958	-1.568997708	-0.095357642	0.393267873
Hs.126137_at	ACOT7	Acyl-CoA thioesterase 7		1.072847836	0.933601104	0.876498929	0.352423723	0.659915748	0.677964714	0.574040158	0.780565872	0.642618797	0.436780098	0.452486329	0.677964714	0.715240283	0.534245029	0.354719782	0.435993911	0.515037422	0.344421264	0.414896813	0.536721519	0.305034218	0.093230337	0.249328516	0.526423244	0.027783258	0.398341649	-0.295404933	0.481881225	0.520848333	0.327545001	0.12547739	0.076714059	0.320193913	0.542489809	0.10847206	0.354583057	0.466065344	0.393290281	0.118465749	0.195499918	0.568958881	0.285634107	0.372745376	0.633843226	-0.025861455	0.322793345
Hs.25209_at	MAPK10	Mitogen-activated protein kinase 10		0.320852393	0.70347845	0.770313234	0.258353526	0.682704437	0.559066613	0.031524487	0.511060466	0.539660515	0.519772563	0.304376026	0.242852545	0.34827406	0.247224383	0.454672659	0.258353526	0.379627988	0.393198754	0.136825947	0.287172495	0.015162735	0.178426274	0.112617165	0.24673553	0.266807651	0.076968461	0.000672802	0.264386331	0.138800559	0.085109137	0.393066948	0.280218284	0.10429495	0	-0.003202887	0.174946178	0.155744023	-0.07016658	0.36844823	0.278088067	0.167322091	0.096777845	0.081615091	0.440815538	0.486505443	0.340586329
Hs.487619_at	DGKB	Diacylglycerol kinase, beta 90kDa		1.349649823	1.408214417	0.603092636	0.530262916	0.232921375	0.700989902	0.620298315	0.195672361	0.715237017	1.077850606	1.085686005	0.742753694	1.045176432	0.51908854	1.20480231	0.463089175	0.871879144	0.770035022	0.304907751	0.723828315	0.397709382	1.005164638	0.226551925	0.467585649	0.340984238	0.318317859	0.164135218	0.402709922	1.336249172	0.749880173	0.85617926	0.332197448	0.749923958	0.507864977	0.452244269	0.04910895	0.532192565	0.187875638	0.115595424	0.02011021	0.213122064	0.467000066	0.333674889	0.161900297	0.317565128	0.125867218
Hs.411472_at		MRNA; cDNA DKFZp686F1745 (from clone DKFZp686F1745)		0.702942799	1.561168504	0.251998089	3.433855295	1.819588881	2.783234004	1.859027492	-0.071242873	2.116674786	0.46244723	0.931210332	0.429093352	0.202855218	1.997408444	0.170191985	1.441925591	0.149648468	0.543891689	1.458553778	1.710950105	0.448861934	0.043278477	0.212649225	1.144745144	1.100406452	1.011103934	0.116995838	1.691742422	-0.714823086	1.799135523	-0.071242873	0.208970715	1.360397269	-0.006165754	0.421627196	-0.009364641	1.049937322	-0.764161263	1.160860058	0.56787581	1.657843074	-0.212021687	1.375220842	-1.242122545	1.065005236	2.020727802
Hs.184298_at	CDK7	Cyclin-dependent kinase 7 (MO15 homolog, Xenopus laevis, cdk-activating kinase)		1.908962926	-0.042730344	2.714966279	0.494416561	0.411472713	0.902702403	1.833777515	0.383099476	0.532202487	-1.039235564	0.067487293	0.425773119	1.287158952	1.171979723	0.095554385	0.888195008	1.408427425	1.334729543	0.723428368	1.593791285	0.181307184	-1.568972375	0.718158251	0.432096542	1.286152932	0.921105765	-1.281363807	1.339845475	1.99067467	0.605498718	0.017391557	-0.519809615	-1.615447805	1.202647213	0.177918577	0.695557179	0.273125858	0	-0.004365702	0.154597767	1.058013868	0	-0.043745836	-1.11426443	0.51498371	1.377278382
Hs.269542_at	ARMC1	Armadillo repeat containing 1		0.337717271	0.055246661	-0.008563567	0.179057239	0.213639437	0.062406679	0.078829535	0	0.016248	0.505636436	0.166318751	0.340260648	-0.143331832	0.823886825	0.227922468	0.307413846	0.417179136	0.184212062	0.091381324	-0.152904625	0.433724562	0.191616582	-0.078987635	0.169297394	0.490502628	-0.128862958	0.036436805	0.099089725	0.39145421	0.077316671	0.390246253	0.401049357	-0.541427187	0.209520304	0.253694528	0.057449654	-0.033619647	0.356954573	0.268515979	0.1748305	0.087877447	0.231339954	0.201433907	-0.541193953	0.143743835	-0.21359145
Hs.279580_at	KIAA1279	KIAA1279		0.536572724	0.142342404	0.475319568	0.493524766	0.326906216	0.440970523	0.677946824	-0.993318619	-0.790803048	0.299929789	0.569613917	0.027968538	0.432607571	0.043701055	0.429615224	0.432607571	0.594294104	0.293222894	0.184716018	0.107936617	0.225616536	0.244766226	-0.010456218	0.031749738	0.485021854	0.009583734	-0.035643697	0.142280685	0.430081958	0.078529814	0.112048949	0.112048949	0.156155963	-0.143802772	0	0.129090132	0.333482527	-0.041075682	0.049963213	0.003644923	0.232332771	0.312440062	-0.009960976	-0.112088235	0.193478149	0.021784944
Hs.21213_at	MYO5A	Myosin VA (heavy chain 12, myoxin)		1.227644652	2.144930994	0.941824049	1.329151437	2.270462438	0.829167536	0.649139696	0.980037367	0.906472794	0.809336653	1.332973001	1.254944119	1.397410739	0.861978711	0.797352648	0.959927157	0.711772218	1.393631863	1.202743939	0.209786276	0.530855011	1.288025705	0.410460348	0.267773163	1.091561811	0.40819173	1.648105676	0.419097297	0.03289754	0.520457448	-0.372209816	0.627468191	-0.348052781	1.43001196	0.358372929	0.584848196	0.108320581	0.199195835	0.301764363	0.391517715	-0.467451734	0.438928985	0.04304387	0.300744868	0	-0.215480898
Hs.416994_at	POP7	Processing of precursor 7, ribonuclease P subunit (S. cerevisiae)		0.387091527	0.568683217	0.379095301	0.651456049	0.387182082	0.433026064	0.818575366	1.204429713	1.184624878	-0.021630561	0.361382996	0.452881369	0.779010525	0.576380705	0.138127807	0.731244147	0.304338091	0.381475521	0.497392881	0.871183145	0.103327744	0.2859598	0.553322697	0.811007828	0.426043425	0.918485722	-0.045434442	1.056770257	1.292790417	0.656441969	-1.448874312	0.24512774	-0.080545853	0.725062024	0.146561229	0.156268656	0.201188961	0.136141509	-0.082989962	0.278858991	0.991078105	0.415819132	0.759658534	0.384777074	-0.008436332	1.063029203
Hs.184840_at	PPP1R2	Protein phosphatase 1, regulatory (inhibitor) subunit 2		0.862803052	0.471573779	0.777364125	0.803865045	0.83483039	0.456386223	0.740612337	0.826048754	-0.064526194	1.05793969	0	1.254893197	-0.083852407	0.932682835	0.422840544	0.709412848	1.142563268	1.362938645	0.412167264	0.717194774	0.737019918	-0.425680495	-0.193602846	0.114056909	0.73191358	0.626231335	-2.224145638	0.160287878	0.602776883	0.123109355	0.318465385	-0.045807438	0.292564812	0.15909278	1.048081668	0.327811699	-0.026614851	0.041392187	0.420238671	0.207685849	0.220669325	-0.15451454	-0.336837486	-0.689773113	0.32132873	0.55886855
Hs.369755_at	INPP5F	Inositol polyphosphate-5-phosphatase F		0.444431289	0.644144266	0.705490853	0.706300142	0.773299813	0.970228889	0.312170995	0.485022545	0.210140206	0.546750036	0.121263845	0.694352098	-0.273388004	0.689042553	0.502198943	0.425382064	0.656329084	0.644144266	0.24973378	0.047998274	0.245567801	0.07754322	0.209973803	0.040797598	-0.059969467	0.409317354	0.576368893	-0.146876514	0.387591973	-0.064608764	0.056226087	0.481247368	0.501975201	0.099177103	-0.011104189	0.338607224	0.175783977	0.240580029	0.328501564	0.139180687	-0.071337747	-0.08387129	0.103865179	0.22784474	0.657883049	-0.003693279
Hs.525700_at	SNRPN	Small nuclear ribonucleoprotein polypeptide N		0.923100744	0.974839817	0.76228778	0.210700888	0.996424648	0.63799753	0.174832463	-0.125583297	0.065374027	0.587202009	0.166006874	0.646314097	0.028476189	0.56407436	0.351537433	0.304143261	0.528384284	0.737330796	0.121362256	0.092455799	0.335427165	0.202139338	0.563764454	0.164129881	0.279970141	-0.057311168	0.446643939	-0.028597519	0	0.017329997	0	0.279970141	0.275152372	0.150029668	0.61794835	0.427293897	0.431567589	-0.090325966	0.385147995	0.277263557	0.060702651	0.355810312	0.24188537	0.520880453	0.246345877	0.060702651
Hs.513043_at	IMP3	IMP3, U3 small nucleolar ribonucleoprotein, homolog (yeast)		0.519026018	0.521162128	0.018434426	0.18628635	0.591726074	0.375984625	0	0.558736648	0.407282784	0.434965068	0.056028832	0.554689517	0.137224144	0.008268106	0.11481581	0.242243963	0.097281471	0.24510998	-0.045397101	0.336278617	0.063709539	0.033048066	0.287145843	0.324962294	0.196547686	0.0107183	0.433630641	0.398766635	0.394138779	0.003012277	-0.246340222	0.307702318	0.639189148	0.326230321	0.1577048	0.304878319	0.396220465	-0.031887643	0.041066024	0.174833852	0.166686791	0.580332525	0.5047335	0.051416409	0.398617564	0.260382748
Hs.22587_at	SSX2IP	Synovial sarcoma, X breakpoint 2 interacting protein		1.295826976	1.219616499	1.488789605	1.012326492	1.438536964	1.287199897	0.517820398	0.155885692	0.09784641	1.464650717	0.546027921	1.424720878	0.321263391	0.190853251	1.320911399	0.390771619	1.247371482	1.11955407	0.003821052	0.317477456	0.273119121	0.122246567	0.081893978	-0.011837695	0.048175775	0.504308361	0.895374826	0.19950562	0.140508778	0.159124677	0.238126948	-0.08223753	0.458390658	0.249238042	0.461462417	0.269110544	0.38622595	0.157273068	0.398658533	0.231091081	0.214591252	0	-0.048515413	0.170085542	0.302085431	0.031043794
Hs.368626_at	RTN1	Reticulon 1		0.755014601	0.553875343	0.72257697	0.233260093	0.553875343	0.67329865	0.144688256	0.233260093	0.246684124	0.68724599	0.233260093	0.521437712	0.06776861	0.282015104	0.63026539	0.233260093	0.72257697	0.553875343	0.103496312	0.197929114	0.144688256	0.282015104	0.263867938	0.109357277	0.06776861	0.197929114	0.234152412	0.151860938	0.187191918	0.197929114	0.282015104	0.144688256	0.282015104	0.160476912	0.068165332	0.263867938	0.187191918	0.246684124	0.30141195	0.09231158	0.151860938	0.144688256	0.246684124	0.477843361	0.33674293	0.109357277
Hs.115830_at	HS3ST2	Heparan sulfate (glucosamine) 3-O-sulfotransferase 2		0.553135713	0.732037261	0.365243674	0.365687072	0.694148181	0.838585332	0.196372253	1.010679648	1.162212184	0.708679754	0.549043743	0.634885219	0.562259461	0.291269152	0.498687752	0.082079944	0.442379007	0.714055047	0.284750392	0.65624498	0.510664576	0.577067553	0.727429793	0.615705758	-0.326116673	0.339890238	0.392026833	0.863212684	0	0.738528834	0.921478322	0.264126367	0.206428994	0.752233898	0.120891883	0.284205208	0.099917363	0.807618077	0.836117902	0.530455222	0.558587201	0.388692048	0.652309688	0.567529977	0	0.75669429
Hs.327068_at	CCDC6	Coiled-coil domain containing 6		0.560537529	1.319406033	-0.404891209	0.431480427	0.939371136	0.311354125	0.238019275	0.259801355	0.374285036	0.560537529	0.477692887	1.2032932	0.8185674	0.480366689	0.798513581	0.93470569	-0.082464696	0.413331526	0.571103904	0.031623927	0.373855338	0.52734564	0.075012643	0.473088501	0.496903226	-0.047514027	1.139899453	0.069504129	-0.39260155	0.136168653	0.313776157	0.304020023	0.30032374	0.552069598	1.007108172	-0.048405291	0.256484053	0.129597878	0.044758055	0.095494914	-0.311957242	0	-0.584136291	-0.173081409	-0.33888626	0.106475991
Hs.529495_at	DYNC1LI1	Dynein, cytoplasmic 1, light intermediate chain 1		0.812738704	0.57066449	0.654257181	0.485673689	0.177179081	0.323721781	0.773929649	0.663743431	0.453649509	0.549436893	0.367629606	0.054404741	0.177411896	0.506310183	0.609219055	0.164417346	0.59568823	0.173145516	0.525853257	0.391290268	0.362491124	0.338567291	0.108945048	0.298306184	0.416939845	0.306080914	0.351598872	0.49077808	0.804261015	0.471459167	0.781238122	0.328797446	0.741700275	-0.031852947	0.099336857	0.273603104	0	0.192489825	-0.069499063	0.037856983	0.432146012	0.145800136	0.02168282	0.183486409	0.064052243	0.135588755
Hs.78771_at	PGK1	Phosphoglycerate kinase 1		0.750668338	0.772227583	0.695859875	0.27239444	0.75425281	0.368781325	0.252376019	0.239469851	0.266232764	0.391197936	0.311024994	0.2645062	0.093903568	0.352497215	0.147830372	0.314119945	0.336168466	0.244194664	0	0.335863995	0.401046792	0.132326235	0.167565004	0.306693148	0.149877571	0.142591446	-0.032944988	0.306693148	0.336957482	0.295414298	0.27239444	0.328124051	0.631928916	0.375810276	0.262710329	0.380891908	0.42657713	0.295414298	0.592078813	0.310708392	0.196067816	0.190813209	0.175516035	0.017152368	0.239469851	0.49290171
Hs.22920_at	C20orf103	Chromosome 20 open reading frame 103		1.127017402	1.28863285	0.482772529	1.230022134	0.819088225	0.138616587	0	0.683332985	0.555987572	-0.501724487	0.757006069	0.556543433	0.774155972	0.449499586	0.626540081	0.740166973	-0.103698828	-0.725179166	0.680069295	0.238131442	1.000788281	0.102232286	0.911823473	0.434341126	-0.116987758	0.793126614	0.385874045	0.279755044	1.148419512	-0.041291793	0.429684346	0.841774353	1.315873874	-0.313887948	-0.568164592	0	-0.186806729	0.280871483	-0.018363077	-0.128114392	-0.184039502	0.230562376	0.344331211	0.62333434	-0.33320263	1.046797032
Hs.515487_at	CALM3	Calmodulin 3 (phosphorylase kinase, delta)		0.903091768	0.490944741	0.38431855	0.622389635	0.602471053	0.832076239	0.424893902	0	0.230100013	0.836743275	0.659939049	0.378019285	0.659939049	0.03982233	0.359127371	0.719979066	0.110481321	0.213250735	0.482366518	0.268815843	0.11907818	0.507502288	0.379873156	0.123381589	0.400897935	0.116982007	0.478940918	0.392770439	-0.198583387	0.355546404	0.255907166	0.441080884	0.333653236	0.230409483	0.741051022	0.212543706	0.19647785	0.235715201	0.772643897	0.268834738	0.248507799	0.370227408	0.223683937	0.449286732	0.123381589	0.017212288
Hs.200668_at	CERK	Ceramide kinase		0.216450457	0.082011422	0.706393858	1.204336747	0.668270637	0.552091299	0.094417425	0.340900114	0.45655287	-0.037889965	-0.01752112	0.454380676	0.208966129	0.361520971	0.252890144	0.272306521	0.176130908	0.596976671	-0.063057955	0.26109257	0.311273584	0.169613621	0.044647166	0.61395326	-0.132800445	0.676971907	-0.041386414	0.696526589	1.067487104	0.258927843	0.304911393	0.175913861	-0.008102802	0	-0.208540964	0.328688107	0.674897961	0.082398392	-0.054313349	0.378957321	0.018420147	0.132885839	0.285977282	0.244173869	0.559449078	0.244286243
Hs.24719_at	MOAP1	Modulator of apoptosis 1		0.933688316	0.816358056	0.538584046	0.453770398	0.582605639	0.816358056	0.453770398	0.464543157	0.251701192	0.855033801	0.476193812	0.618681499	0.242441395	0.287537147	0.579793176	0.297082796	0.579793176	0.574202458	0.13612214	0.087494881	0.289122497	0.476193812	0.179612209	0.194237016	-0.036948783	0.150254262	0.484810279	0.216660429	0	0.018983872	0.476193812	0.20519459	0.307121792	0.279494337	0.239007792	0.203393097	0.098550438	0.42712232	0.287844298	0.257070924	0.251701192	0.196699475	-0.123411242	0.504517393	0.144646035	-0.140023117
Hs.78466_at	PSMD8	Proteasome (prosome, macropain) 26S subunit, non-ATPase, 8		0.68648327	0.940761648	0.460965329	0.215646194	0.204795127	0.235175992	0.520933624	0.755570767	0.323572726	0.404642217	0.506543304	0.1368988	0.682462814	0.575876332	0.225909722	0.515913557	-0.025803344	0.503639218	0.741267427	0.43898891	0.234188465	0.818064897	0.651202966	0.331696456	0.395190501	-0.025762783	-0.971468611	0.404425106	0.780210671	0.377527025	0	0.565081117	0.828985463	0.263773372	0.036526514	0.750265533	0.593439482	0.379305443	0.352414174	-0.206675508	0.397797748	0.903141513	0.532054313	0.301171222	0.192943501	0.519736265
Hs.259831_at	ACTL6B	Actin-like 6B		0.765599281	0.769531308	0.825335764	0.904987167	0.702940512	1.542264457	0.745398017	0.799243143	0.512131542	0.923412045	0.42689921	0.795303477	0.505294853	0.166537381	0.828679188	0.242180995	0.693892078	0.489959588	0.183501835	0.780981649	0.837258889	0.368379447	0.612667981	1.176479952	-0.010574741	0.430703341	0.669694747	0.582892825	0.671110687	0.091902013	0.708853953	0.321953397	0.327722986	0.247424042	0.404879994	0.809918914	0.974409131	0.175635049	0.162058874	0.10078027	0.833039002	0.191303449	0.129964129	0.72205667	0.295591902	0.615889315
Hs.504031_at	FXYD6	FXYD domain containing ion transport regulator 6		0.419179978	0.441098629	0.234617972	-0.075751866	0.224451281	0.459094113	0.20388646	0.029311083	-0.193370842	0.457158424	-0.071058721	0.590147699	0.165122681	0.18740048	0.25868926	0.383922548	0.09736051	0.224451281	0.34019589	0.11907818	0.179262369	0.113056476	0.312447477	0.218654585	0.352196205	-0.292820846	0.255764264	0.042335579	0.120927554	-0.178059869	0.33410848	0.42841751	0.309684316	0.172741857	0.530509429	0.095651366	0.326637204	0.226116785	0.11907818	-0.310618003	0.167113031	0.268744885	0.153721138	0.253582413	0.20388646	0.18850808
Hs.497674_at	LPGAT1	Lysophosphatidylglycerol acyltransferase 1		0.551694469	0.844576734	0.596938112	0.853475688	0.842827818	-0.184618654	1.284106919	0.327148615	0.741733242	0.514470161	0.588504367	0.184618654	-0.029770843	1.561422915	-0.257016747	0.996545115	0.980178725	0.937449033	1.129957685	-0.125236137	0.746816315	2.139677145	-0.507930238	0.229876106	1.461323648	0.657299149	0.230256112	-0.590784042	0.048819886	0.371708917	0	1.126086555	0.192740266	0.770483782	0.895228246	0.904912202	0.420855554	0.65329476	0.767099461	0.595953198	-0.062601133	-0.973791697	-0.073616477	-0.900402363	0.276171668	-0.707078728
Hs.438970_at	TBL1XR1	Transducin (beta)-like 1X-linked receptor 1		0.775675452	0.281902939	0.31532938	0.988320437	0.369239951	0.599939321	1.245770442	-0.484129561	0.164832086	0.66597265	1.105734698	0.297387586	0.851887846	0.392373946	0.381461083	1.083638283	0.31270784	0.244181702	0.644547082	-0.049301577	-0.587013443	-0.390375411	0.532694431	-0.475752382	0.930061091	0.290629874	0.121784138	0.089779253	0.348036062	0.308576758	0.048728332	0.512623419	0.306580611	0.223427042	0.64365949	-0.349213633	0.233110882	0.269774589	0.041740905	-0.1402148	0.348809495	0.163609536	-0.157602244	-2.489012483	0.097981107	0
Hs.208544_at	KCNK1	Potassium channel, subfamily K, member 1		1.435894078	1.560706439	0.882982449	0.331247219	0.925335336	1.077040335	0.242282968	0.895030887	0.647556226	1.200283118	0.678752509	0.919906682	0.414417974	0.79996432	0.870651066	0.285565877	0.449693172	0.543005884	0.216678697	0.208624912	0.126566749	0.534034451	0.430298697	0.434503621	-0.210791103	0.309970286	0.730726143	0.456192343	0	0.375270922	0.509274436	0.70527285	0	0.565045214	0.261828261	-0.00336551	0.058400588	0.370724246	0.469030873	0.294369701	0.484426097	0.601189507	0.361612962	0.916014005	0.016103557	0.021594394
Hs.146806_at	CUL1	Cullin 1		0.471882346	0.760912917	0.629780352	0.330482553	0.52332033	0.633051113	0.085659223	-0.015509437	0.474826082	0.126107054	0.368427761	0.162141487	-0.105737801	0.470733304	0.312812363	0.234884877	0.420017155	0.586627212	0.15153501	0.391873842	0.147800173	0.295094483	0.538645583	0.381923628	0.316597346	0.108939242	0.324382999	0.166777492	0.625729252	0.183860861	0.057417657	0.207852753	0.552340099	-0.062468802	-0.071322395	0.636090834	0.230835094	0.052970106	0.013969485	0	0.153713014	0.04562667	0.068328806	0.034246502	0.060567944	0.309872788
Hs.6132_at	CPNE6	Copine VI (neuronal)		0.532026183	0.535938561	0.378933372	-0.149898202	0.251665661	0.609162538	1.178722578	0.134565901	0.077828022	0.596247659	0.33392866	0.834058664	-0.037489028	0.3317748	0.603094972	0.829401063	0.066549337	0.053897387	0.224185305	0.234531614	0.443413127	0.633040849	0.681276183	0.131657658	0.764101425	-0.617592256	-0.053897387	0.472088418	0.75949432	0.049016384	0.488033087	0.432144326	0.456963512	0.623635188	0.623469484	0.56872108	0.524674615	0.607779762	-0.764721063	-0.704407702	0.35063099	0.434209926	0.208301079	0.582262252	0.014483563	0.483721323
Hs.6076_at	COPS3	COP9 constitutive photomorphogenic homolog subunit 3 (Arabidopsis)		0.66294497	0.437651111	0.646339223	0.771609736	0.013683032	0.489361354	0.891843226	1.405007002	0.455008029	0.421864991	0.413159289	0.578148465	0.451723135	0.869705145	0.563118552	0.547932186	0.481962301	0.099968616	0.410283329	0.349412176	0.511765369	0.566085464	0.592256127	0.396180706	0.620909735	0.43157254	-0.271301854	0.601275133	0.824198451	0.329575695	-0.33858553	0.475617306	0.601434653	0.017183553	-0.128729931	0.658341722	0.332350476	0.434721358	0.275079457	0.338150684	0.400584465	0.808154152	0.14626027	-0.143278543	0.332338919	0.23133113
Hs.465985_at	ASNA1	ArsA arsenite transporter, ATP-binding, homolog 1 (bacterial)		0.945290723	0.671674976	0.717079434	0.6264073	0.803928333	0.696314564	0.597246681	0	0.601526142	0.877645556	0.878069096	0.08204767	1.209245948	0.078855143	0.292648303	0.515269122	-0.146947649	0.232098318	0.470570354	0.573957019	0.395870866	0.93395965	0.370596453	0.437776671	0.434728777	0.696061714	0.277482678	0.666337948	-0.092927189	0.501302931	0.900941961	0.590624331	0.173913259	0.16443483	-0.01288697	0.374086604	0.346066752	0.041421813	0.390259176	0.319150055	0.404354572	0.787668863	0.343705205	0.758509447	0.552872791	0.178767289
Hs.433068_at	PRKAR2B	Protein kinase, cAMP-dependent, regulatory, type II, beta		0.733290854	0.993990637	0.173216064	0.311725977	0.948711743	0.770871449	0.33831314	0.430148359	0.393863122	0.603457986	0.002863002	0.889752825	0	0.205708	0.571428792	0.352382148	0.505708199	0.847965982	0.137808713	-0.195128102	0.185901805	0.28952348	0.224659625	0.352155778	0.097981861	0.120591176	0.731663788	-0.083336929	0.248124032	0.131847375	0.129010872	0	0.070075244	0.16297174	-0.134588424	-0.08139187	0.065243093	-0.153798803	-0.00531517	0.21148359	0.30696441	0.010809665	0.057496497	0.116713783	0.448123132	0.264250379
Hs.86905_at	ATP6V1C1	ATPase, H+ transporting, lysosomal 42kDa, V1 subunit C1		1.115006962	1.028193172	0.431678637	0.345709655	0.697431551	0.253013679	0.349354577	0	0.377371512	0.625482793	0.545513564	0.651803887	0.394229683	0.598870784	0.862440816	0.586379778	0.326741925	0.286613359	0.169724925	0.363302863	0	0.576652357	0.426649223	0.272059274	0.279067204	0.1518561	0.324274627	0.239137237	-0.196597475	0.364513486	0.410308021	0.648730667	0.872132981	0.459170856	0.591067533	-0.086491457	0.282035467	0.03819323	0.228436042	0.14533168	0.115070558	0.104758377	0.288987594	-0.131932862	0.224153967	0.360728873
Hs.173094_at	TSPYL5	TSPY-like 5		0.4366711	0.491427461	0.509469484	0.589638236	0.34600463	0.820066981	0.298427737	0.613972527	0.204898688	0.458444092	0.558232249	0.619662474	0.617281005	0.171824224	0.391147223	0.266106908	0.696932697	0.579946223	0.373152231	0.206478439	0.482101609	-0.013387346	0.485285493	-0.049489395	0.195659899	0.440249563	0.484787309	0.172211641	0.449413598	0.11063381	0.42859029	0.422533895	0.333726407	0.246782272	0.160373627	-0.040820716	-0.027678235	0.106484722	-0.38576716	0.147959469	-0.096982995	0.257917394	-0.099647865	0.006115889	0.364636927	-0.155073047
Hs.199068_at	CAMK1G	Calcium/calmodulin-dependent protein kinase IG		1.431542715	1.040890643	0.163858583	-0.096136903	0.313560529	0.69845578	0.594628191	0	0.603140457	0.56903886	0.208048444	0.781455377	0.770697716	0.596715605	0.919859097	0.766315557	1.10121786	1.095206593	0.676959712	0.280831232	0.633533284	0.525494607	0.570508915	0.611322545	-0.024814256	-0.458373679	0.394211337	0.127927802	0.21043706	0.328310683	0.858456898	0.63109654	0.332204834	0	0.445718154	0.186635266	0	0.166913389	0.311039711	0.057289556	0.512464226	0.524487565	0.464044335	0.71407017	0.003761918	0.513534347
Hs.502266_at				1.705104655	0.281530732	0.520970119	1.183880142	0.564069971	0.199988888	0.776666496	0.741546457	0.680461033	0.663774887	0.603712281	0.700188632	0.385885046	1.12325936	0.398404885	0.69824473	0.526343387	-0.185323541	-0.062094607	-0.151073319	0.787463123	1.226489146	0.278656073	0.471215873	-0.179529169	0.051950188	0.242936297	0.039895778	0.581281199	0.50866033	0.228727958	0.39486202	0.633979162	0.252394546	0.957594697	-0.162353416	0.32601709	0.546962874	0.319979375	-0.375671697	0.443184023	-0.03865255	0.049779067	0.35673976	-0.03865255	0.093105591
Hs.7989_at		Transcribed locus		0.68165362	1.462096302	0.644017983	0.764975228	1.189050262	1.472917204	0.814261006	0.247070828	0.629736171	1.062414054	0.720427264	1.159595489	0.556656916	1.005847974	0.838203349	0.656739169	0.651452054	0.92669899	0.548280342	0.388438608	0.310040745	0.283351527	0.144874227	0.401072368	0.056018971	0.382084464	1.241051261	0.597080973	0.550940743	0.542151803	0.113980485	0.071805736	0.369144862	0.019261815	0.040237444	0.327422928	0.396041592	0.565931985	0.269220986	0.175285902	0.27901279	-0.580963697	0.422267883	0.765463945	0.421874018	0.059310507
Hs.368433_at	TPD52	Tumor protein D52		0.606872048	0.640238943	0.221777949	0.264508027	0.22528385	0.217510009	0.120739047	-0.111827266	0.241702685	0.475070259	0.257493935	0.016992386	0.157260976	0.51291554	0.093390466	0.071776007	0.521279245	0.277343869	0.10640471	0.156562471	0.310319202	0.250806388	0.406238607	-0.011834294	0.486301471	0.093698646	0.150114738	-0.01847671	0.252231467	0.183269072	0.124740578	0.197535091	0.189089565	-0.130548973	0.378231774	0.124075709	-0.041340563	0.060362081	0.140065029	0.37013519	-0.24270432	-0.293588266	0.035652289	-0.189335097	0.210946411	-0.104023433
Hs.430439_at	NFU1	NFU1 iron-sulfur cluster scaffold homolog (S. cerevisiae)		0.348385183	0.585828909	0.623850219	0.482615252	0.233576297	0.064594602	0.166298928	0.638694441	0.208686797	-0.471241222	-0.14411475	0.462491901	0.646099041	0.347734105	-0.335934177	0.57826529	0.034044438	-0.48439051	0.652667544	0.355633885	0.598380643	0.606230913	0.115790748	0.334262682	0.306598278	0.504368502	-0.064594602	0.059312579	0.678623656	0.123090979	0.208350241	0.658910334	0.238568674	0.064239072	0.439377143	0.180886193	0.158288832	0.486610021	0.377215772	-0.004613533	-0.875422044	-0.098718659	0.274897294	0.179918071	0.266418005	-0.207931131
Hs.30352_at	RPS6KC1	Ribosomal protein S6 kinase, 52kDa, polypeptide 1		1.63876735	0.493257669	1.157542988	1.556244793	1.382578372	-0.221089875	1.260861476	1.595602218	1.562615708	-0.448889855	0.415263585	-0.265552567	0.076211374	1.559274976	0.576711839	1.779508267	0.818325778	0.965759586	0.42930285	0.260367825	0.253920746	0	0.432634002	0.287868781	1.778470537	1.019570876	0.221089875	0.002303788	0.47929622	-0.050742337	-0.145111722	-0.052126752	1.285992777	0.529000678	0.547050463	0.355923255	0.976327067	-0.249909559	-0.75253247	0.6414487	0.175274359	-0.129185109	-0.022336973	-0.811696351	2.12437372	0.578263116
Hs.97338_at	CNIH3	Cornichon homolog 3 (Drosophila)		1.29907267	0.931273832	1.461465924	0.20130508	1.160282573	1.014947332	0.719343391	1.22393171	0.100399489	1.111341573	0.963967988	1.023353081	0.482721386	0.402013657	0.795815975	0.845156034	1.608820845	1.447704159	0.2980222	1.059388905	1.471748496	0.272803803	0.260811472	0.369782907	0.111188251	0.399808535	0.107935346	0.81846007	1.414689226	0.181835969	-0.101048681	0.113281366	0	1.09409284	1.015300617	0.128182266	0.761243065	0.49743542	0.617397776	0.203220846	0.568217659	0.25125454	0.157002241	1.010964964	0.817012207	-0.294862534
Hs.483473_at	C5orf5	Chromosome 5 open reading frame 5		0.209447996	0.279206512	0.021134261	0.424441998	0.124367456	0.30000497	0.414423794	0.625224026	0.131894626	0.114653865	0.376280767	0.598748236	0.23735895	0.496423772	0.602633111	0.460838607	0.414544492	0.367745262	-0.088654792	0.052073314	0.461605066	0.360514631	0.184192099	0.126410114	-0.055526486	0.177614991	0.466214476	-0.099826723	0.434424783	0.039143906	0.269702038	0.126611607	-0.582167332	0.285560152	0.056192781	0.100263077	-0.100189395	0.293989851	0.230010932	0.316089203	0.235962856	0.313859666	0.378891679	-0.067986761	0.382754853	-0.573414713
Hs.106876_at	ATP6V0D1	ATPase, H+ transporting, lysosomal 38kDa, V0 subunit d1		0.942801088	0.591705351	0.509458943	0.496937007	0.299253077	0.717149767	0.59916054	0.284437222	0.488035851	0.556163516	0.682249324	0.341613748	0.698146972	0.023596326	0.146317347	0.451143571	0.081282179	0.212903556	0.52176087	0.398787634	0.341456606	0.636109323	0.294184832	0.457556379	0.377991654	0.198495011	0.275503381	0.5086136	0.176660881	0.325464969	0.230654611	0.372263548	0.705479576	0.602150453	0.25639252	0.332953678	0.366550629	0.362711774	0.264916415	0.198583387	0.498465149	0.313075401	0.38900001	0.604095152	0.343010875	0.574040778
Hs.443577_at	TNFRSF21	Tumor necrosis factor receptor superfamily, member 21		0.938206521	1.016424334	0.747767742	0.463089941	0.892701184	0.886701431	0.361748732	0.779554105	0.561811258	0.115379565	0.369308742	0.79157631	-0.079414136	0.734686515	0.354237389	0.160066491	0.573964785	0.628566176	0.545635883	0.271742137	0.539004372	0.324510583	0.708847974	0.409422407	0.29955945	0.285409525	-0.111726661	0.352051968	0.771469616	0.225676601	0.057715268	0.227512796	0.619821734	0.309842799	0.589248637	0.571042634	0.519090695	0.298077474	0.577001677	0.269708847	0.296298	0.120299123	0.297100269	0.325683471	0.733746511	0.381657982
Hs.492407_at	YWHAZ	Tyrosine 3-monooxygenase/tryptophan 5-monooxygenase activation protein, zeta polypeptide		1.068888523	0.872318291	0.849156338	0	0.914269024	0.711894951	0.24158155	-0.083757261	0.25609978	1.014191671	0.286238047	0.577233126	0.263630483	0.128816682	0.607808276	0.332929464	0.417750937	0.388054425	0.392853459	0.177445265	0	0.416134056	0.095962818	0.244504862	0.118777686	-0.156772106	0.414861345	0.104586869	0.131265482	0.268793179	0.168723154	0.199889659	0.100212145	0.340474888	0.244504862	-0.129892898	0.131265482	0.25609978	0.114681419	-0.113064416	0.25609978	0.100212145	0.064680397	-0.393435772	0.15898089	-0.196301394
Hs.433203_at	HSPC171	HSPC171 protein		0.603441389	1.163158831	0.75038309	0.767469378	0.635756454	1.01873761	0.963302025	1.024389265	0.545022829	0.117175251	0.023091489	0.55978378	0.713718501	0.895562655	-0.108829476	0.948491207	0.352106016	0.360937352	0.12410348	0.506000535	0.559329226	-0.532479249	0.826764073	0.235595719	0.645231876	0.570196253	-0.053196643	0.513871795	0.742924382	0.279677141	0.168080941	0.331440192	-0.16376111	0.16992234	0.346347396	1.044574019	0.312899223	0.174852557	-0.596909138	0.093617092	0.063268156	0.256548405	0.02405032	0.368354018	-0.172133832	0.42967299
Hs.21239_at	RPH3A	Rabphilin 3A homolog (mouse)		0.544948307	0.916284913	0.66747248	0.794248904	0.890989014	1.034876544	0.310878282	0.583598272	0.341688155	0.907760517	0.706621264	0.410688475	0.633207109	0.056119939	0.210937926	0.110561381	0.31329272	0.488582255	0.531666084	0.3623505	-0.079658753	0.115669869	-0.191825546	0.188377931	-0.208693581	0.52099303	1.057548533	0.379512427	0.014877953	0.232735543	0.327187482	0.07022475	-0.130312846	0.053703438	0.230114118	0.233639291	0.184889767	0.53145654	0.367856905	0.33840955	0.323267291	-0.020909181	-0.3453869	1.021446408	-0.349810345	-0.565445687
Hs.519514_at	TRIM36	Tripartite motif-containing 36		0.495946158	0.595169801	0.222949169	0.084391491	0.566944282	0.519276726	0.437244302	0.362497034	0.575807152	0.11047132	0.503967331	0.52234379	0.101588337	0.401736703	0.289644147	-0.047644771	0.253265221	0.372538164	0.232291946	0.362104093	0.532074323	-0.042286564	0.068678436	0.293713965	0.166251482	0.439121687	0.543746019	0.054140623	0.215818211	0.080936681	0.515057586	0.300504459	0.438816525	0.578103076	0.265931757	0.114474394	-0.226188536	0.014666678	-0.126609942	0.188135782	0.322178956	0.126386521	0.399436994	0.06186641	0.163433078	-0.022163772
Hs.520714_at	SNX10	Sorting nexin 10		0.469388954	0.559644456	0.459366936	0.621833629	0.393587722	0.469237542	0.464930329	0.663816027	0.321682614	0.554986049	0.366957226	0.720321311	0.142755858	0.354083301	0.550180701	0.279472658	0.302811743	0.55231478	0.225200493	0.232095302	0.397736941	0.021684469	0.151125818	0.19221201	0.080628458	0.516814337	0.666277655	0.330973709	0	0.17482954	0.209077414	-0.058202478	0.017638864	0.316866496	0.011759162	0.19206525	-0.120747916	0.020287305	-0.06571183	0.199177148	0.21482989	0.003469049	0.22808249	0.223908346	0.121088842	0.232095302
Hs.148909_at	CHL1	Cell adhesion molecule with homology to L1CAM (close homolog of L1)		0.650335602	0.731933563	0.70223705	0.44427803	0.731933563	0.731933563	0.470777562	0.150626032	0.034901601	0.508444007	0.324582383	0.999515948	0.071750063	0.198933255	0.785445098	0.551895082	0.855672098	0.76412671	0.058394923	0.065523277	0.101244507	0.01642548	-0.031574064	-0.080355729	0.344616279	0.244655498	0.446403913	0	0.340971312	0.300355627	-0.018678827	0.1140017	0.055057711	0.245868383	0.267279892	0.106762056	0.060702651	0.160601561	-0.083278125	-0.068739899	-0.121102397	0.079014582	0.006150408	0.036019294	0.304038069	0.132090755
Hs.77318_at	PAFAH1B1	Platelet-activating factor acetylhydrolase, isoform Ib, alpha subunit 45kDa		1.038839526	1.124471508	0.509753859	0.703064405	0.877481683	0.89379736	0.85663512	-0.204441987	0.50826968	0.986888491	0.813919635	0.833438225	0.522597635	1.00997304	0.599248828	0.891795914	0.401318819	0.850776959	0.787131164	0.222809964	0.145179013	0.919067878	0.179853552	0.419453859	0.780774852	-0.057861243	0.31903492	0.079654669	-0.09506289	0.430383679	0.358839048	0.876448681	1.26004598	0.381371263	0.953398284	-0.105289864	0.286772715	-0.091812986	0.665694984	0.167650277	0.18576271	0.487072129	0.458676736	-0.17691925	0.374989755	1.01820379
Hs.30174_at	SNAPC5	Small nuclear RNA activating complex, polypeptide 5, 19kDa		0.800033698	0.489738566	0.351146153	0.230827542	0.410115079	0.692233248	-0.092324036	0.329821864	0.106374995	0.787958397	0.614147215	0.25664597	0.282946886	0.266242889	0.107062398	0.654748819	0.226367637	0.313692044	0.416673767	0.220951718	0.419647342	0.67789323	0.30369666	0.339672026	0.312989296	0.120060185	0.696541432	0.220951718	0.32645961	0.055372449	-0.070729643	0.320559361	0.103073964	0.091184167	0.070176424	0.251336324	0.451090902	0.09406483	0.553834455	0.140106671	-0.169434275	0	-0.099459084	0.034186439	0.342179585	0.282547001
Hs.525063_at	TMEM126B	Transmembrane protein 126B		0.014867479	0.077088848	0.212410186	0.099321399	0.473399754	0.017694467	0.019905553	0.459486866	0.199915468	-0.258603023	-0.07415753	0.422067799	-0.041320462	0.142130898	0.233554157	0	0.16429073	0.330052946	-0.101664236	0.165488966	0.060986082	0.075127086	0.07827361	0.281013241	0.288763542	0.180525137	-0.221221246	0.267737352	0.445030458	0.323596837	0.845602521	0.193282212	0.252093342	-0.094672484	-0.44231678	0.295541935	0.269326245	-0.240340354	-0.209504781	0.1045211	0.414693006	0.447730217	0.161982067	0.081920756	0.429570861	0.421234026
Hs.274479+_at	NME7	Non-metastatic cells 7, protein expressed in (nucleoside-diphosphate kinase)		1.012378052	0.529646681	1.978936124	1.096791929	1.040824187	1.190244582	1.652878033	1.976884789	0.727195018	-0.681327923	1.868330278	0.043861689	0.570087799	0.997937315	0.890728482	1.690413701	1.203545794	2.135033933	1.163755444	0.157740068	0.321786667	0.023407246	0.516119462	0.715836836	0.830664114	0.835260425	-0.214730559	0.030052413	1.426316033	1.204924973	0.048576324	0.316425112	-0.834638108	0.738004975	0.482532629	1.867581775	1.011231382	0.816172117	0.283093912	0.120168416	0.3514198	1.19737095	-0.275083652	-0.549782701	0.656617522	0.342981158
Hs.470728_at	MTX2	Metaxin 2		0.581813168	0.128818348	0.687903811	0.817470942	0.217588074	0.577357897	0.583005352	0.513498637	0.548998602	0.462573394	0.509863839	0.223994813	0.595828014	0.288015781	0.335592226	0.548670542	0.422172529	0.291283353	0.600589779	0.231256955	0.275839511	-0.063862463	0.18662412	0.244358613	0.324595973	0.395042717	0.073314616	0.404257306	0.017219929	0.203595228	0.332247012	0.026426721	0.43374643	0.045491151	0.181352363	0.173980303	0.135491335	0.347450152	0.075682917	0.161784655	0.276027553	0.194763687	0.006072951	0.264259627	-0.16153178	0.079298752
Hs.199743_at	ME3	Malic enzyme 3, NADP(+)-dependent, mitochondrial		0.626223581	0.512367253	0.479505982	0.177991095	0.069556266	0.3708736	0.34444169	0.532194356	0.544166688	0.432413738	0.19711088	0.016766077	0.530096896	0.233867471	0.219897663	0.15245528	0.222784634	0.194451317	0.338371031	0.486139765	0.376353208	0	0.720268582	0.225771669	-0.005787624	0.035887066	-0.016766077	0.189362683	0.176218251	0.117598427	0.48811778	0.025470091	0.303717034	0.128995445	0.099386971	-0.080148833	0.387928308	0.276689524	0.558520659	0.081651508	0.469923251	0.149508594	0.283331299	0.616728937	-0.303653388	0.217199501
Hs.524630_at	UBE2N	Ubiquitin-conjugating enzyme E2N (UBC13 homolog, yeast)		0.681324662	0.597714756	0.545301684	0.249380737	0.400606209	0.621123251	0.261714148	0.251381221	0.076033294	0.711934484	0.337597617	0.383065741	0.29362644	0.117389575	0.414744091	0	0.473501387	0.509227043	0.259721339	0.196840238	0	0.202810035	0.018744276	0.094773347	0.04022384	0.291740335	0.165444646	0.102114868	0.017369172	0.081557149	0.335504543	0.077769246	0.234841101	0.372163914	-0.072743906	-0.07385221	0.080858756	0.212913301	0.044521722	0.189866937	0.089358199	0.285180533	-0.300726732	0.021860012	0.257658101	-0.312107819
Hs.493361_at	CDC37L1	Cell division cycle 37 homolog (S. cerevisiae)-like 1		1.240555883	1.045064701	1.158329201	0.710136492	0.47595834	0.987246179	1.364143014	0.528633818	0.315966633	-0.419701123	-0.590593123	0.389371479	0.419703774	-0.106479569	-0.580807665	0.980500449	0.787049707	0.746709481	0.692571343	0.50540114	0.875221293	0.486136137	0	0.374016424	0.953066781	0.197745799	-0.285430416	-0.212624558	0.692802714	0.068349705	-0.708880936	0.471839558	0.857506166	-0.163125861	0.73356773	0.215467541	0.40063214	0.386032728	-0.422815737	-0.144210289	0.683101003	0.07034203	-0.244184954	-0.685729794	0	0.315966633
Hs.532492_at	ACP2	Acid phosphatase 2, lysosomal		0.126711272	0.284905485	0.050577568	0.544655614	0.965893094	2.055195875	0.88301375	2.277784567	1.441123793	0.088902242	2.514880102	0.102743739	0.38708807	1.267451433	-0.136586726	2.301235251	-0.050577568	0.152506483	0.094652829	1.921347784	1.903774121	0	-0.499004051	0.973143283	1.326296358	1.094748114	0.27975784	0.508251125	2.349890656	0.460552591	-0.310757224	0.037975581	0.052957244	1.309117131	0.669183658	1.077455378	-0.057691485	-0.247690764	0.138548782	1.190910586	0.500215012	0.015852842	1.743292844	0.299090327	0.047717761	0.628800998
Hs.213394_at	EPB41L3	Erythrocyte membrane protein band 4.1-like 3		0.465990015	0.394768603	0.386850045	0.353189898	0.242926268	0.27492341	0.251399786	0.064172452	0.358404422	0.413370162	0.284271514	0.278036194	0.142314528	0.240435215	0.009045669	0.247677173	0.462719848	0.329590349	0.125735261	0.194576088	0.142612468	0.142314528	0.109526724	0.295895151	0.050794058	0.351513601	0.168768449	0.104869963	0.065684982	0.102294592	0	0.287651449	0.21508837	-0.012119228	0.242678675	0.105903343	0.301279425	0.063213462	0.506136561	0.403704148	0.123391584	0.107052293	0.060870903	0.175347317	-0.115368491	-0.162290982
Hs.475506_at	IQSEC1	IQ motif and Sec7 domain 1		0.971864658	0.648511557	0.995851227	0.734518934	0.901773664	0.969594794	0.650895925	0.635500832	0.506954521	0.764975864	0.462846011	0.515205111	0.509095217	0.409014335	0.023692397	0.626779287	0.262877015	0.386645141	0.465504466	0.300149505	0.020572484	0.310837907	0.223913003	0.533802642	-0.077784145	0.522404739	0.111797603	0.398269283	0.455792208	0.56528277	0.273006282	0.157521837	-0.181175255	0.273192328	0.278853594	-0.008066009	0.347578292	0.203750176	0.424659344	0.061897912	0.26225773	-0.033176805	0.454699834	0.659983958	0.42299178	0.208918197
Hs.6551_at	ATP6AP1	ATPase, H+ transporting, lysosomal accessory protein 1		0.891617707	0.685653139	1.20498337	0.689283362	0.677232303	0.787225049	0.717477919	0.543672199	0.337105671	0.777160762	0	0.515958889	0.302823795	0.56041146	0.321523828	0.746703372	0.422725148	0.621527744	0.425552806	0.110272155	0.303003154	-0.284299577	0.469437908	0.094727567	0.553460837	0.047058693	0.375854541	0.115519474	0.347546958	0.037317314	0.15529112	0.633699152	0.469393391	0.158117405	0.578341221	0.010125067	0.197995044	0.493710844	0.289737368	0	0.037317314	-0.088069625	0.183314249	0.452598208	0.344711402	0.149353285
Hs.189716-_at	NDUFAB1	NADH dehydrogenase (ubiquinone) 1, alpha/beta subcomplex, 1, 8kDa		0.419234718	0.322801662	0.278411948	0.477094128	0.208931243	0.237629293	0.382206534	0.494515901	0	0.144627104	0.547010146	0.118647755	0.372837509	0.056042974	0.194062955	0.382206534	0.049818686	-0.027350778	0.225749791	-0.222218833	0.310798443	0.185362992	0.230391855	0.028877486	0.073462725	0.250265377	0.058065528	0.111340219	0.120409469	0.070400787	0.377725432	0.19891768	0.087207391	0.155688409	-0.085287622	0.280130365	0.41647491	0.172248712	0.256880331	0.264233753	0.045195856	0.397908069	0.011570499	0.430549512	0.109579048	0.111340219
Hs.322430_at	NDRG4	NDRG family member 4		0.716091859	0.461315726	1.191938877	0.475884442	0.777313657	0.852906241	0.412423248	0.124586622	0.574691832	0.764190837	0.431405401	0.550009569	0.412423248	0.090418101	0.699342429	0.475884442	0.469236258	0.277311096	0.283036476	0.252266505	0.09760996	0.175902602	0.301155824	0.095807456	0	0.268878379	0.543593492	0.218425528	0.014649726	0.302896672	0.064610948	0.350180283	0.300804093	0.011082891	0.302896672	-0.019255012	0.154116127	0.460770692	0.552642899	0.193068693	0.384119773	0.083018734	0.218425528	1.039125781	0.097033055	-0.006416077
Hs.75823_at	MLLT11	Myeloid/lymphoid or mixed-lineage leukemia (trithorax homolog, Drosophila); translocated to, 11		0.525896711	0.569369035	0.499011777	0.178355467	0.498185166	0.695813236	0.22739179	0.365533469	0.104078112	0.719598714	0.311559642	0.630164406	0.210997399	0.111817844	0.487093709	-0.073946419	0.334758818	0.441878014	0.136775889	0.256469496	0.095574841	0.210997399	0.095897991	0.12947697	-0.222250554	0.230363234	0.708647056	0.243635676	-0.077158612	0.117191474	0.438087769	0.080963572	0.136775889	0.026106261	-0.010299547	-0.056605582	0.060431425	0.117191474	0	0.084750908	0.12947697	0	0.03435695	0.380766423	0.065331602	-0.051991438
Hs.12473_at		CDNA clone IMAGE:5260262		1.095959743	1.448582162	0.009332052	0.017471406	0.706220514	0.332392168	0.924250375	-0.097133947	-0.214153797	0.268409322	0.103936514	0.759985958	0.376739843	0.418448442	1.038058843	0.820925706	0.683703372	1.120063959	0.464856495	0.167303172	0.026051838	0.373448304	0.180677121	-0.055014022	0.24914313	-0.866249818	0.578883179	0.119134817	-0.028147644	0.270401595	-0.615704676	0.159002343	0.489316977	0.349954676	0.126737113	0.107515381	0.61180769	-0.333079892	-0.412411455	0.116069132	0.023425486	-0.714436608	0.10306386	0.145172042	0.286608255	0.78743642
Hs.26988_at	EFNB3	Ephrin-B3		0.45816338	0.747936187	0.192670173	0	0.816846811	0.884503271	0.941999007	0.589145533	0.643839321	0.392984669	0.822413474	0.886880578	0.73020866	0.660247122	0.630131411	0.852976729	-0.014058282	-0.083480531	0.351129873	0.74031509	0.533403118	0.647661588	0.430558451	0.927889084	0.388054086	-0.161807553	-0.195094947	0.519229091	0.592804861	0.477851366	0.756626562	0.768360689	0.535961642	0.182263353	0.742512094	0.47827744	0.325848979	0.449958061	-0.016307002	-0.246276611	0.676003321	0.410317496	-0.025781137	0.557351477	0.192948411	0.787794831
Hs.508993_at	RNF14	Ring finger protein 14		0.641412231	0.690564803	0.750485688	0.713873611	0.814705962	0.131708308	0.579070041	0.001118145	0.018385452	-0.142092578	0.339069295	-0.007388823	0.307431103	0.471629648	0.193482027	0.613375685	0.475978799	0.136973133	0.702576707	0.26757478	0.346828553	0.314236022	-0.004173824	0.260069587	0.444263381	0.278591872	0.007388823	0.055816471	0.523802404	0.205699507	0.252533219	0.010458825	0.129721066	0.206847648	0.445484631	0.245889773	0.18012553	0.582544163	-0.114420296	0	-0.049614377	0.301844987	-0.003091286	-1.024046344	-0.103027987	0.074021612
Hs.435811_at	ARRB2	Arrestin, beta 2		0.758158482	0.519547084	-0.056142942	0.55611086	0.588651339	1.232315755	1.023174927	-0.072035592	-0.013830289	1.309944137	0.339124281	0.799427327	0.569353577	0.135874227	-0.275236263	0.328879387	0.206580931	0.142280755	0.452730077	0.076649016	0.376497111	1.179500531	0.462242458	0.580083896	0.21450512	0.097263971	-0.568205169	0.707626435	-0.135855402	0.139218774	0.202327853	0.554141174	0.27260396	0.961598207	-0.523106559	0.26936613	-0.193589359	0.584789952	0.146845455	-0.129188348	0.766214395	0.932898335	-0.1128259	-0.233590545	-0.042960604	0.458839816
Hs.485729_at	RIMS1	Regulating synaptic membrane exocytosis 1		1.512723948	1.795876541	0.726827381	1.410668618	0.83234693	0.651242293	1.024888083	0.25283095	0.876349679	1.01755785	0.900586912	0.645166156	0.859227141	1.179852741	1.009332339	1.375898244	0.954119409	0.810142502	1.597205092	0.937153819	0.73192165	1.904670243	0.032710401	0.594423982	-0.001081477	-0.279553604	0.601826971	0.239144385	-0.409104764	1.178397965	0.787092112	0.47956744	0.529158954	0.592553683	0.83192261	-0.029836559	0.315381794	0.430021489	1.088890927	-0.092142891	0.38909996	0.141914049	0.187657305	-0.314928657	0.730919014	-0.190554862
Hs.522594_at	EIF2S3	Eukaryotic translation initiation factor 2, subunit 3 gamma, 52kDa		3.05431716	2.512258561	-0.155440528	-0.040167312	1.656417243	1.547335654	-0.516274046	0.048463913	0.231938268	0.945182125	2.898349294	1.67033274	0	0.008564965	0.932862434	2.274450336	2.509464549	3.519124486	0.547466928	-0.201537694	0	-0.042693771	0.751982544	1.914954024	1.831504823	0.157414521	-0.214298196	1.631853653	2.565739902	0.21390234	0.872731034	-0.014018069	2.452690981	-1.319638877	2.059809057	0.031580251	0.668516424	-2.771130231	1.4946216	2.171258383	-2.912037118	-0.046358299	-0.44897306	-0.001138792	1.517038532	1.053794568
Hs.147770_at				0.406864738	0.508228006	0.809411398	0.074751478	0.705364169	0.622792394	0.460942008	0.125788943	-0.329156347	0.309177449	0.10846045	0.358256521	0.132511575	0.476418831	0.178026331	0.303196808	0.196727019	0.370531498	0	0.254083976	0.312519344	0.61152779	0.400951595	0.342091402	-0.264195458	0.089541389	-0.565135772	0.464686214	0.355709561	0.051016367	0.638439543	0.199448543	0.101982042	0.251283439	-0.191542768	0.602780673	0.285530619	0.531948325	0.700826307	0.37520417	0.241032643	0.548686878	0.460108995	0.440640399	0.274452711	0.068031885
Hs.446123_at	CAPZA2	Capping protein (actin filament) muscle Z-line, alpha 2		0.762152417	0.535825843	0.623931085	0.574470514	0.468726174	0.364953018	0.492361603	0.903195815	0.352339614	0.240164501	0.760533772	0.054767979	0.529311328	0.587435546	0.089037587	0.672913326	0.376862846	0.160225748	0.361251212	0.364591889	0.434029265	0.627903924	0.357883844	0.052014557	0.629514486	0.37085649	-0.693528877	0.245610185	0.5352789	0.622231019	0.50331122	0.474790269	1.049202011	0.623632779	0.419178449	0.416291655	0.025403039	0.706887688	-0.015522065	0.126806689	0.055083634	0.70903807	0.225466776	-0.906232048	0.195402688	0.375497564
Hs.368078_at	#N/A	#N/A		1.041137081	0.473231751	0.398020014	0.270571356	0.632402412	0.578268633	0.485414769	0.216247598	0.348576696	0.673354588	0.411655864	0.364753073	0.238518011	-0.026681938	0.320621977	0.301691079	0.4786744	0.464523671	0.186565946	0.09154642	0.149312367	0.22842348	0.24868094	0.302282745	0.29363352	0.13835682	-0.208024427	0.224783088	0.239244975	0.201584825	0	-0.062202324	0.18523891	0.307452768	0.019206495	0.312579415	0.10034072	-0.031643872	0.049184739	0.300111247	0.419481562	-0.3860287	0	-0.182439068	0.298526399	0.227700312
Hs.517559_at	EIF4ENIF1	Eukaryotic translation initiation factor 4E nuclear import factor 1		0.343842325	0.406865319	0.970071227	0.597543001	0.261600825	0.714541795	0.623941012	0.061365537	-0.030075217	0.612471705	0.225540399	0.25164777	-0.205460051	0.39927592	0.135584236	0.361386506	0.369676951	0.366629757	0.215127593	0.11520932	-0.049942329	-0.313330258	0.274627445	0.095954046	0.681506119	0.112437441	-0.342363943	0.052761186	0.328903587	0.173783283	0.033099219	0.306634534	0.290509898	-0.181186932	0.744188568	0.191061802	0.194136039	0.183782903	-0.100393477	-0.236941465	-0.202180516	-0.060938822	0.069254748	0.911798194	0.10215963	-0.003014998
Hs.233952+_at	PSMA7	Proteasome (prosome, macropain) subunit, alpha type, 7		1.85165457	0.250959106	1.984372152	0.871532912	0.550716689	0.563455121	0.754561753	0.790798154	0.892591099	-0.41879948	0	0.181614599	0.344032517	0.998755943	1.368581201	3.126063288	2.015972342	0.465511594	1.136782829	0.861423276	0.89238616	0.052901413	0.47891254	2.149513225	1.023414573	0.585218731	0.596617176	1.45055603	2.107083009	1.181448312	0.111705517	0.301601222	0.288987591	0.123729934	1.377226857	1.56630583	0.820690215	1.330748576	-1.289732928	-0.138210409	0.214813936	0.42915082	1.649725676	1.953977233	0.03265303	1.057984804
Hs.460238_at	SEC23B	Sec23 homolog B (S. cerevisiae)		1.236301552	0.831709757	0.530573884	1.444330975	0.686649698	1.228734963	1.07934561	-0.062688349	0.793708492	0.540268319	1.253574514	0.404190242	1.210137874	0.290759804	0.256764447	1.303768301	-0.021280545	0.137890756	1.391752104	0.195476717	0.245268777	0.447954072	0.46760759	0.388588152	1.409685045	0.26211794	0.605355683	0.307616531	-1.572131501	0.637595828	0.318958624	0.496359036	0.388800132	0.309036517	0.747822846	0.398352448	0.392940024	0.153229896	0.839386599	0.552105763	0.36465334	0.582573272	0.740656258	0.765789405	0.165255361	0.169797781
Hs.517338_at	ATP6V1E1	ATPase, H+ transporting, lysosomal 31kDa, V1 subunit E1		0.455279089	0.422149166	0.306709462	0.118219397	0.580394302	0.408044881	0	0.64483993	0.258310187	0.379069521	-0.104626833	0.304045129	0.128313736	0.395337572	0.196055556	0.150488797	0.367623146	0.360122064	0.038179431	0.396157477	0.124627644	0.058709325	0.370185967	0.170783892	-0.136422399	0.148269776	-0.223280789	0.422387447	0.405600832	0.094654139	0.230541847	0.264534919	0.299016048	0	0.015010327	0.314081861	0.35191658	0.100174068	0.164755755	0.153862728	0.357941994	0.329063774	0.307707264	0.094893502	0.235843676	0.644390999
Hs.512492_at	RAB15	RAB15, member RAS onocogene family		1.16264562	1.15110724	0.754499514	0.64339947	0.549884406	0.724697239	0.40787554	0.901383322	0.502894242	0.767811795	0.218728263	0.855079915	0.274795954	0.462028388	0.868502044	0	0.578621549	0.115756201	0.21653496	0.100027117	0.21310258	0.540282132	0.306537539	0.360395493	-0.445483989	0.100027117	0.400212955	0.311493303	0.763412396	0.112073139	0.439301955	0.510031993	0.191910672	0.402598406	0	0.207598635	0	0.706431009	0.099072298	-0.096123408	0.285703426	0.078171657	0.548014383	1.147154258	-0.224600653	-0.082239118
Hs.13645+_at	THYN1	Thymocyte nuclear protein 1		0.281192082	-0.00164776	0.628564793	0.540773106	0.558424474	0.185868509	0.704270977	0.879657201	0.131280052	-0.278629246	-0.019749262	-0.016648388	0.390049302	0.386867269	0.12748571	0.5397698	0.286068795	0.360382538	0.113761755	0.191932763	0.470874658	-0.067827516	0.331976383	0.32525155	0.016786366	0.212523916	0.296889738	-0.039882062	0.66384072	0.206682405	0.498963937	-0.198298876	0.341809858	-0.029486451	0.611479633	0.306261746	0.594752843	0.010208025	0.207854022	0.127891099	-0.409942982	0.277702716	-0.059842017	-0.646145804	-0.673266671	0.090280102
Hs.435479_at	#N/A	#N/A		0.650008362	0.554537947	0.608400138	0.823140424	0.445527226	0.77918027	0.179543891	0.28502855	0.061887667	0.742395967	0.252622947	0.290160119	0	0.153517864	0.227264295	0.252622947	0.381686337	0.858659647	0.061224607	0.081001074	0.281157455	-0.256012016	0.004419702	0.032799788	0.159618853	0.373748279	0.581319273	0.145998208	0.034013009	-0.013538396	0.015354177	0.264163462	0.110549071	0.001584227	0.177211417	0.089652288	0	0.242362916	0.29140415	0.083027535	0.01071643	-0.040796758	-0.091133649	0.519681385	0.501846387	-0.07177266
Hs.9911_at	C12orf44	Chromosome 12 open reading frame 44		1.189223989	0.529599634	0.839505363	1.095877526	0.695252331	1.784100587	1.170245148	0.972644851	0.486796939	0.801171481	0.481862161	0.087739552	1.198978797	1.895003482	-0.045616117	-0.064644222	0.50492859	-0.087739552	0.276988955	0.550670198	0.724903839	1.216952503	-0.04346905	-0.065243128	1.167973315	0.683213435	-1.46019096	0.622892921	0.862820643	0.250122341	-0.933536316	-0.728853533	1.059262412	0.553218744	0	0.417686692	0.043605608	0.075568008	-0.204129085	0.285438052	0.633919665	0.817164994	0.326156767	0.03852382	0.307550621	0.166335209
Hs.388742_at		MRNA full length insert cDNA clone EUROIMAGE 1585492		0.608662121	0.802337788	0.21121279	0.196249418	1.362207455	1.074232022	0.248431864	0.429533364	0.18068006	0.827933307	0.426594478	1.060734725	0.078321397	0.189412606	0.297085673	0.225058642	0.396373909	0.520510569	-0.366050289	0.179358456	0.249370126	0.065479168	0.232102173	0.253015157	-0.051754266	0.211012986	0.644351478	0.227855876	0.321192863	0.118843012	0.249867308	0	0.471284701	-0.150984981	-0.331302101	0.096717578	0.189818326	0.103207017	0.103207017	-0.191887597	0.296009693	-0.423883941	0	0.190420224	0.654128549	0.17224572
Hs.512908_at	ARPP-19	Cyclic AMP phosphoprotein, 19 kD		0.895624295	0.798353838	0.980002151	0.343121937	0.757287277	0.546633324	0.294651426	0.294651426	0.181995627	0.901909067	0.309499054	0.262729835	0.248884479	0.326920826	0.523680206	0.294651426	0.201444618	0.038850264	0.244159306	0.376651972	0.144851043	0.278849691	0	0.049650449	0.071805196	0.291479603	0.174080407	0.272145767	0.45768016	0.192361662	0.269009246	0.315713819	0.2587041	0.309032537	0.044738165	0.109451472	0.196843542	0.134071361	-0.157865328	0	0.340915454	0.167424308	0.094667263	-0.137689114	0.08705037	0.286517667
Hs.12840_at	C6orf137	Chromosome 6 open reading frame 137		0.853895113	0.710883977	0.896235949	1.062042298	0.363049491	0.572622946	0.450484034	0.819917928	0.533243227	0.186982571	0.633821461	0.618699155	0.595154748	0.057715225	0.198802038	0.484675891	0.270467075	0.251636201	0.514527607	0.187498047	0.044254971	0.333964353	-0.00689365	0.180984122	-0.415661137	0.165433016	0.721960498	0.261095026	0.434262075	0.192271192	0.26794627	0.098352883	0.014844958	-0.148630348	0.100222976	0.182127159	0.284269488	0.716730932	0.813228074	-0.11273318	0.002827175	-0.021975734	0.192271192	0.891044717	0.181781763	-0.255641588
Hs.496984_at	MPP1	Membrane protein, palmitoylated 1, 55kDa		0.716662244	1.021353169	1.324787931	0.845076887	0.974195795	0.248606826	0.212092168	0.976097358	0.735053841	0.85389132	0.594131367	0.556185561	0.233985414	0.368431423	0.22935397	0	0.675217281	0.58637182	0	0.163838442	0.665864934	0.233985414	0.452636572	0.499249415	0.105945101	0.814352593	0.14761948	0.549201148	0.152219759	0.599179928	0.006953813	0.195837685	0.442035003	-0.09557943	0.264257282	0.537904954	0.484256546	0.09509489	0.532176588	0.3924532	0.439119531	0.211184013	0.281003276	0.394065832	0.584876889	0.563970645
Hs.480819_at	TBC1D9	TBC1 domain family, member 9 (with GRAM domain)		0.753801992	0.603487905	0.368382302	0.635110667	0.410090249	0.547397437	0.552878452	0.123756983	0.495733379	0.539458679	0.477819382	0.560440131	0.311928746	0.342715071	0.523322388	0.331430652	0.195028905	0.286852892	0.168523755	0.225500861	0.170541472	0.094042688	0.089149341	0.216629054	-0.17111018	0.280915213	0.615845887	0.322853437	0.333258535	0.251445777	0.051801706	0.005732086	0.229056493	0.433567531	0.342612073	-0.051391228	0.168502167	0.286917505	0.000929951	0.224518291	0.377060928	0.246404787	0.063480149	0.430955242	0.183599168	0.274824361
Hs.397729-_at	HMGCS1	3-hydroxy-3-methylglutaryl-Coenzyme A synthase 1 (soluble)		0.60103359	0.248602311	0.669296928	0.459412454	0.76222946	0.345036955	0.603301198	0.325361386	0.576920193	0.662757129	0.511662018	0.231128968	0.299684602	0.298636108	0.262539622	0.417700379	-0.23973602	-0.485997178	0.460622355	0.048576155	0.004606091	0.579808466	0.255847113	0.366996235	0.614301486	0.061043911	0.19253419	0.454709605	0.217169949	0.570265213	0.327542768	0.416558831	1.199227914	0.248642432	0.288272768	0.048350982	0.230504307	0.163578658	0.030343433	-0.179019876	0.409459518	0.439906722	0.312186209	0.007636436	0.326437665	0.605452118
Hs.443465_at	TCERG1	Transcription elongation regulator 1		0.339992003	0.696655369	0.551538878	0.672019247	0.502302279	0.222345733	0.382060613	0.534711733	0.076407386	0.102266204	0.302437298	0.537815687	0.025960171	0.74985552	0.097354018	0.223241144	0.558414967	0.559085689	-0.009288709	0.317112187	0.23110988	0.222317526	0.309375007	0.227584494	0.681380327	0.443051383	0.023685275	0.172779662	0.385924873	0.292585578	0.758982041	0.288520302	0.895789041	0.008327103	-0.254498655	0.245024787	-0.180947176	-0.183361707	0.116920828	0.023190187	0.057688677	-0.182501384	-0.244828748	-0.710439774	0.63318476	0.456714717
Hs.487325_at	PRKACB	Protein kinase, cAMP-dependent, catalytic, beta		0.550521355	0.939167052	0.003882525	0.380414477	0.748480338	0.499337241	0.194588673	-0.50262589	0.098914199	0.804872599	0.384157156	0.603296643	0.198281952	0.612104599	0.537909298	0.460746232	0.274994964	0.492276196	0.14773214	0.084627234	0.044221205	0.262628096	0.029623884	0.256847862	0.364251339	0	0.138443826	0.020533464	0	0.280631163	0.048564265	0.425349754	0.209382754	0.236425016	0.450337418	-0.085377049	0.144618643	-0.138110506	0.161443245	0.079802399	0.233613763	0.165407139	0.036148137	-0.869410318	0.262628096	0.014717782
Hs.466471_at	GPI	Glucose phosphate isomerase		0.56925625	0.417538134	0.601286149	0.25494846	0.605039465	0.316431274	0.297097261	-0.027327263	0.379634784	0.377648012	0.448229968	0.3880527	0.52623614	0	0.446131525	0.292957047	0.189572993	0.307532956	0.341001077	0.306729115	0.137420316	0.043208889	0.309923452	0.528129474	0.36808285	0.02172142	0.45608724	0.264368444	0.031782949	0.296858801	0.331814241	0.354125564	0.144999001	-0.105070231	0.182821364	0.14543213	0.137420316	-0.224201368	0.506544643	0.224298253	0.106999511	0.336329702	0.405829928	0.58172861	-0.3670311	0.431567589
Hs.118351_at	UBE3C	Ubiquitin protein ligase E3C		0.63390427	0.217904023	1.059060009	0.751067522	0.424952522	0.507974587	0.901497128	0.837529054	0.851921974	0.105940167	-0.205381926	0.575276975	0.167997157	0.36749744	0.786494245	0.413452185	0.552870002	0.404337566	0.063145457	0.284379671	0.647662495	0.142751096	0.005737873	0.29283236	0.813362956	0.878050315	0.224028858	0.060570926	1.406067048	0.472406993	-0.033728926	-0.62980294	-0.488204167	0.356645745	0.198851713	0.133136569	0	1.038122084	0.093616483	0.02930291	0.477351867	0.175620699	-0.148984097	0.785597827	0.138168682	-0.147975884
Hs.94896_at	TMEM14A	Transmembrane protein 14A		0.227212846	0.507857858	0.679539549	0.629173333	0.478192448	0.330861276	0.597400592	0.499560589	0.473870717	0.34696124	0.350432588	0.270239865	0.325006153	0.054489045	0.573310629	0.287697346	0.468044442	0.325613957	0.33627842	0.161024817	0.352785662	0.11973328	0.40980986	0.161024817	0.478119072	0.481772711	0.375404714	0.164291367	0.258141224	0.194398059	0.374688516	-0.18229306	0.0427401	0.229994609	-0.268816183	0.310577962	0.314826857	0.399738989	0.226035293	0.364926516	0.261010964	0.131398516	0.236563583	0.521343339	0.14192642	0.099458391
Hs.130849_at	COG8	Component of oligomeric golgi complex 8		1.215203848	0.573575579	1.121206425	1.234100359	1.229097688	1.191958665	0.977087126	1.157335652	0.657543232	0.140324557	0.14968043	0.353789387	0.555570679	0.697722559	0.226785433	0.933428922	0.443898632	0.97725667	0	0.169735839	-0.088217733	1.183623772	0.074660401	0.623193692	0.417012859	0.589062568	-0.427745438	0.495459884	0.999675848	0.373765355	0.942980215	-0.218572183	1.053379831	0.396964447	0.110835357	0.429420094	0.386766221	0.540305749	0.322366235	0.423098269	0.644651812	1.17648995	0.420264089	0.385666191	0.33263684	0.419204133
Hs.436405-_at	IDH3B	Isocitrate dehydrogenase 3 (NAD+) beta		1.199270956	0.77392857	0.935850302	0.371541369	0.788142991	0.841899329	0.178102807	0.667789524	0.32015571	0.752735427	-0.10014781	0.233216514	0.135846357	0.428681597	0.108352518	0.220272605	0.456425926	0.541408833	-0.071406105	0.219716393	0.497178339	-0.127125933	0.375347564	0.098353859	0.020286671	0.180202016	0.196515236	0.271240968	0.338077611	0.104647311	0.181451551	0.62610705	0.277627946	0.148740642	-0.117689394	0.28950142	0.110043927	-0.017156976	0.318755827	0.017232397	0.161350403	0.275392707	0.208444196	0.589095935	0.36801597	0.277942237
Hs.205163_at	MRPL3	Mitochondrial ribosomal protein L3		0.431211874	0.235835568	0.014500011	0.210983998	0.093821046	0.271537245	0.282978487	0.533488236	0.084821133	0.197730659	0.301001451	0.448054979	-0.140077487	0.389107955	0.375259944	0.135691621	0.345338539	0.082988072	0.040368808	0.263501754	0.148275478	0.135691621	0.113938395	0.026742195	0.290962761	0.184287765	-0.180631064	0.14530802	0.058017335	0.166934117	0.045848635	0.370161679	0.290962761	0.428414519	0.244001017	0.221367553	0.047300098	0.178768411	-0.261312477	-0.024105902	0.026742195	0.220466287	-0.454445437	0.022203337	0.085902959	0.25618739
Hs.66726_at	KCNJ9	Potassium inwardly-rectifying channel, subfamily J, member 9		1.262488669	0.787130198	1.727468527	1.2404395	1.240909409	0.512069139	1.985257169	-0.169404131	1.297168911	0.70390451	0.75009588	0.278346072	0.62057137	1.172067738	-0.003228951	1.650344458	0.023836293	0.087070836	0.688382988	0.639370378	0.53618714	1.30559049	1.203101622	0	1.020746718	-0.345304898	0.034322679	-0.175889939	-0.20248314	0.683236825	0	0.603835827	-0.222504286	0.218718144	1.973260697	0.930229119	1.125612583	0.219978972	0.837148732	-0.081700797	-0.249604815	-0.052069559	1.240274642	0.880165537	0.986802826	0.283561095
Hs.363137_at	ACAT2	Acetyl-Coenzyme A acetyltransferase 2 (acetoacetyl Coenzyme A thiolase)		0.466781838	0.383411446	1.458811103	1.159245781	0.321816861	0.47200263	0.60495122	1.376118769	0.564436593	0.465018225	1.507929683	0.167973686	0.422594292	0.442397635	0.11622383	1.202751845	0.024144582	-0.142087727	1.129508686	0	0.633454896	0.559087204	0.667075069	0.091072875	1.585365057	0.670321868	0.295149685	0.419910914	0.575537002	0.189737317	1.006506684	0.182850645	1.639566926	-0.600273388	0.576031671	0.776915735	0.621880859	0.559608433	0.198124076	0.108178336	0.095785784	0.711541346	0.226068595	-0.024144582	0.154187648	0.418058509
Hs.26010_at	PFKP	Phosphofructokinase, platelet		0.659127931	0.588977877	0.791748423	0.304620209	0.872612571	0.638983164	0.314834998	0.301891395	0.424877889	0.688667765	0.28736864	0.770082506	0.28988799	0.376909996	0.742382425	0.642965208	0.859787789	0.733951664	0.382348369	0.312467457	0.314886002	-0.075635926	0.495678768	0.572310427	0.130393935	-0.044706701	0.713391167	0.338830433	0.194721476	0	0.42954102	0.559155977	0.398006988	-0.256465725	0.056691339	0.094305754	0.17019951	-0.022135097	0.329442388	0.355285968	0.153752605	0.038871813	0.390786006	0.890826828	-0.005875312	0.480823385
Hs.226780_at	OSTM1	Osteopetrosis associated transmembrane protein 1		0.676481979	0.051639874	1.571378247	1.261020118	1.062921885	1.568870003	0.77342322	0.411677509	1.025456208	0.133786322	0.657241956	-0.015960468	0.598089709	0.675506092	0.444860804	0.980020432	1.335313488	0.520899174	0.827776714	0.246119151	0.132748782	-0.405442508	0.559152611	0.188451718	1.056192494	0.859628965	-1.571727372	0.710327506	0.204634856	0.342680732	-0.051749904	-1.26399307	1.476513898	0.345968323	0.237445449	0.3359512	0.409017006	0.634185998	-0.379529803	0.62051356	0.014383364	-0.74223999	0.486921946	-0.625453588	0.490900844	-0.487452228
Hs.505625_at	C12orf10	Chromosome 12 open reading frame 10		0.561831093	0.153234772	0.191166867	0.630129425	0.387584061	0.322669761	0.341984939	0.440414725	0.628116809	-0.009708529	0.632590185	0.217238024	0.777451632	0.297418904	0.0808439	0.310214762	0.02833263	-0.024319854	0.416074946	0.50868226	0.205447087	0.433725487	0.257653215	0.209543911	0.118476701	0.636726089	0.534347177	0.266133371	0.080127055	0.091313073	0.171366722	0.242951181	0.199749294	-0.173293534	0	0.17301783	-0.094200747	0.218775747	0.900495896	0.231070808	0.005932636	0.041861498	0.107733037	0.553913738	0.031211014	-0.250093283
Hs.434386_at	NOS2A	Nitric oxide synthase 2A (inducible, hepatocytes)		0.217439771	0.055848307	0.240023875	0.245551441	0.172804534	0.284228459	-0.379942743	0.980087951	0.431974967	0.020549518	-0.192745417	0.13284291	0.866725369	0.801575405	-0.090181709	0.730252522	0.599661014	0.346097086	0.959390722	0.748733621	0.691016611	0.188999664	0.455514543	-0.227445824	0.597046839	0.077883436	0.51768097	-0.047540833	0.738292982	-0.028469024	-0.382248082	0.229276756	0	-0.659236768	0.265479368	0	0.181694734	-0.175411547	-0.606272627	-0.871472572	-0.550188687	0.572846624	0.60759847	0.601730109	0.37534307	0.187273073
Hs.388004_at	AHCY	S-adenosylhomocysteine hydrolase		0.633567141	0.343341345	0.585967513	0.412995286	0.22908261	0.624777502	0.950883097	0.520573765	0.674352134	0.171154994	0.800411081	0.743225984	1.111242774	0.303957622	0.512845363	0.994349122	-0.039401198	0.290584602	0.617006587	0.743793475	-0.003032059	-0.779383959	0.340241658	0.576690904	0.19074582	0.167312236	-0.053235942	0.828181666	0.366047073	0.503495223	-0.273472418	-0.166716543	0.178280001	0.521153207	0.876977227	0.748477733	0.39030352	0.561993502	0.563880191	0	0.771333479	0.222543558	0.850853511	0.438864096	0.049765841	0.665990256
Hs.80296_at	PCP4	Purkinje cell protein 4		0.629339101	1.049912363	0.943082312	1.39665464	1.112077517	1.076945683	1.220484886	0.610036512	0.800878763	0.845056655	1.078435671	0.399073315	1.169468874	0.80940075	0.735477607	0.430143085	1.122646077	1.188934997	0.022641016	0.859420104	0.356456021	0.594311623	0.123736814	0.113551932	-0.109425072	1.283985915	1.236048675	0.813943676	0.575706799	0.481067012	0.684228932	0.610036512	0.260772219	0.291479603	0.082106985	0.525218555	0.726686237	0.96903081	1.400470314	0.941586014	0.688582246	1.037470921	0.425208269	1.272749927	0	-0.160983347
Hs.517768_at	BRP44	Brain protein 44		0.479745636	0.247770144	0.542066007	0.374183201	0.453967108	0.063412004	0.475436343	0.577707353	0.294839653	0.066233708	0.248209395	-0.247524199	0.228419669	0.046769548	0.47810723	0.553400151	0.37170913	0.126354772	-0.118311994	0.111783146	0.32719966	0.035186597	0.35106322	0.257059648	-0.020016449	0.320839761	-0.606681276	0.515447055	0.205884031	0	0.180377573	0.125107329	0.777029024	0.18011388	-0.15175008	0.477483027	0.554815458	0.311852852	0.174030375	0	0.293228485	0.439410005	0.326914037	-0.320102324	0.301929575	0.721239642
Hs.524250_at	GABARAPL1	GABA(A) receptor-associated protein like 1		0.058272638	0.753809051	0.620615849	0.404903945	0.455174803	1.287651658	0.459177428	0.404903945	0.326746338	0.365739964	0.06683245	0.355121711	0.601759534	0.34037509	0.563074644	0.220272239	0.473338553	0.331359802	0.247742624	0.63001478	0.559979234	0.247742624	0.011594918	0.113693213	0.1095385	0.804196561	0.695543805	0.357198598	0.156863966	0.30816475	0.381441652	0.502904086	0.247742624	0.052494245	0.383299708	-0.298351687	-0.080491395	0.490548379	-0.063232997	0.178574977	0.108669456	0.148292621	0.448187119	0.607951138	-0.162971059	0.065080738
Hs.537002_at		CDNA clone IMAGE:4811759		0.682855503	-0.011455676	0.384461128	0.365688959	0.315938872	0.422416832	0.535544486	-0.323567929	-0.147412131	0.29496353	0.511317357	1.057171431	0.301677953	0.557556962	0.821550844	0.865451603	0.848770849	0.186774158	0.586236424	0.218846605	0.38458678	0.256864583	0.51103515	0.527268164	1.542773588	0.186316233	0.061219696	0.645831982	1.120335059	0.542789065	-0.148386072	-0.233639289	1.170562367	0.751288686	0.695121662	0.415401741	0.284960402	0.46636991	-2.361721275	-0.827646234	0.351602817	0.215306458	-0.280683716	0.772237205	0.802164194	0.837469988
Hs.23111+_at	FARSA	Phenylalanyl-tRNA synthetase, alpha subunit		0.450985577	0.342908609	0.2986848	0.21611281	0.043594869	0.223241663	0.097893611	0.093748486	0.526034512	0.494529102	0.450640053	0.042461581	0.553396173	0.036834548	0.02182662	0.008421887	0.274279619	-0.042461581	0.181689027	0.398299387	0.237986745	0.53997398	0.334539938	0.379647779	0	0.637043816	0.308884029	0.393618547	0.079342989	0.62835901	0.529609505	0.362556133	0.22881033	0.053366701	0.422983196	0.26806413	0.371744643	0.224754776	0.524957355	0.132256423	-0.017409026	0.559841042	0.308550192	0.427615637	-0.16203455	0.071605169
Hs.514116_at	ZNF403	Zinc finger protein 403		0.360769198	-0.090335703	0.488769036	0.403734874	0.325531398	0.072685672	0.353654384	0.255769598	0.160482193	0.167086574	-0.016746312	0.204688808	0	0.331307613	0.027378901	0.471523546	0.358499343	0.512091952	0.12062612	-0.159085545	0.411629201	0.202988589	0.231664772	0.29194819	0.440642252	0.448814434	-0.019208718	-0.110781183	0.100631923	0.03295803	0.064569047	0.300319537	0.518325551	-0.335511442	-0.015469744	-0.085876102	0.135935033	0.105544179	0.060736424	0.289207285	0.211633082	0.167896237	0.123788309	-0.011076395	0.342101745	0.130866617
Hs.170107_at	UQCRFS1	Ubiquinol-cytochrome c reductase, Rieske iron-sulfur polypeptide 1		0.545587046	0.842290831	0.553572074	0.399864728	0.853237193	0.7281202	0.466213221	0.605201435	0.536653545	0.595311669	0.34921414	0.364026551	0.456686215	0.329324644	0.022241865	0.524046603	0.163647663	0.439270892	0.364939028	0.236819807	0.2278893	0.595560017	0.356781972	0.179022151	0.353078831	0.384659416	-0.017267677	0.536653545	0.362090382	0.244630131	0.320678326	0.382028935	0.714728734	-0.122663635	-0.28803927	0.383579161	0.222022178	0.564712765	0.45620772	-0.167828295	0.248603015	0.807442114	0.278693086	0.139908964	0.163034217	0.685207336
Hs.19121_at	AP2A2	Adaptor-related protein complex 2, alpha 2 subunit		0.754627529	0.404585885	0.710697884	0.022137117	0.370524273	0.70097011	0.610606019	0	0.379281609	0.708957275	0.449232105	0.391563674	0.306823395	0.338617109	0.448582389	0.632147036	0.479062438	0.263305943	0.231201274	0.12907748	0.052416569	0.194776169	0.276290696	0.360926722	0.337570098	-0.327927449	0.004014506	0.130986415	0.25496197	-0.013079353	0.11591938	0.333883528	0.17958336	-0.104314283	0.455552891	0.121868461	0.357400605	0.085406199	0.348854356	-0.045086783	0.096604024	0.203964556	0.270713738	0.792105307	-0.09583359	0.290445052
Hs.463465_at	NME1	Non-metastatic cells 1, protein (NM23A) expressed in		0.229084987	-0.010123984	-0.139479019	0.016522527	0.065837299	0.519764724	0.522516901	0.559915792	0.465945147	-0.020709698	0	-0.004455815	0.146148866	0.27949068	0.274740782	0.523600347	0.131254351	0.332663709	0.047648666	0.363420765	0.381633909	0.176711245	0.241841259	0.24195144	0.133417509	-0.005897387	-0.158310897	0.384869912	0.308108199	0.217452514	0.082133307	0.00787729	0.154052805	0.193414534	0.11350503	0.179282257	0.189012798	-0.269222174	0.188956148	0.290565911	0.440263919	0.345552311	0.012647668	-0.092118753	0.242879	0.426363266
Hs.512607_at	MIR16	Membrane interacting protein of RGS16		0.558516513	0.576855275	0.288240924	0.686946712	0.402084737	0.32066915	0.537177818	0.090036596	0.351317646	0.263217457	0.661867793	0.012131984	0.653720578	0.475331091	0.047202467	0.749713554	0.041119733	0.08645982	0.710442515	0.173245955	0.243964131	0.487288661	0.445014534	-0.262158251	0.69649033	0.244291207	0.111471515	0.205613676	0.121120379	0.369581685	-0.335171281	0.134848459	0.26422951	0.152632547	0.327856078	0.436431911	0.429664594	0.104989283	0.382800996	0.19939518	0.200473635	0.134848459	0.384821922	-0.220707232	0.227137074	0.146372874
Hs.491695+_at	UBE2V2	Ubiquitin-conjugating enzyme E2 variant 2		0.602202183	0.639770205	0.279012263	0.450167728	0.217781808	0.283809507	0.38351827	0.661109837	0.190248471	0.416990233	0.425876638	0.316126873	-0.33200248	0.77222846	0.240505208	0.482184652	0.546747097	0.269033303	0.309681084	0.281649441	0.180528731	0.247160404	0.249827383	0.029147456	0.183939413	0.416391652	0.051965427	0.022759497	0.224280233	0.036314043	0.085245474	0.443868297	0.524424707	0.087635373	0.19294949	0.226464343	0.129346586	0.108428689	0.054443355	0.02616875	-0.063095018	0.551650451	-0.119128022	0.16232625	0.139230807	0.20582684
Hs.521124_at	MRPS28	Mitochondrial ribosomal protein S28		-0.158110874	0.001003031	0.821603435	0.444435578	-0.001003031	-0.095766884	0.042553229	0.152687956	0.13916669	-0.519092616	0.567503899	-0.148431906	-0.427012093	0.414983148	-0.20947904	0.501977569	0.134301291	0.057717667	0.239488493	0.121604215	0.024902688	-0.074872218	0.304591703	0.061093219	0.371107627	0.392917229	-0.431110213	0.136197962	0.701961811	0.201994918	-0.770923046	0.571445592	0.523015448	-0.291288333	0.053136744	0.160097872	0.274020164	-0.51981646	-0.038870203	0.161903308	-0.015609559	0.795741227	-0.051921611	0.159425661	-0.001181188	0.427424369
Hs.531176_at	SARS	Seryl-tRNA synthetase		0.874282542	0.735307067	0.804575031	0.415527182	0.442129958	0.520234301	0.184827874	0.570629478	0.29439741	0.502467374	0.395327577	-0.060945892	0.525295507	0.337133321	-0.15476722	0.177684271	0.351126059	0.347329076	0.056185812	0.417988953	0.124244071	0.160812029	0.387065874	0.142779515	0	0.322124545	0.12960111	0.304485681	0.342387363	0	0.149162041	0.096672471	0.560921538	0.002766758	0.047429405	0.394508671	0.294641806	0.148643728	0.371098586	0.184895558	0.177840294	0.384325972	0.281184804	0.395059514	0.11958364	0.249394654
Hs.334370_at	BEX1	Brain expressed, X-linked 1		0.390483664	0.298574251	0.359629392	0	0.456923146	0.399460515	0.104134605	0.282264197	-0.158931803	0.402642069	0.064658557	0.441198746	-0.048256779	0.350362645	0.331163602	-0.048256779	0.304521375	0.33335024	-0.140585505	0.10749291	0.217158469	0.201820182	0.278343313	0.147353623	-0.294983951	0	0.386090729	0.134377844	0.299040935	-0.0224031	0.315105543	0.078028343	0.217158469	0.084278106	0.072716921	0.14120422	0.135490974	-0.077158612	-0.218216626	-0.026642228	0.134377844	0.119766574	0.011594918	0.204719401	0.188139997	0.121226796
Hs.146607_at	CCNH	Cyclin H		0.413446634	0.08693108	0.239951317	0.630628627	-0.025329785	0.071989929	0.765331909	0.550388296	0.104384296	0.314177088	0.476527353	-0.369309634	0.875036478	0.063543042	0.037948065	0.480684471	0.122040881	0.180979276	0.31417606	0.007174327	0.234218295	-0.124641043	-0.206227549	0.146978941	0.686775702	0.337428156	0.328650882	0.165471569	0.21750134	0.061116471	0.518124362	0	0.166961557	0.148819945	0.138224422	0	0.179862346	0.314108063	-0.08393629	0.002269855	0.453378712	-0.015474133	-0.094866008	0.404075992	-0.712180732	0.154838012
Hs.473417_at	CXADR	Coxsackie virus and adenovirus receptor		1.137789388	0.709515746	0.531568849	0.350967596	0.38807872	0.717661183	0.622504842	0.389089976	-0.110490257	0.753586359	0.133321346	0.667298549	-0.301193628	0.965186005	0.088908869	0.553083503	0.172255025	0.545344233	0.759701249	0.132140204	0.046359206	0.336844621	0.028469456	-0.190762552	0.71916218	0.072772604	-0.116753943	0.474732922	0.897798689	0.326668635	0.317390354	0.274336815	0.583420075	0.796738959	0.050654713	0.683455023	0.217447113	0.761439711	-0.449708982	-0.66166617	0.701937345	0.937222602	0.435284633	0.241254279	-0.156361682	0.499580936
Hs.103291_at	NRN1	Neuritin 1		0.992642538	0.756569418	0.745170965	0.200880382	0.685056004	0.814366802	0.009890798	0.508578796	0.226640196	0.914455679	0.26287379	0.33522039	0.148094922	0.212036145	0.472661406	-0.079784105	0.914455679	0.904213283	-0.118412346	0.231444014	0.210774677	0.353442316	0.173973906	0.177596056	-0.536522242	0.413539101	0.828624458	0.322259309	-0.004404069	0.172602918	0.396624064	0.366171805	0.311046622	0.118714091	-0.261363089	0.077106023	0.248788749	0.034514937	0.246360098	0.142049215	0.109428326	0.422725174	0.109428326	0.793744708	0.078610132	0.008271513
Hs.524617_at	HSPA12A	Heat shock 70kDa protein 12A		0.888015532	1.010723089	0.901973772	0.545881857	0.80444877	0.698873293	0.374688516	0.567808851	0.45042894	0.729164698	0.421884558	0.773147221	0.136696176	0.240435874	0.914935577	0.002014779	0.724472908	0.730611584	0.253371321	-0.006971079	0.177372679	0.34210989	0.215774419	0.18455775	-0.011089396	0.395645952	0.83222139	0.176721282	0.096359792	0.107652191	0.23531021	0.303003183	0.46319951	0.28485853	0.031041363	0.195687856	0.210157055	0.115072795	0.357441621	0.301168305	0.143312122	-0.011089396	-0.114632831	0.453887273	0.031577877	-0.027021816
Hs.155090+_at	GNB5	Guanine nucleotide binding protein (G protein), beta 5		0.837391705	0.717854435	0.3803915	0.540458364	0.865171328	0.592238966	0.22685338	0.433104048	0.976663815	0.869054564	1.659005048	0.22169337	0.891101067	-0.00886188	0.272627207	1.15991963	0.403893215	0.370750809	0.363778605	0.574746549	0.218105454	0.639010701	0.647775788	0.264444964	0	0.013831978	0.272463586	1.304672207	-0.265419109	0.794975411	0.500794774	1.141109297	-0.00886188	0.24884299	0.700992716	0.315387645	0.472799276	0.382001012	1.249017658	0.549833492	0.008546235	0.513486734	0.75374871	0.461572866	0.72517381	0.088297465
Hs.166071+_at	CDK5	Cyclin-dependent kinase 5		0.955543881	0.833349558	0.695698162	0.789416143	0.734895606	0.944025838	0.361359075	-0.067538291	0.472102116	0.978694542	0.550926262	0.880385967	0.786145747	0.23448056	0.778276076	0.108277004	0.37821078	0.528191385	0.45788387	0.273638245	0.382030207	0.50482145	0.485439866	0.30231197	-0.299174633	0.403806945	0.461830585	0.422874396	0.035085266	-0.074493421	0.679195387	0.591704135	0.042104581	0.001316291	-0.527012867	0.351754579	0.351693294	0.149842846	0.362241213	0.345010544	0.500584578	0.853218175	0.162230268	1.360187899	0.097136273	0.360380266
Hs.198612-_at	GABBR2	Gamma-aminobutyric acid (GABA) B receptor, 2		0.79917799	1.057386245	0.585171549	0.452943658	0.691561873	1.271575422	0.33253852	0.611499332	0.624262306	0.813332157	0.241525248	0.779449383	0.343780377	0.340286248	0.629649055	0.256167108	0.494477447	0.800725153	0.117064588	0.34767754	0.139916685	0.288501564	0.286221356	0.280808208	-0.164175953	0.276097232	0.676588639	0.289221718	0.283146151	0.232193415	0.383416843	0.336579701	0.03499088	0.08439942	0.018173392	0.270614115	0.147359481	0.100115661	0.293651998	0.062681635	0.206390688	0.124076353	0.173956352	1.077709233	-0.0478574	0.011176772
Hs.269944+_at	MTCH2	Mitochondrial carrier homolog 2 (C. elegans)		1.223446069	-0.219741424	2.999472146	0.341896476	2.871591532	0.309343802	1.325042333	0.625361561	0.289943687	1.540617411	0.712333479	0.196521026	-0.769510023	1.160858157	0	1.115572548	-0.626539781	0.336497181	0.132992707	0.160700249	0.089973479	-0.655304654	-0.007694766	0.318781643	2.857430278	-0.909964728	0.07413239	0.25897252	1.50197546	0.817075618	0	0.983020524	1.085890228	-1.294857169	0.879891195	2.069583204	2.077402539	0.904753614	0.230361248	0.915067538	0.326728126	1.241357183	0.256622735	0	-0.106501415	1.871738975
Hs.371889_at	ATP1A1	ATPase, Na+/K+ transporting, alpha 1 polypeptide		0.768175283	0.885254432	1.011362069	0.458105013	0.689165923	0.644230646	0.22808249	0.396890386	0.238375148	0.732983087	-0.169500777	0.578135942	0	0.368723353	0.530783957	0.044497045	0.686233014	0.946623247	-0.155496671	0.132408818	0.191212705	0.165819214	0.377871817	0.203070728	-0.11654475	0.380003241	0.362663858	0.166851845	0.257788189	0.061999725	0.110105025	0.425494513	0.020287305	0.024752855	0.413735351	0.544723662	0.389220319	0.016643919	0.564565247	0.375599172	0.211897795	0.122505466	0.203070728	0.599701341	0.122505466	0.008528143
Hs.260603_at	#N/A	#N/A		0.603939149	0.816201887	-0.329912982	0.468632243	1.088400234	0.43105825	0.502227832	-1.601440587	0.703887805	0.98108136	0.527664594	1.085608653	0.410638846	0.492250873	0.869341565	0.944053441	0.003835354	0.027186297	0.707359152	0.014087973	0.391403274	0.530551002	1.578430198	0.484184645	0.332021249	-0.74929073	0.807000914	-0.362359539	-2.287043644	0.403321049	0	0.292861236	0.280792815	0.078429338	1.151758014	0.333456754	0.556843645	-1.813065466	1.317424859	0.219956166	-0.353091696	0.455255431	0.496462833	1.169314416	0.060895384	0
Hs.50823_at	#N/A	#N/A		0.873931438	0.533938623	0.435052881	0.377440678	0.251045492	0.352336008	0.503329552	0.793778708	0.778204499	0.172158911	0.432599515	-0.612156579	0.359195295	0.562459144	-0.187754911	0.594021249	0.225617655	0.07911046	0.486456572	0.121951933	0.067430894	0.311824742	0.149243053	0.609133557	0.624373183	0.267119353	-0.405380837	0.680833179	0.670644787	0.578633242	0.225467308	0.345327977	0.418746804	0.112229977	0.146335771	0.55249572	0.131093445	0.457880468	0.020461454	-0.112764523	0.6855293	0.463773642	-0.001167874	-0.467081702	-0.089924321	0.735106217
Hs.372050_at	YIPF5	Yip1 domain family, member 5		1.564460372	0.892637816	0.597252931	1.235550358	0.604686423	1.103892241	0.934550013	0.018213258	1.401736314	0.339370746	0.248855304	1.162154316	-0.05746695	1.18570292	-0.054461003	1.051300219	0.303915762	1.286237764	0.148390601	0.479955394	0.772764366	0.024565615	0.773933936	0.826788748	0.995965382	-0.31369786	-0.247063042	1.088699494	0	0.604367991	0.262352764	0.946450386	0	0.930365224	0.11914755	1.144295474	0.834771897	-0.468755415	-0.120917612	0.223033508	0.148652263	0.400110545	0.586056441	-0.187854135	1.479399522	0.813321504
Hs.433839_at	EEF1A2	Eukaryotic translation elongation factor 1 alpha 2		0.643496321	0.651109521	0.343812441	0.857104976	0.749025594	0.968757779	0.421025879	-0.501278571	0.384839896	0.549455911	0.540792454	0.730043441	0.117022037	0.063022833	0.504324005	0.583805131	0.343812441	0.336719047	0.145626573	0.046007605	-0.070938813	0.053560843	0.081228273	0.216993448	0.29227518	0.177986845	0.634497646	0.418529683	-0.229619196	0.340474888	0.226848002	0.107234412	0.035204256	0.283036476	0.287825865	0.100212145	0.216660429	0.451375826	0.734788049	0.402561777	0.243635676	0.226848002	0.340474888	0.721720953	0.117022037	0.12947697
Hs.495496_at	GRIN1	Glutamate receptor, ionotropic, N-methyl D-aspartate 1		1.265224747	1.413083823	0.520158598	1.647847948	1.615992101	2.107177608	1.360057563	-1.016157818	0.981425428	1.509560822	0.847451004	1.458571705	1.022277498	-0.500704301	0.753582846	1.2998079	0.611029763	1.176611325	0.816702516	-0.121390144	0.339324452	0.007795681	0.63833175	0.652072445	0.679842635	0.172339638	1.292554128	0.486325614	-3.081916563	0.292330532	0.114303313	-0.010926609	0.233350259	0.324995247	1.758520908	0.159392676	0.492282155	-0.411056044	1.797854984	1.031971925	0.100328941	-0.511262574	0.456622379	0.024154636	0.1351422	0
Hs.413852_at	C1QBP	Complement component 1, q subcomponent binding protein		0.354975714	0.309956939	0.300295088	0.411199267	-0.04912484	0.169518003	0.464008926	0.341250326	0.006824535	0.052632472	0.259406441	0.143810986	0.342561291	0.105981395	0.166704669	0.59280918	0.334895626	0.196544052	0.37833235	0.19841788	0.396929429	0.024797104	0.216230689	0.128068457	0.456262828	0.10130822	0.033056007	0.160757963	-0.038183611	0.337521562	0.133557842	0.113276049	0.385829116	0.068203326	0.279377843	0.004113441	0.027289762	0.156156884	-0.412159257	-0.064611358	0.01390171	0.042669474	-0.019957693	0.255327849	0.14774131	0.395977448
Hs.504613_at	PTMS	Parathymosin		1.37707093	1.48171057	0.823716614	1.338886861	1.102407519	1.988892786	1.374765212	-0.364098597	0.264822195	1.2527963	1.747199791	1.079330531	1.807129034	-0.310236232	0.984037472	1.40151186	-1.197439589	-0.511925439	1.607118089	0.228037027	0.255581286	0.515270881	0.192805741	0.355556646	0.876822681	0.060995446	-1.105015604	0.372633337	-0.919182769	0.396077012	0.464565323	0	0.622724222	0.42189023	0.441180034	0.015003818	0.327968455	0.434743725	0.468493726	0.187160448	0.154249936	0.483551845	0.46365933	0.288100814	-0.336418666	-0.130131657
Hs.113882_at	GABRD	Gamma-aminobutyric acid (GABA) A receptor, delta		1.174266676	1.651422525	1.334263149	2.198260464	0.889530077	0.927636898	1.510003969	0.031417288	1.0134406	0.629546071	1.312527449	0.476019307	1.836417857	-0.212110088	0.048438268	0.674077882	0.225915688	0.202640003	0.608418965	0.725957769	0.307066846	0.453909808	0.619322469	0.839095195	-0.147362295	1.083729051	0.065069099	1.074687108	-0.768083362	0.85230552	0.473775357	0.35010324	-0.045612882	0.294501419	1.257185964	0.786920971	0.639342553	1.33141003	1.453385229	0.655271053	0.703319144	0.479408096	0.466170066	0.677510619	0	0.151454359
Hs.510172_at	HIVEP2	Human immunodeficiency virus type I enhancer binding protein 2		1.306493525	1.756863198	1.451013978	0.728158553	1.419716157	1.460558959	0.661986131	0.90154494	0.42793636	0.941302243	0.513417363	1.350428546	0.071922386	0.423662833	0.148808614	0.168105518	0.827421769	1.267561111	0.28366896	0.370719446	-0.025101711	0.757882319	0	0.208836482	0	0.533788145	0.86352005	0.515236245	0.519374697	0.238492977	-0.00101453	0.612497214	0.354250763	0.177310434	0.045771465	0.390180284	0.378166251	0.510343748	-0.025644583	0.073644905	0.200964477	0.253584312	0.117242625	0.846707977	0.226916649	-0.12634457
Hs.535957_at	AKT3	V-akt murine thymoma viral oncogene homolog 3 (protein kinase B, gamma)		0.471883807	0.739646674	0.511504137	0.439850321	0.970655077	0.78493715	0.239419761	0.422646891	0.292106878	0.722789348	0.270114003	0.906329075	0.133872168	0.187103741	0.571607266	0.200032729	0.320157179	0.594100368	-0.150565736	0.026570475	0.189973834	0.015681091	0.23856728	0.163798139	0	0.28797107	0.856155917	0.091396548	0.12280962	0.171370559	0.112669697	0.01066262	0.035809917	0.044017768	0.071837289	0.255594329	0.430490887	0.14735954	0.151156722	0.120913431	0.294314305	-0.108936233	-0.257728729	0.158011853	0.324059178	0.269473524
Hs.66048_at	MAP1S	Microtubule-associated protein 1S		0.329737488	0.568034535	0.270588331	0.440443716	1.376199813	1.128659333	0.987077125	0.107316798	0.709784026	0.193599563	0.905481161	0.765163236	0.627999025	-0.376994067	0.012654318	0.712491888	0.081871686	0.064155399	0.66096953	0.07876993	0.249036148	-0.18209343	0.245124248	0.531391608	0.831592256	0.172184718	0.250319738	0.256066278	0.138778394	0.470916081	-0.466651128	0.416302086	-0.040285063	-0.334269282	0.321735387	0.079377418	0	0.878406542	0.917537455	0.350078431	0.095142614	0.771863291	0.80212064	0.845485055	0	-0.197314521
Hs.286221_at	ARF1	ADP-ribosylation factor 1		0.565770258	0.502316624	0.087416064	0.303406346	0.665790566	0.492265145	0.103371883	-0.435948545	0.037250674	0.678436237	0.422590818	0.510722001	0.410738236	0.422590818	0.254524848	0.387778193	0.156003518	0.510722001	0.391945384	0.087850456	0.3041217	0.063351895	0.364834103	0.146620581	0.53135395	-0.13141595	0.254656794	0.204399743	-0.331004174	-0.058915025	0	0.416518324	0.429959181	0.091208667	0.402025283	0.069183763	0.236543476	-0.464795709	0.221547993	0.082832914	0.208265979	0.069963868	0.263876226	0.518305646	0.257267602	0.627529727
Hs.506829_at	LASS6	LAG1 homolog, ceramide synthase 6 (S. cerevisiae)		0.724336359	0.433502294	0.800864521	0.553916328	0.748564935	0.730877499	0.293988091	-0.085494626	-0.20108556	0.994849082	0.6041789	0.759397909	0.292417416	0.213119607	0.942461255	0.141208446	0.938745315	0.826173266	0.088609767	0.04100135	0.294692991	0.179942529	0.152977815	0.067090788	0.034387112	0.409098189	0.575203909	0.220942983	0.223901009	0.237825242	0.293988091	0.225802724	0.049465862	0.107834546	-0.406913961	0.123099385	0.11329289	0.340906128	0.198039642	0.202612612	0.292916521	-0.00532294	0.029062614	0.496391607	0.4512695	-0.15182919
Hs.367854-_at	PRMT5	Protein arginine methyltransferase 5		0.754558563	0.44020539	1.362242457	0.498065452	0.372471959	0.473173911	0.468049257	0.376317933	0.970531223	0.272089118	0.361463846	0.079870768	0.592693522	0.534643731	-0.020680735	1.343323964	0.214330461	0.231426468	0.429947011	0.751699943	0.135055821	0.162010526	0.04905296	1.105989922	0.618237276	0.355127467	-0.276286275	1.134374723	2.457617288	0.665668542	-0.011228749	0.09990848	0.26551834	0.222110334	0.412966176	0.417644581	0.419062715	0.879726497	-0.436758843	-0.044324304	0.550200653	-0.156171497	0.350214114	-0.072761399	0.049504869	1.195233651
Hs.250616_at	IDH3A	Isocitrate dehydrogenase 3 (NAD+) alpha		0.92149702	0.751688828	0.568830787	0.654728137	0.738490884	0.422375698	0.38720464	-0.110302564	0.394941308	0.574349	0.654728137	0.379360925	0.137138653	0.394899003	0.458962065	0.633292246	0.14452631	0.43904154	0.390114489	0.229442744	0.418624125	0.528083252	0.331000788	0.242555469	0.298683658	0.220286117	0.546199155	0.140442582	0	0.343109927	0.279775394	0.281103769	0.348665154	0.183403308	0.174455591	-0.030627859	0.308714811	-0.109762892	0.426461509	0.760131417	0.158699108	-0.111720797	0.075248167	0.047808941	-0.026439838	0.290072083
Hs.503222_at	RAB6A	RAB6A, member RAS oncogene family		0.916476696	1.581333157	0.190553767	1.068934774	1.048448299	0.157056336	1.025848239	-0.194013457	0.861177807	0.196343188	1.165144174	0.273425653	1.000477967	1.004918781	0.224428524	1.027991475	0.182502089	0.178637364	1.091111345	0.026691803	0.223018038	1.239954899	0.442491046	0.48115171	0.978286131	-0.070316184	0.037720931	0.026691803	0.17866927	0.624591175	-0.090950325	1.327771103	1.326640069	0.519159603	1.287039546	-0.087737042	0.422346322	0	0.77363833	-0.08838025	0.037183914	1.029032018	0.551192525	-0.02558621	0.586899714	0.010268065
Hs.355281_at	DOC2A	Double C2-like domains, alpha		0.769566507	0.785543637	0.720008949	0.621852312	0.681859723	0.6346776	0.808279747	0.380156716	1.029237857	0.830070843	0.342462166	0.710888362	0.670103536	0.004134363	0.796323171	0.546189179	0.342699789	0.109522833	0.749929218	0.833751578	0.259948949	0.999136833	0.452210486	1.129805829	0.306225921	0.158003513	0.864299952	0.669112068	-0.180939101	0.425067518	0.383624469	0.490533231	0.63074495	0.054410241	0.675242828	0.155330529	0.156856661	0.217200826	0.49854792	-0.043868649	0.786968014	0.211985885	0.672903707	-0.37439878	0.035276248	0.801680428
Hs.4766_at	FAM32A	Family with sequence similarity 32, member A		0.582022381	0.498043474	0.682555871	-0.047484778	-0.098397539	0.072368327	-0.267852707	0.548402463	0.084489099	-0.03561384	0.087434513	-0.013415254	-0.369140042	0.374615564	0.005188505	0.249156795	0.18266058	0.05474055	0	0.19397076	0.059925047	0.168637508	0.27566728	-0.070459711	-0.187999123	-0.032136513	0.251314826	0.107379468	0.467394409	-0.025632157	0.139505187	0.259127586	0.549428398	-0.084726712	0.039281859	0.253074097	0.162033991	0.130378495	-0.089849216	0	0.039281859	0.299511381	0.21107834	0.623157607	0.360410591	0.061350193
Hs.203_at	CCKBR	Cholecystokinin B receptor		1.295546752	1.041738269	0.192218318	-0.260238541	0.239477491	1.126071027	1.202446276	0.69263975	0.666222078	1.069349395	0.705382152	0.532261402	1.37343648	0.83167183	1.020871104	0.910795501	0.394367062	0.460924176	0.221087429	0.721333786	0.378210415	1.096418728	-0.345412745	0.73308449	-0.000940377	0.473407933	0.71924037	0.604615137	0.448440234	0.673411552	1.462769335	0	-0.144400875	0.51816471	-0.279313156	0.144814612	0.276762823	0.76614219	0	-0.050615866	0.609045382	0.02626577	0.393967669	1.233302701	-0.146350297	-0.196031959
Hs.124126_at	ARPC1A	Actin related protein 2/3 complex, subunit 1A, 41kDa		0.769773486	0.541702557	0.543584216	0.754356299	0.82656897	0.638885037	0.447962836	0.37734882	0.543744731	0.34944039	0.237165566	0.398424859	0.141923537	-0.00136024	0.075148122	0.089654363	0.139786183	0.476710531	0.194907934	0.510379848	-0.007966404	0.13425786	0.436380359	0.404743252	0.700097229	0.534187382	0.240071607	0.558081172	0.675293009	0.526725131	0.244736717	0.515207548	-0.010741017	0	-0.007106886	0.194726523	0.542318023	0.418244749	0.448968197	0.138836509	0.625047349	0.420536811	0.831652192	0.234868103	0.343189994	0.301127365
Hs.128258_at	ENOX1	Ecto-NOX disulfide-thiol exchanger 1		0.479747224	0.312980085	1.076149977	0	0.779387444	-0.044415307	0.488817495	0.407224799	0.257470841	0.14955182	0.20251213	0.541526422	0.060922785	0.300556613	0.219357736	0.500086266	-0.06100245	0.300330748	0.402888746	0.373898021	0.34271429	0.348865755	0.027501638	0.397205079	0.222399024	-0.189139017	0.19572817	0.190205281	0.754537427	0.86159836	0.132460738	0.171203329	0	0.169611749	-0.165841675	0.210604427	0.26168509	0.702824857	0.290389625	-0.194230352	0.074808874	0.204769447	0.166239294	0.461392413	-0.127913971	-0.46750889
Hs.22653_at	ZNF365	Zinc finger protein 365		0.635043795	0.704060559	0.367926463	0.483339305	0.765667566	0.500288593	0.29947774	0.654962521	0.114202961	0.453796605	0.23986789	0.393488913	-0.155237268	0.142227542	0.389126015	-0.235874762	0.624021086	0.729453151	-0.164940985	-0.144576634	0.152152578	0.198393685	0.237027958	0	-0.069069091	0.419911819	0.519713234	0.159913413	0.047913679	0.079093035	0.083291914	0.17782862	-0.005446957	-0.023563965	-0.322274304	0.269221106	0.232947976	-0.274035865	0.475385593	0.655098899	0.237735565	0.026781311	-0.039520317	0.190937066	0.169250978	-0.157778663
Hs.274772_at	C15orf15	Chromosome 15 open reading frame 15		0.037725313	0.448458029	0.450926317	0.183403524	0.268110208	0.349667358	0.081163583	0.097510827	0.293588266	-0.002755618	0.392701299	0.064310864	0.326489215	0.673339025	0.112287764	0.33026284	0.148398042	0.098800634	-0.087578442	0.506830605	0.180456264	0.75442508	0.272695832	0.072438779	0.332382911	0.280330949	-0.202737462	0.264017625	0.433195724	0.351999197	0.390570657	0.550851618	0.522083889	-0.118271404	0.287792518	0.278386175	0.099280789	0.214358369	-0.300990082	0.044213439	0.099864805	0.495061528	-0.088914513	-0.000997521	0.112596344	-0.088914513
Hs.288229_at	STXBP1	Syntaxin binding protein 1		0.623727003	0.677181335	0.597871448	0.374553635	0.752756964	0.636272565	0.10144693	0.405238458	0.318890231	0.66320305	0.08875353	0.687329786	-0.122250498	0.374553635	0.536210525	0.08875353	0.364890569	0.487581135	-0.031592875	0.062420735	0.041950733	0.198385408	0.019836814	0.154338605	-0.158424111	0.143469103	0.79752774	0.166498847	0.010642658	0.062420735	0.224512235	0.348312345	0.010099016	0.023584192	0.166498847	0.072501645	0.031220407	0	-0.206270254	0.177986845	0.166498847	-0.062759381	0.031308075	0.637096789	0.172733453	0.119180785
Hs.530024_at	C7orf24	Chromosome 7 open reading frame 24		0.75413654	0.810850026	1.002045462	0.16414209	0.583015285	0.479419203	0.379040002	0.755148179	0.200330805	0.431128762	0.142291795	0.415295081	0.221617278	0.437814206	0.423400615	0.230149973	0.459970211	0.838974427	0.346183413	0.240657894	0.217523972	0.042084697	0.014547093	0.151488701	-0.08252177	0.098456492	0.019272819	0.22142667	0.654591016	0.138231384	0.495758011	0.08687395	0.522704307	0.617816662	0.216153191	0.001807559	0.075029425	0.523501471	-0.285981245	0	0.174162388	-0.257512855	0.046381768	0.47881846	-0.155685401	0.28619255
Hs.130873_at	ACP1	Acid phosphatase 1, soluble		0.570820858	0.425558433	0.307500831	0.210892224	0.389597284	0.203381615	0.388505806	0.152913894	0.424431683	0.015053166	0.312204834	0.258107176	0.10461371	0.646239211	0.055580428	0.410312958	0.08816152	0.431376957	0.47771136	0.746382151	0.403725947	0.37740514	0.383917718	0.433567531	0.260664575	0.246226833	-0.028985792	0.33540513	0.728699578	0.579196182	0.322064227	0.06776794	0.580942866	0.326029586	0.518425512	0.201814131	0.487646281	0.267986204	0.101131023	-0.024470161	0.609088332	-0.084919427	0.437668186	0.020686817	0	0.498981911
Hs.278627_at	PCYOX1	Prenylcysteine oxidase 1		0.531251079	1.45474546	0.285496008	0.731704565	1.699788386	0.078884667	-0.02632883	0.109123504	0.41490477	0.559797525	0.262866707	1.034205377	0.617361632	1.236871128	0.537597659	0.879946807	0.631422752	1.204372028	0.992190352	0.447502706	0.291554051	-0.126899638	0.205679841	0.333819099	0.938292511	0.176561253	0.865138439	0.02787173	-1.813328889	0.827874891	0.793428986	0.640685279	-0.196486053	1.971027432	0.730681099	0.733686278	-0.217343417	-0.016022962	-0.088427247	1.243596136	-0.637848386	0.340447424	0.711003352	-1.581649378	0.107828661	-0.18423441
Hs.537449_at				0.117916084	0.217016215	0.749784813	0.877003128	0.409918606	0.521008802	0.794597224	0.403462904	0.00112271	0.18843051	-0.05123733	0.181109819	0.184447963	0.454776705	0.074444296	0.500661634	0.598884939	0.389169876	0.342323697	-0.215293777	0.280738629	0.122494673	0.111061162	0.189392997	0.229492503	0.213658115	0.320018667	0.188230734	0.330779046	-0.02767524	-0.660881816	-0.644710945	-0.640892306	0.329987536	0.241493459	0.033505748	0.182381431	0.314050536	-0.110040436	-0.308524986	0.16090025	-1.089259058	0.127604418	-0.075646839	0.498673138	0.132560343
Hs.21703_at	KCND2	Potassium voltage-gated channel, Shal-related subfamily, member 2		1.153213209	0.844931954	1.550445931	1.033028934	0.504836105	0.0348259	1.119942422	0.610515696	0.677779239	0.673641895	0.645267847	0.287992206	0.621272827	0.750839646	1.518549514	0.864492254	1.26601171	0.309999649	0.134017423	0.293315777	0.884755021	-0.400731446	0.077290834	-0.109025829	0	1.027245586	0.155355572	0.554169405	1.08317101	0.459257379	0.809442709	0.147411656	0.53240595	0.17636365	-0.072739924	0.073539185	-0.55517595	0.196301022	-0.025073316	0.186733157	-0.130626764	-0.18152829	-0.473900982	0.434842558	0.682953526	0.390820366
Hs.526920_at	GNAZ	Guanine nucleotide binding protein (G protein), alpha z polypeptide		0.998345954	0.194592755	0.937808575	0.224186835	0.512753092	0.517340107	-0.153262448	0.598688277	0.470808059	0.458488711	0.080466265	0.227298994	0.35033801	0.48355733	-0.046291053	-0.044946481	0.494383514	0.180775411	0.261481094	0.411168215	0.116200528	0.203514485	0.609848432	0.337689468	0.08266138	-0.034717633	0.024006523	0.380248442	0.721056265	-0.075277112	0.219846171	0.249547829	0.344009012	0.313296161	0.349985311	0.965298122	0.044305112	0.794341953	0.008560381	-0.133796093	0.094311233	0.266955352	0.599659378	1.088170101	0	0.257302951
Hs.134974_at	GAP43	Growth associated protein 43		0.706291807	0.602741431	0.423255331	0.508350592	0.441577193	0.468820784	0.220768436	0.392853459	0.199889659	0.782117737	0.220768436	0.659702191	0.231482534	0.369072571	0.448986505	0.263630483	0.540917023	0.357435225	0.168723154	0.220768436	0.298583863	0.404215988	-0.072564745	0.210038111	-0.050341968	0.286238047	0.41577004	0.251881097	-0.158106067	0.275465288	0.320236065	0.189460362	0.168723154	0.147710013	-0.074868204	-0.211413507	-0.051778781	0.010289459	0.02688948	0	0.168723154	0.128816682	0.178817704	0.506274065	0.073058424	0.018394364
Hs.21635_at	TUBG1	Tubulin, gamma 1		0.769178304	0.476010846	0.729764973	1.112654289	0.598762244	0.73684151	0.989854223	0.16419515	0.674192944	0.969971327	0.975363914	0.43559105	0.652726779	0.299486575	0.820747874	0.119980136	0.412356235	0.117809239	0.368496363	0.170192626	0.150008757	0.035544837	0.154450857	0.375839657	1.03034607	0.559409902	0.586821086	0.397109236	0.254957988	0.294765487	-0.079176604	0.556104429	0	0.035406287	0.187936578	0.34319208	0.081095191	0.315747318	0.702588074	0.551576069	0.329137757	-0.181995955	0.085713384	1.27784943	0.124108899	0.606580747
Hs.109514_at	RYR2	Ryanodine receptor 2 (cardiac)		0.283346631	0.389034627	0.265959214	0.193884187	0.619009041	0.129831847	-0.101858313	0.45731776	0.527468893	0.425233941	0.103467927	0.704248435	-0.133642832	0.004949939	0.420384488	0.519375691	0.307516975	0.333425061	0.0305434	0.14238388	0.259549368	0	0.427043978	0.712121692	0.163287575	0.538424706	0.381554122	0.218277265	-0.047715441	0.546220509	0.317905117	0.044094472	-0.059237093	0.0291427	0.383199133	0.323716532	0.167008038	0.751459057	0.522673084	0.621772608	-0.040235562	-0.098003444	0.169672305	0.255256503	0.118793095	-0.096721197
Hs.487540+_at	RPA3	Replication protein A3, 14kDa		0.025734061	0.947167461	0.258704204	1.105504296	-1.345174586	-1.044971781	0.779061457	0.523134374	0.203392703	-0.537799425	1.777891661	-0.2803341	1.86466875	0.730377541	0.251079084	1.028241059	0.016236679	-0.203737296	0.137234757	0.50670752	0.408243256	-2.502782165	-0.062730089	-0.049478908	1.000951071	0.285530206	0.663453432	0.342919169	-0.273257739	0.071346436	-0.44428438	0.821672329	0.075757811	0.197813855	-0.101697049	1.556379862	0.506236354	0.030519214	-0.307934264	0	-0.303395688	0.653569735	0.269931811	0.89527781	-1.410404798	0.184119109
Hs.380138_at	CHN1	Chimerin (chimaerin) 1		0.57486678	0.462640368	0.474012883	0.128869639	0.548958316	0.548958316	0	0.338272268	0.107084915	0.57486678	0.086317947	0.526120803	-0.146374062	0.281291667	0.474012883	-0.063578417	0.385927297	0.616131493	-0.105562386	-0.083821998	0.020751981	0.153491124	0.215608066	0.04360448	-0.021849263	0.107084915	0.666840162	0.151901195	0.147810832	0.04360448	0.255318369	0.040784052	0.338272268	0.075330155	-0.083821998	0.132739422	0.12511445	-0.188486033	0.129922427	0.12644873	0.151901195	0.063480435	0.084388532	0.167026558	0.307664423	0.151901195
Hs.44298_at	MRPS17	Mitochondrial ribosomal protein S17		0.617713359	0.246095154	0.186667642	0.31900131	0.203650887	0.109559171	0.250877497	0.37450515	0.580439009	-0.005168079	0.476097143	0.317024738	0.31565729	0.208068503	0.005168079	0.453234635	-0.091168588	-0.718054353	0.281412275	0.46686276	0.375219432	-0.371298539	0.456945919	0.486563434	0.05384102	0.263580175	0.333409656	0.736583946	1.006823347	0.051833781	-0.92636216	-0.062484394	0.466297403	0.557419068	0.170345937	0.639741045	0.557166503	-0.254178587	-0.159230121	0.284920861	0.493301811	0.493320666	0	0.028034361	0.122044833	0.457285988
Hs.6874+_at	RIPK5	Receptor interacting protein kinase 5		0.507008376	2.620418213	-0.064573207	0.734717733	2.387341007	0.612380412	0.581949666	-0.380064913	0.995831717	0.099193734	1.085995864	1.334002797	0.591545421	1.159984296	0.171677676	1.534653996	-0.214088693	1.404351559	0.558468177	-0.368289547	0.855196921	1.366318017	-0.181703341	0.461743375	1.676543894	-0.336455634	1.791418189	-0.335652805	0	0.389399254	-0.163947008	1.769052993	1.645132423	0.751081933	1.000278354	0.099878656	1.319509608	-0.023780283	2.098198499	1.413295889	-0.388752054	0.794110168	1.508511734	0.558888027	1.394779342	1.086642149
Hs.528050_at	HARS	Histidyl-tRNA synthetase		0.414469877	0.313223758	0.271874934	0.46778791	0.094537772	0.291159435	0.177666994	0.428565032	0.192253995	0.329622508	0.194873884	0.123693483	0.063362804	0.19066233	-0.008064019	0.063362804	0.295801158	0.416367132	0.228900413	0.182146355	0.258211851	0.141288068	0.29143627	0.331600971	-0.237745849	0.277553949	0.292653009	0.080925795	0.197969952	0.093679281	0.199526991	0.477849584	-0.294657528	-0.007496983	0.056355421	0.106236977	0.093906208	-0.182693031	0.215533102	0.337098656	0.17661234	-0.059382974	0.003350124	0.621738794	0.303144188	-0.064489267
Hs.792-_at	TRIM23	Tripartite motif-containing 23		1.476624175	1.379072825	1.06819653	1.183801893	1.366161382	0.607925737	0.639006214	0.901748321	0.981747475	1.349534716	0.830645018	0.891276108	0.430241483	1.920803946	1.115789153	1.178808718	0.871530346	0.827267363	1.172771718	0.212815453	0.638652956	0.611041205	0.152755899	0.59818271	1.243362618	-0.102433164	0.439157715	0.031270297	0.303763583	0.885273351	0.777191441	0.797519332	0.178874422	1.418171941	1.266492753	0.262654494	0.238073877	0.109735694	0.649458646	1.20889305	-0.111750771	0.964943068	0.591456252	-0.238235281	0.326304609	0.354470676
Hs.463483_at	MMD	Monocyte to macrophage differentiation-associated		0.711237154	0.528877069	0.780943698	-0.472543665	0.310679671	0.129527751	-0.208462167	0.195046302	0.045574085	0.433235017	0.243090332	0.796092173	0.274535279	0.177716305	0.61279417	0.115505037	0.166167311	-0.003282143	0.004041181	0.337767796	0.133835026	0.332551306	0.141845849	0.086273845	0.181649212	-0.36916766	-0.081742876	0.304143533	0.395102213	0.086273845	0.111397846	-0.407315965	0.323697048	0.363295852	0.308981134	0	0	0.472317292	-0.833039628	-0.942998999	-0.139412324	0	0.053743419	-0.002654707	0.177716305	0.011965535
Hs.90061_at	PGRMC1	Progesterone receptor membrane component 1		0.681976942	0.35896264	0.348317568	0.015861459	0.238358055	0.216828421	0.233295431	-0.087739573	0.141871382	0.433631581	0.197052072	0.30800095	0.261780742	0.651115425	0.491694761	0.328218203	0.343882897	0.302964353	0.513804583	0.35726834	0.19920764	0.08900329	0.367677048	0.156974706	0.351110589	-0.277253251	0.123125766	0.184441063	0.187427344	0.085444312	0.035951057	0.472868945	0.314595173	0.246681807	0.395812553	0.210102172	0.092968725	-0.072376599	-0.177659169	-0.152913117	0.215225918	0.227980261	0.249091432	0.050256457	0.440499441	0.30492186
Hs.525348_at	FBXO34	F-box protein 34		0.74630066	0.769891893	0.577556347	0.397059876	0.360642647	0.573742949	0.327876056	0.246591757	0.21074025	0.667246165	0.257022729	0.81865088	-0.091649969	0.406662316	0.850088054	0	0.512291137	0.425454788	-0.146792688	0.122665702	-0.04310402	0.111185958	0.2312718	0.296254837	0.269264692	0.476791711	0.428719067	-0.002203456	0.567093211	0.090619492	0.393292603	-0.057386678	0.382081055	0.122902529	-0.365057281	0.27028708	0.353726107	0.205885149	-0.022242975	0.143608201	0.304829051	-0.233857571	0.073611311	0.211034918	0.476821099	0.590210454
Hs.166109_at	ELAVL2	ELAV (embryonic lethal, abnormal vision, Drosophila)-like 2 (Hu antigen B)		0.99433171	0.978508006	0.352351682	0.051544641	1.303115638	1.098137007	1.127392785	0	0.639910491	0.944051591	0.602394613	2.033788504	0.262773665	0.312180196	0.570313951	0.712120156	0.508187455	0.800699697	0.031629875	-0.026981117	0.217470042	0.008073346	0.166144341	0.492493564	0.299083844	-0.076250142	1.264054112	-0.017900823	-0.126294904	0.14052969	0.139475551	0.511939705	0.159969988	0.98370819	-0.034786663	-0.211153299	0.820705557	-0.020178816	0.024447551	0.906885641	-0.13177261	0.051544641	-0.085831898	0.006902243	0.037535476	-0.022207151
Hs.82128_at	TPBG	Trophoblast glycoprotein		1.720871798	1.432012583	1.742321049	3.85245599	1.242626296	1.576861659	2.527924373	2.91084297	1.857397836	1.297182463	2.22456735	0.597960595	1.232312858	1.382710154	0.979275061	1.601587212	0.854675417	1.043323551	-0.020283672	0.349467295	-0.630404075	2.064785929	-0.095035699	-0.160799811	-0.683943523	2.445419255	0.93571555	1.193887273	0.245379456	1.350554292	1.317228384	0.663772972	-1.316588497	1.273943055	0.424152881	0.887106539	0.946317287	1.318709908	1.64352198	2.273197637	1.339039316	1.601587212	0.70777588	1.337352312	-0.008246061	-0.501214492
Hs.533192_at	TOMM20	Translocase of outer mitochondrial membrane 20 homolog (yeast)		0.600677905	0.544755926	0.746599003	0.153018412	0.455363748	0.414154618	0.225499498	0.189325885	0.285540171	0.499871831	-0.114108032	0.507417187	-0.247003401	0.391732749	0.540349138	0.180403746	0.699280941	0.525773774	0	0.183368418	0.266424713	0.12655692	0.053592372	0.052053439	0.275248351	0.09779536	0.438680855	-0.033470123	0.231648724	0.265141609	0.197495733	0.216479606	0.108102783	0	0.124083595	0.122891354	0.170526721	-0.13727488	0.106717499	0.020892662	0.089392178	0.0325102	0.106717499	-0.014967497	0.197495733	0.114887347
Hs.483305+_at				0.561778585	0.453504069	0.194495904	0.139490364	0.394037249	0.210175642	0.102151625	0.09404672	0.255084142	0.371061867	0.242738151	-0.031792035	0	0.369995308	0.067905799	0.164985534	0.106669578	0.058057524	0.174181781	0.065925493	0.339727156	0.705131718	0.641839813	0.284990615	-0.181827661	0.090775446	0.031792035	0.305727823	0.70338471	0.057472617	0.369995308	0.526776251	0.359222549	0.192639964	-0.176386102	0.61294416	0.788141913	0.414156163	0.414156163	0.079872016	0.275248351	0.487973249	0.472226669	0.504481681	0.452829832	0.357849011
Hs.170737_at	UBE1DC1	Ubiquitin-activating enzyme E1-domain containing 1		0.455144731	0.389329717	0.028844222	0.133191911	0.161714791	0.108474644	0.213962509	0.41055999	0.263704996	0.044544132	0.22601587	0.314741969	0.253930314	0.232761845	0.321437987	0.365485431	0.681501158	0.229498063	0.47647231	0.267647502	-0.023459751	-0.176244128	0.312636184	0.572651754	0.122046018	0.204240146	-0.305244558	0	0.537758093	0.068003723	0.798427931	0.659837098	0.591021033	-0.036925544	-0.045390486	0	0.185568413	0.2646717	0.382428398	0.320260016	0.388112227	0.251909183	0.273043364	-0.028844222	-0.036397263	0.571585493
Hs.50098_at	NDUFA4	NADH dehydrogenase (ubiquinone) 1 alpha subcomplex, 4, 9kDa		0.048610377	0.416018334	0.064674985	0.399085466	0.451366249	0.17191846	0.301138392	0.399085466	0.337028496	-0.048610377	0.333780325	0.087640354	0.285800105	0.301138392	0.169248207	0.219470897	0.048610377	0.184479566	0.203746497	0.234258914	0.400517632	0.488316394	0.581378955	0.217858583	0.095897991	0.380632976	0.184479566	0.466950923	0.602358717	0.296302579	0.470115242	0.350174715	0.175280708	0.050690208	0.113285362	0.581378955	0.196317838	0.167823917	-0.03904093	0.0725543	0.080444016	0.434342567	0.234258914	0.11921354	0.175280708	0.20251629
Hs.511915_at				0.996945502	0.643922437	0.938610687	0.245946901	0.703490715	0.814666627	0.167341342	0.471345185	0.293587303	1.049996246	0.14835747	0.494770122	-0.05696076	0.277167308	0.633419475	-0.032951281	0.750348752	0.674287698	0.140187621	0.215362671	0.142249253	0.176361234	0.237693858	0.215362671	-0.103804757	0.237693566	0.410392267	0.155794394	0.432803275	0.076190356	0.131265482	0.423088406	0.319010294	-0.133750275	0.163292289	0.095619112	0.295781998	0.326538584	0.713903846	0.322914369	0.326538584	0.216838541	0.222733827	0.608210095	0.308710747	-0.175073209
Hs.356377_at	RNF187	Ring finger protein 187		0.680037895	0.129418893	0.833975055	0.314124325	0.068082846	0.451117112	0.341400317	0.502943933	0.124439778	0.409196518	0.013684287	0.009517321	0.222085257	0	0.149591627	0.25301454	0.16073733	0.205899263	0.339084501	0.289756423	0.184442332	0.28651474	0.431914946	0.329283661	0.110056346	0.089777275	0.025595584	0.235907225	0.274700475	0.408820059	0.348885415	0.372368458	0.154163939	0.173147219	0.313927231	0.302107656	0.43580149	0.450606902	0.414784842	0.042503701	0.06668818	0.132492054	0.350516055	0.723698266	0.029558415	0.053286129
Hs.520967_at	MDH2	Malate dehydrogenase 2, NAD (mitochondrial)		0.680465637	0.17401751	0.64391183	0.474389369	0.289495348	0.337427518	0.450818463	0.704490358	0.373877377	0.291983035	0.532497844	-0.034656071	0.623250204	0.170742957	0.19368749	0.517057455	0.385606085	0.139626356	0.565168693	0.22188074	0.528850439	0.068114616	0.327001521	0.358047211	0.331994999	0.198867327	0.238420783	0.211592563	0.304208116	0.193711673	0.585847825	0.360297359	0.452039944	0.240791044	0.220173015	0.210868063	0.341796733	0.282624121	0.213285465	0.161949529	0.238547306	0.427106304	0.188791172	0.608125712	0.112406421	0.237019476
Hs.525462+_at	C1orf41	Chromosome 1 open reading frame 41		-1.19404589	-0.106163854	0.103067371	0.580116793	-0.030544295	0.320901761	0.257531942	0.591969191	0.488092804	-0.515265568	0.191197979	-0.797852787	0.373123612	0	0.692207367	0.438057114	0.201347026	-0.038119772	0.259490899	0.521481155	1.348925547	-1.145967471	0.280278906	0.598773981	0.72728448	0.86171897	0.279273814	0.567840224	0.786155646	0.550290269	0.052409148	0.279245406	0.338810832	-0.07403047	0.79760274	0	-0.233024179	0.465996253	-0.103773205	0.073719665	0.215602797	-0.506780133	0.565147659	-0.134825384	-1.237774616	0.363919716
Hs.527984_at	A2BP1	Ataxin 2-binding protein 1		0.617584527	1.198735569	0.927433894	0.560921538	1.167235254	0.712371466	-0.229332368	0.513940929	0.51191045	0.857431714	0.217067876	0.755372874	0.060480027	0.418219963	0.593845828	0.123969611	0.687040583	0.906558285	0.054005198	-0.07454188	0.34642127	0.610976451	0.296985075	0.059936336	-0.130516166	0.191066158	0.921914714	-0.12085529	0.237427491	0.17255422	0.486979152	0.531102855	0.279739815	0.117666045	0.240935541	0.317150242	0.457627014	0.248606792	0.704604394	0.484532314	-0.066075537	0.531102855	0.223410335	0.860947616	0.229400356	-0.006986096
Hs.468505_at	NRXN1	Neurexin 1		0.846800507	1.189774977	0.537386463	0.548999353	1.141354188	0.922616414	0.48852475	-0.020162176	0.100939255	1.242384803	0.425327264	0.963686089	0.079518174	0.3749479	1.091222756	0.474470648	0.448202541	0.896310646	0	0	0.048379974	0.561705889	0.14641562	0.063151041	0.06515534	-0.129024418	0.785171221	0.115741808	0.221842157	0.297062538	-0.080324744	0.303204345	0.5043065	0.129961609	0.427766147	-0.177101001	0.334761437	0.115741808	0.56112201	0.233078394	-0.003607055	0.281390961	0.086328547	0.350451781	0.303204345	0.130475799
Hs.165856_at	USP9Y	Ubiquitin specific peptidase 9, Y-linked (fat facets-like, Drosophila)		1.891272185	1.819049738	2.890863243	1.948520046	2.652543475	0.55516001	2.440865858	0.047286961	0.960921883	1.572252307	2.236929349	1.347667549	1.230863715	1.906831946	2.762987194	2.769015889	3.092109651	2.931674797	0.333528213	0.70292795	1.760817165	0.04544825	0.050443167	0.561543616	-0.194160682	0.512923655	-0.084479152	0.336575145	2.845625508	1.140250559	0.069655943	-0.168486158	0.107451924	-0.276909293	-1.546183456	0.018383307	0	0.172429083	-1.546960231	-2.503940849	0.031111631	0.063612625	0.124070256	-0.235195327	-0.168257881	0.739841969
Hs.298280_at	ATP5A1	ATP synthase, H+ transporting, mitochondrial F1 complex, alpha subunit 1, cardiac muscle		0.559452494	0.723118652	0.691431734	0.270999222	0.710284832	0.547697524	0	0.527947354	0.209278726	0.525194275	-0.043699372	0.414657719	-0.370230215	0.468627293	0.325700077	0.21469207	0.420544682	0.65778705	0.122819864	-0.086348388	0.184100241	0.281751667	0.146618232	-0.03435695	0.173000179	0.033998018	0.324000096	0.082834524	0.338498687	0.129896009	0.091888206	0.306039985	0.429105289	0.117977941	0.046691418	0.257264973	0.557112535	0.253468915	0.350482946	0.033998018	0.129896009	0.028843624	0.129896009	0.113172868	0.009861471	0.268598787
Hs.121870_at	NCDN	Neurochondrin		0.229685624	0.609646111	0.303559456	1.074002702	0.370288296	0.735272965	0.740091221	0	0.573926443	0.294945514	0.305813533	0.912973901	0.428410177	-0.063662617	0.346048627	0.822480875	0.155534666	0.400395499	0.473345146	0.185421844	0.417146397	0.114950232	0.347946004	0.263144815	0.485868424	-0.169809733	0.588430594	-0.020364563	-0.676773985	0.137444178	-0.067528247	0.08653155	0.32838306	-0.221829786	0.698496158	0.058869159	0.083529981	0.484829095	1.046951542	0.363583805	0	-0.152831022	0.566759868	0.244984174	0.145556387	0.134329311
Hs.505983_at	CAND1	Cullin-associated and neddylation-dissociated 1		0.64975016	0.771128652	0.713090209	0.227463802	0.581352439	0.710302791	0.46876413	0.091174433	0.358573984	0.612981254	0.121148705	0.632453651	0.067552522	0.370053335	0.664660651	0.50163743	0.509665454	0.646229009	0.284925079	0.17643041	0.080809078	0.347787011	0.220161853	0.319342953	0.262782429	0.189257209	0.284080574	0.149987426	0.186516921	0.258800384	0.217621043	0.022850279	0.25547248	0.261641121	0.055731223	0.209629368	0.124873495	0.235815109	0.079642175	0.112021145	0.143868099	0.093483558	0.043184971	-0.24273044	0.46876413	0.162215183
Hs.464071_at	PGD	Phosphogluconate dehydrogenase		0.103222061	-0.018640645	0.421619727	0.80414407	0.186804447	0.118486721	0.310445399	0.168835497	0.224795576	0.065283904	0.65366618	-1.435805597	0.340658396	0.487928828	-0.065283904	-0.090541388	0.121719973	0.327857219	0.097432933	0.478782984	0.8519182	0.100888571	0.819304949	-0.068188414	0.689602788	-0.04124398	-1.094276563	0.134936063	0.501931097	0	0.07448418	0.282404554	-0.02408093	0.161407488	1.688068225	1.100172482	0.019255285	0.181329358	1.288056081	0.855937924	-0.050801715	0.335367183	0.612861904	-0.427865301	0	0.669301659
Hs.471401_at	BCS1L	BCS1-like (yeast)		0.924388266	0.65704494	1.121896718	0.684734091	0.965812548	0.415205099	1.652487912	1.711833719	0.594804238	-0.905367685	1.912282341	0.133755517	1.701738999	1.203706998	0.246638517	1.688152501	0.252867185	-0.416619197	0.517679017	0.724073209	0.319915873	0.616470745	0.803925572	0.399588342	0.990853371	-0.2189947	-0.133755517	0.661402311	0.479898122	0.243543792	-0.655467503	0.396137521	-0.391652805	-0.112190223	0.970572202	0.403452234	0.451225755	0.21087729	0.39857971	0.167612832	-0.102287016	-0.273979226	0.372713289	0.08251073	-0.010677079	0.065325816
Hs.169330_at	TAGLN3	Transgelin 3		0.581102508	0.670387987	0.286378885	0.038916872	0.267673962	0.397574819	0.174172637	0.10425662	0.26287379	0.62341729	0.169192486	0.402436745	0.073607257	0.110471386	0.316960915	-0.258832928	0.299775975	0.286175167	-0.109468345	0.299957453	0.177079283	0.099503331	0.192176734	0.223220296	-0.214096692	0	0.21383643	0.005002874	0.218170963	0.039425466	0.469555391	0.053461666	0.18544844	0.080312121	0.063541455	-0.022371657	0.249058901	0.005002874	0.174195361	0.056240832	0.169437686	0.063766813	0.063541455	0.233942642	-0.061420905	0.089736599
Hs.119251_at	UQCRC1	Ubiquinol-cytochrome c reductase core protein I		0.928367855	0.465011086	0.808604749	0.704687635	0.394899008	0.515675552	0.369166065	0.605432373	0.387075641	0.452644051	0.345877468	0.052566345	0.157939782	0.15108029	0.161212577	0.270427136	0.353540209	0.386502807	0.425628645	0.185875203	0.300124821	0.487185654	0.357268401	0.297401516	0.307292227	0.231802719	0.083257112	0.253453954	0.219410207	0.337769049	0.161227859	0.267101787	0.429685589	0.112916507	0.018306224	0.292177284	0.439878888	0.306928522	0.42315631	0.316007036	0.266245747	0.350204308	0.400630328	0.785455156	0.106421046	0.205654329
Hs.523467_at	NRIP3	Nuclear receptor interacting protein 3		0.728376281	0.679239945	0.616995245	0.42807911	0.716900239	0.650064273	0.052883845	1.448980318	0.139748966	0.841439332	0.53966989	0.441367211	0.70358196	0.827372945	0.745649939	0.127390815	0.124077177	0.121277861	0.757362686	-0.02575756	0.357784217	0.572866392	0.21885241	-0.336171292	-0.115835991	0.317625015	1.074229218	0.300207496	-2.653825651	-0.054640039	0.569280448	0.374507137	-0.082249105	1.489888854	0.15395405	0.108410795	0.314399737	0.778117741	0.397749185	1.216694956	-0.225490115	0.225760486	0.061586379	0.765600875	-0.012831305	-0.102793721
Hs.115088_at	ACTR6	ARP6 actin-related protein 6 homolog (yeast)		0.114876194	0.12476633	0.660346771	0.396851014	0.493499827	-0.081565961	0.366332678	0.857368216	0.447269112	-0.106444425	0.525538188	0.032248003	-0.319178971	0.303361991	0.141379213	0.310310398	0.368041253	0.141183521	-0.063749776	0.181079599	0.215607887	0.4110522	0.100478859	0.168109875	0.463481387	0.440101299	0.303131256	0.124214758	0.09555391	0.140101178	0.092415693	0.297302617	0.534172848	0.055396754	0.35321219	0.307474149	0.119923665	0	0.261121171	0.27357765	-0.037585592	0.607877393	-0.115839071	-0.438157139	0.335776869	0.186328801
Hs.406787_at	FBXO3	F-box protein 3		0.487445898	0.206463999	0.2746075	0.59517369	0.146002678	0.344464769	0.842790778	0.363335351	0.337254779	0.007329431	0.126008811	0.496231195	0.56195017	0	0.56843311	0.844147244	0.336781937	0.062125618	0.306963384	0.167375715	0.348877524	-0.053249899	0	0.396635292	0.365809442	0.387749507	0.150980348	0.310488284	0.301871924	0.126764421	0.278585274	0.171654959	0.320132548	0.054010303	0.027238554	0.049330951	-0.207263585	0.130260445	-0.072627779	0.230928824	0.476790293	0.384170369	0.121656938	-0.053117262	-0.173851419	0.084781443
Hs.528996_at	AFG3L2	AFG3 ATPase family gene 3-like 2 (yeast)		0.771310328	0.418975268	0.997521392	0.757310863	0.796251329	1.134433004	0.406947686	1.29739407	0.083717803	0.013778052	0.484420119	0.112080824	-0.168923303	0.779599457	0.166515007	0.70660841	0.413309385	0.954969252	1.018598167	0.406529333	0	-0.627503196	1.209857552	0.586986927	0.739308871	-0.062596562	-0.017023132	0.336423131	1.191657441	-0.057692106	0.270700761	-0.154758958	0.061767049	0.625296736	0.675304254	0.869427207	0.587562913	0.46089881	0.310641994	0.197965539	0.210285823	0.040076363	0.434622329	0.397454448	0.090185987	0.895315629
Hs.4900_at	CIAPIN1	Cytokine induced apoptosis inhibitor 1		0.890374884	0.541294076	0.843517894	1.168375888	0.886866457	0.905592311	1.396277989	1.271583088	0.791276719	0.501834808	0.68446874	0.01159175	0.680976588	0.999634378	0.246298497	0.59091018	0.445982056	0.201340569	0.23798238	0.408672262	0.509114547	0.265233368	0.444278407	0.527891422	1.143981647	0.348868864	0.20739771	0.751133883	0.941099897	0.430294271	-0.077923484	0.077048369	0.949718798	0.620642902	0.244226256	0.565661241	0.152587299	0.306671312	-0.539201589	-0.07465032	1.474170514	-0.167133541	0	0.687782036	0.55167171	0.935284808
Hs.474005_at	SUMO3	SMT3 suppressor of mif two 3 homolog 3 (S. cerevisiae)		0.601622413	0.552116654	-0.071262656	0.103761698	0.270772861	0.441886978	0.151606716	0.139134558	-0.019213549	0.559307408	0.403218387	0.375795333	0.505257462	0.305984604	0.253797116	0.475265115	0.218039735	0.116252788	0.088492406	0.370753744	0.232091454	0.2677624	0.173612135	0.192558221	-0.076338037	-0.117866791	0.030784323	0.126795019	0.045825052	0.228149324	0.364357639	0.299436656	0.244254221	0.383668244	0.051612243	0.073262348	0.129781517	-0.009649245	0	-0.045471073	0.113657979	0.367724024	0.279512245	0.412692161	0.231576132	0.084127937
Hs.213393_at	AGGF1	Angiogenic factor with G patch and FHA domains 1		0.303707168	0.3808954	0.513035087	0.218760928	0.606956614	0.070748311	0.168756193	0.343073019	0.204536251	0.070035421	0.716483159	0.308636715	0.635415584	0.309901726	0.172049487	0.188324018	0.204707248	0.351366711	0.301351799	0.308566826	0.331117501	0.013045353	0.339342548	0.072102493	0.540904166	0.136356465	-0.03725142	0.165978259	0.269018569	0.273110852	0.159577273	0.47691513	0.375984083	0.365038835	0.061780314	0.212474941	-0.110077617	0.061780314	0.280697358	0.26405891	-0.056151043	0.375984083	0.288117043	0.581522807	0.203516087	0.008583576
Hs.404423_at	RNF111	Ring finger protein 111		0.248843123	0.340211196	0.729110873	0.537784461	0.644436553	0.620100742	0.739329513	0.419876115	0.35365048	0.46869767	0.080566345	0.426411539	0.330990342	0.344963352	0.239223228	0.490976242	0.216098613	0.370436658	0.249599979	-0.076829801	0.284458584	0.121088636	-0.441359164	0.108899128	0.729389333	0.18438451	-0.025451343	-0.044556678	0.540446671	0.035314233	-0.169754134	0.117463735	0.039576004	-0.067306426	0.123539225	0.274224773	0.405190174	0.107972413	-0.577540908	0.104544538	0.113318934	-0.407418288	-0.004615414	-0.540980249	-0.311633542	0.233785056
Hs.40735_at	FZD3	Frizzled homolog 3 (Drosophila)		1.153105708	1.521018406	0.641427295	0.796146761	0.315518776	-0.68648625	1.091977494	-1.158773599	0.293586414	-0.905579822	0.428793098	-0.254730784	-0.262414352	0.433624179	-0.164070862	-0.112396182	0.505763843	0.334639438	0.457551584	0.427630205	-0.052514311	1.01263687	-0.16203455	0.464292837	1.190408397	0.616181095	0.143308674	0.454942986	-0.161687389	1.106824851	1.346671247	0.854163389	-0.627783491	0.473882437	-0.079023792	-0.104478283	-0.139988764	0.110186208	-0.505843958	-0.088476004	0.532665782	0.977863368	0.1050391	0.553786508	0.621377358	0.066160079
Hs.48849+_at	TFCP2	Transcription factor CP2		0.044085974	0.973373685	0.357966399	0.590461258	-0.073985868	0.520904269	0.256646758	-0.425095578	1.229514004	-0.033622025	1.334747309	-0.168529404	0.833027524	1.484596562	-1.048478329	0.859436768	0.196910535	0.283445458	1.878623854	1.050602792	-0.057339318	2.046196428	0.02098863	0.845915505	1.411492292	-0.706979459	1.100605885	0.950575833	0.819924991	0.69903778	0.284598341	1.591711061	1.49751678	0.722464177	1.408570944	-0.029512054	-0.407109216	0.097503429	-0.555217529	0.783298895	-0.496247733	-0.93061978	0.395628546	0.466197166	0.388395768	-0.615489906
Hs.7768_at	FIBP	Fibroblast growth factor (acidic) intracellular binding protein		0.766447619	0.400982221	0.495763488	0.739486135	0.601054433	0.391337503	0.634517985	0.825017525	0.232252578	0.555492984	0.435537157	0.472938994	0.540849972	0.308758436	0.140374388	0.817205733	0.549436589	0.215508382	0.673220083	0.058241602	0.486182688	0.552182401	0.397222562	0.322260078	0.491729561	0.31883344	0.145111444	0.2529662	0.199012098	0.20076243	0.587163382	0.2699655	-0.275201169	0.030712289	0.168577927	0.191800491	0.111743461	0.063075954	0.150343285	0.130869563	0.26525985	0.363367322	0.194111288	0.72272356	0.103750954	0.077956117
Hs.104123_at	PRPS2	Phosphoribosyl pyrophosphate synthetase 2		0.933138765	0.730180417	1.289521058	1.21366267	1.155592757	0.953853068	1.154742121	0.854592549	0.803426088	1.149821522	0.820093126	0.484697752	1.018184996	-0.127864058	1.389184094	0.595614371	1.099862962	0.699015854	0.381103918	0.548850319	0.695968369	0.339287563	0.322686886	0.080432438	0.73969016	0.855167712	0.19717589	0.223586725	0.577561523	0.768624402	-0.150140909	-0.325635281	-0.451309248	0.413852354	0.396852063	0.824798457	0.962089437	0.682655037	0.699033864	0.469410858	0.696139565	0.087900454	0.309005292	0.511582827	0.186474428	0.360910983
Hs.175905_at	AUH	AU RNA binding protein/enoyl-Coenzyme A hydratase		0.230629975	0.340953113	0.318256636	0.658992919	0.070818189	0.533256631	0.461411291	0.275415933	0.269053469	0.427758745	0.509297526	0.20703082	0.665757005	0.164832997	0.252090114	0.415103677	0.500898067	0.31139665	0.012762309	0.331772515	0.232341576	0.293103458	0.003157969	0.305083469	0.296143707	0.343018758	0.151923314	0.421017097	0.268430469	0.260335608	0.363679896	0.05767057	0.253641491	-0.057449804	0	0.016150707	0.316238648	0.191862036	0.211644973	0.426851485	-0.00619208	-0.065458121	0.139498398	0.113812018	0.309363424	0.157776665
Hs.293917_at	PVRL3	Poliovirus receptor-related 3		1.316829604	1.372524017	0.851222479	1.224397176	0.263466029	0.726636948	1.211063785	-0.037211372	0.434115482	0.177730179	0.996105573	0.621259784	0.540532075	0.880801423	0.96802186	0.224405344	0.891703109	0.65163696	0.786876522	0.391854921	-0.382415615	0.324944278	-0.130189658	0.036566451	0.691571102	0.99200482	-0.217344962	0.656451241	0.798669809	0.970572379	0.092442942	0	0.310169678	2.05333818	-0.171715456	0.41022299	-0.309453168	1.202207395	-0.176525745	-0.023481489	1.134539376	0.160125064	-0.233725737	-0.05798508	-0.21263684	0.211025711
Hs.502315_at	PDHX	Pyruvate dehydrogenase complex, component X		0.048689074	0.314748919	0.584097088	0.507882877	0.141814012	0.276960705	0.369940066	0.205766162	0.107013003	0.341224312	-0.049246393	0.091543798	0.296258233	-0.166446446	0.089057514	0.107771275	0.128870511	0.242107929	0.093420391	0.172472226	0.34963689	0.060365958	0.039811311	0.169833781	0.180759133	0.335364423	-0.061482066	0.253841436	0.329395937	0.104595021	0.00439513	-0.280835113	0.171083196	0.071578382	-0.110688252	0.30918732	-0.024276886	-0.01452603	-0.104535594	0.056236177	0.054925601	0.011230381	0.03320929	-0.201369326	0.281259581	0.322979155
Hs.490347_at	MKRN1	Makorin, ring finger protein, 1		0.524573803	0.242320176	0.428111473	0.446303201	0.214788454	0.165123808	0.408822725	0.465453691	0.29185328	0.110256753	0.132371117	0.266321361	0.266247344	0	0.048224771	0.212218156	0.339265851	0.201589444	0.043973475	0.220795414	0.337263683	0.089580957	0.066750372	0.155300735	0.289963184	0.507068539	0.002773511	0.338636843	0.17297764	0.274860558	0.206178828	0.283669729	0.071376268	0.031317456	-0.154054957	0.189083358	0.300151405	0.274860558	0.307904422	0.397497924	0.091835747	-0.087076334	-0.325263392	0.229378738	0.228445152	0.053703399
Hs.119591-_at	AP2S1	Adaptor-related protein complex 2, sigma 1 subunit		0.823888611	0.4181502	0.601435579	0.210227111	0.376183338	0.306102065	0.180808077	-0.168961846	0.394754658	0.610566306	0.231405692	0.113205528	0.266518529	0	0.405572438	0.257771944	0.200275581	0.021885622	0.112944574	0.325849576	0.380585794	0.150420482	0.562345941	0.219275302	0.130299858	0.146539793	-0.021885622	0.47119492	0.280375952	0.239447153	0.502355403	0.238072878	0.208134297	0.015009443	0.261612588	0.541924041	0.330432135	0.249155387	0.276879495	0.234520425	0.305153674	0.266518529	0.269069891	0.412474501	0.446357116	0.339340748
Hs.29353_at	TPPP	Tubulin polymerization promoting protein		1.144208875	0.682024582	0.914282917	0.386148103	0.303648405	0.747565776	0.317549338	-0.206996869	0.297286869	1.105311867	0.484928305	0.158725637	0.218858484	0.279027938	-0.007110784	0.438266613	0.703445851	0.383362324	0.672833603	0.095176259	0	0.563347098	0.600760671	0.204847684	0.39922367	-0.234246109	0.059771505	0.185435566	0.067320702	0.22103689	-0.067767324	0.622342608	0.21329115	0	0.632219691	0.46649131	0.258290632	0.60738329	1.215675288	0.116927978	-0.014815062	0.187580772	0.645466199	0.739072477	0	-0.28062894
Hs.513058_at	TMED3	Transmembrane emp24 protein transport domain containing 3		0.473440071	0.162894789	0.319397707	0.595977888	-0.18755337	0.581501317	0.920951666	0.651088616	0.738915036	0.058963361	0.602582369	0.2101478	0.664034258	0.599429679	-0.048924165	1.014333345	0.149813757	0.185463889	0.912489519	0.596498336	0.225897666	0.628961318	0.541275153	0.314714099	0.980554144	0.3222986	0.193201524	-0.006190987	1.066424797	0.454029379	-0.120959204	0.685026699	0.553603649	0.533665912	1.062154032	0.587592505	0.341427879	0.912898346	-0.081878927	0.026005049	1.146675927	0.61028262	0.619641586	0.12881307	0.082034277	0.342482837
Hs.495960_at	ATP6AP2	ATPase, H+ transporting, lysosomal accessory protein 2		0.671250819	0.667074249	0.737772516	0.186573118	0.560221526	0.498336925	0.285586121	0.195864213	0.150842295	0.667110606	0.101156812	0.680913206	0.026243424	0.313987795	0.559454643	0.137709229	0.62118309	0.599896576	0.137709229	0.058447505	0.274957618	0.295078162	0	0.080331755	0.177886092	0.075623098	0.276063119	0.066855135	0.170061111	-0.008261144	0.115024813	0.101156812	0.322995516	0.288418372	0.363607228	0.036268609	0.232733245	0.01560724	0.058447505	0.136485351	0.169294533	0.337438833	0.023521804	0.223463191	0.004323566	0.007796916
Hs.173524_at	KIAA0430	KIAA0430		0.718074867	0.255600108	0.649892306	0.097097229	0.496696024	0.200700739	0.363758199	0.625423848	0.033336565	0.098794359	-0.074355894	0.444270564	-0.233971753	0.56497552	0.041140673	0.266181482	0.924324786	0.879035772	-0.009644718	0.012084692	-0.06150982	-0.018780617	-0.302940526	0.212883643	0.065680144	-0.078838792	0.303432662	0.09067718	0.435949094	0.249380737	0.193328315	0.109218241	-0.219944332	-0.042225383	0	0.152929839	0.291393837	-0.29089649	-0.151284731	0.065236789	0.396707749	0	0.126397732	0.245833089	0.546231244	-0.182511507
Hs.146679_at	SPATS2	Spermatogenesis associated, serine-rich 2		1.507407483	0.641835744	1.328430696	0.867529189	0.22855351	0.32924333	0.462067362	0.435094448	0.638538132	1.319115928	0.564654209	0.440534141	0.818941408	0.063552707	0.991906794	0.096929432	1.006747589	0.324887727	0.347518636	0.558077924	0.55101442	0.984711831	0.27569174	0.643392241	0.002307542	0.715716685	0.846731167	0.65131279	0.164767855	0.244337118	0.326317725	0.057452762	0.556111776	0.677757072	-0.363691499	0.145982396	0.502357093	0.206886281	0.246652136	0.366443668	0.637444336	-0.332054393	0.230719877	-0.068413591	0.848033131	0.276959994
Hs.368121_at	PSMA3	Proteasome (prosome, macropain) subunit, alpha type, 3		0.48021974	-0.005062845	0.5450518	0.002827723	0.35351168	-0.150619232	0	0.066205425	-0.219449594	-0.619118373	-0.050316785	-0.023470097	-0.20359641	0.223926901	-0.061074374	0.011607721	0.419354107	0.005062845	0.094621065	0.073000267	0.002085196	0.185279552	0.338117089	0.012968474	0.150028109	0.154163797	-0.061167964	-0.037663399	0.099665927	0.012968474	-0.013012979	0.183170981	0.33418829	0.181312618	0.047210734	0.016885534	0.024623637	0.046197185	-0.056925528	-0.116820304	0.011862165	0.26131177	-0.015349785	-0.040639164	0.199017971	0.227842509
Hs.76480_at	UBL4A	Ubiquitin-like 4A		0.050082265	0.608806034	0.516328901	0.187083565	0.506749001	0.592707764	0.300244896	0.185984777	0.674154053	0.199783278	0.119997693	0.406968347	0.04816066	0.292525188	0.207700848	0.017662332	0.039150431	0.710852951	0.061130203	-0.021741354	0.270123849	0.082863346	0.473270116	0.316407586	0.235995383	0.378021989	-0.55570299	0.63379377	0.340555371	0.451556797	0.309908496	-0.017992376	0.021008165	0.105296941	0.508919351	0.326610161	0.800183488	0.865317651	0.076489156	-0.016336739	0.664602253	0.153085276	0.148315463	0.427486023	-0.097315391	0.471884375
Hs.201776_at	PEG3	Paternally expressed 3		1.267830717	1.128272045	-0.022428462	0.403772491	0.812512948	0.547513017	0.564648654	0.986253552	0.111258676	1.696960643	0.791023645	1.115509736	1.022408801	0.665225858	1.233513637	0.339902784	0.660912109	0.957529521	0.212242294	-0.040195683	0.793396265	0.473591992	0.930913985	0.032982989	0.168046756	-0.728291603	0.892129875	-0.79848531	-1.672870184	-0.056567304	0.2093125	0.377438071	0.084151756	1.202300219	0.507398664	-0.24496686	0.280613224	0.268882894	0.495833015	0.845951562	-0.362158821	0.261535212	0.096964226	0.589639746	-0.35294184	-0.219649214
Hs.260720_at	#N/A	#N/A		0.364401832	0.144770502	0.320724572	-0.217635873	0.342322282	0.04327923	0.310766558	0.13930283	-0.0920262	-0.082624818	-0.067060437	0.35051654	0.212131549	0.273239953	0.889942559	0.159031385	0.602256619	0.470157228	0.394710792	0.245569523	0.448885089	-0.044660898	0.174903957	0.117176848	0.376862778	-0.297880265	0.654208976	-0.153462083	0.569912159	-0.096753876	0.44896841	-0.186461606	0.255901218	-0.123015812	0.247449833	-0.284272568	-0.362851327	-0.062974691	-0.40101098	-0.001731347	-0.06133306	0.428087619	-0.054827477	-0.11294087	0.316260353	0.120388292
Hs.524009_at	AASDHPPT	Aminoadipate-semialdehyde dehydrogenase-phosphopantetheinyl transferase		0.432883647	0.698247967	0.685037924	0.277525443	0.886079182	0.312731889	0.210870025	0.454155478	0.173173302	0.421092325	0.123799114	0.711823903	0.103114743	0.236999383	0.518389335	0	0.384807431	0.562895257	0.356083625	0.04471007	0.052468609	-0.120560799	0.044482451	0.136132292	0.227926922	0.115894936	0.6243381	-0.034095615	0.084808843	0.178021632	0.031661483	-0.093885873	0.043083676	0.43875528	0.452922751	-0.158556557	-0.062235467	-0.10783169	0.220764518	0.288583263	0.090786391	-0.031324796	0.073815626	-0.032729595	0.487752554	0.133008725
Hs.71787_at	MRPS7	Mitochondrial ribosomal protein S7		1.115363698	0.404128677	1.204208069	0.908895088	-0.133548898	0.277017055	0.582199246	1.283649523	0.58133559	-0.069030205	0.912401057	0.410842135	1.208213749	-0.016617252	0.084453814	0.579466805	-0.006462841	0.101860252	0.434506383	0.372305669	0.308930004	0.339187432	0.277458948	0.159173695	0.08163059	0.672714209	-1.24653896	0.61457543	0.423778685	0.326186285	-0.389499861	0.409650779	0.162553585	-0.23649333	0.146009238	0.794089024	0.303188399	0.401803433	0.218183211	0.294122041	0.377945558	0.471167943	0.359665087	0.368012734	0.030648747	0.237505361
Hs.483090_at	SRP19	Signal recognition particle 19kDa		0.253637112	0.30536408	0.138112601	0.276141749	0.278922064	-0.046621526	0.063750871	-0.033459098	0.210148116	0.003937956	0.176252431	-0.127043255	0.019172081	0.353919426	-0.235141861	0.308609024	0.280491765	0.034725181	0.196359021	0.20470277	0.392110379	0.111572454	0.167252919	0.196702205	0.353919426	0.585756058	-0.02539393	0.256564748	-0.105831587	0.145555417	0.023142963	0.096226336	0.513913822	0.316565758	-0.117541961	0.107080953	0.034882965	0.239214288	-0.078348445	0.131156173	0.163367992	-0.037064096	0.293585226	0.250933744	0.016412648	0.152342434
Hs.509736_at	HSP90AB1	Heat shock protein 90kDa alpha (cytosolic), class B member 1		0.570426475	0.431830994	0.486957109	0	0.319514562	0.1692603	0.091888206	-0.351015742	0.081906988	0.289280553	0.354468587	0.197264064	0.281751667	0.402978462	0.199357867	0.224991617	0.298300445	0.216848709	0.028843624	0.302907661	0.009787625	0.173000179	0.435611921	-0.099133705	0.151928224	-0.225851166	0.02090283	-0.106285535	-0.06353504	0.024009479	0.122819864	0.540105759	0.402978462	-0.041950733	0.64807252	0.213142706	0.325709536	-0.141494964	0.467888924	-0.120556292	0.081906988	0.21469207	0.049221753	-0.30125531	0.416129511	0.134379417
Hs.445387_at		MRNA activated in tumor suppression, clone TSAP18		0.310968884	0.555529335	0.229410805	1.009512102	0.238305783	0.355895044	1.289703706	0.44064369	0.613727719	0.053187769	0.84219841	0.104976793	0.334011639	0.634937627	0.397757269	1.02214914	0.027707693	0.335900364	0.605267964	0.372435435	0.056375721	-0.472792798	-0.039478848	0.525623762	0.825724569	0.282417406	0.244139964	0.142208138	0.749680787	0.73444969	0.445060847	0.222682723	0.884571765	0.384439118	0.486445356	0.534331401	-0.193975216	-0.018203193	-0.598573977	-0.208350988	0.347553815	-0.093050913	0.066537192	-0.53383975	-0.36507343	-0.045808734
Hs.31439_at	SPINT2	Serine peptidase inhibitor, Kunitz type, 2		0.834427941	0.81894315	0.466517851	-0.139928063	0.391806234	0.913615344	-0.172209414	0.493932488	0.343822497	0.639167369	0.061213413	0.59075866	0.120511933	0.304837367	0.319817005	-0.048427443	0.409632414	0.729688715	0	0.230417498	0.426418528	0.587813067	0.45754364	0.450418819	-0.132572621	0.196135323	0.491478392	0.25142196	0.447811347	0.100859469	0.679801491	0.623914192	0.475981014	0.198344574	0.310488284	0.174123849	0.171399183	0.115393098	0.152180837	0.120144081	0.350481691	0.745042035	0.357268408	0.693389693	0.584305986	0.079748512
Hs.336224_at	TMEFF1	Transmembrane protein with EGF-like and two follistatin-like domains 1		0.350788338	0.484780408	0.207819637	0.264859072	0.352948948	0.9383394	0.365041435	0.244574651	0.148172833	0.441254316	0.217120391	0.509348255	0.203978291	0.483862959	0.301835799	0.186516921	0.505985339	0.436733304	0.213445479	0.295859298	0.222548394	0.027113715	-0.06801864	0.05267375	0.454215133	0.212314587	0.357770691	0.265116203	0.377682892	0.152056525	0.029590141	0.13359844	0.162158495	0.579094224	0.246593041	0.164312448	-0.22441224	0.403752332	-0.370013078	-0.056406607	0.311155806	0.33230174	-0.010364084	0.426414529	0.168396742	-0.108736364
Hs.132499_at	ARPC5L	Actin related protein 2/3 complex, subunit 5-like		0.843109602	0.332734922	0.50895655	0.276830103	0.224242809	0.487503294	0.32768637	0.620596023	0.291185171	0.238532328	0.342525395	0.225691169	0.388134697	0.430223515	0.204650503	0.075379406	0.304771122	0.292763597	0.115783933	0.353459559	0.327840809	0.280896344	0.161920251	0.232118177	-0.23728915	0.175387976	0.160699143	0.32852527	0.187427409	0.080844801	0.701351164	0.207744784	0.392266147	0.34783496	0.126807378	0.166393256	0.273616635	0.297968111	0.170914971	0	0.122729011	0.067091055	0.061986984	0.681924277	-0.083734986	0.209309696
Hs.91546_at	CYP26B1	Cytochrome P450, family 26, subfamily B, polypeptide 1		1.28196532	0.409854324	1.081742627	1.38400618	0.486331077	0.821703021	1.149683873	0.811440944	1.135736779	0.658909536	-0.04868468	0.413185927	-0.056215606	0.503679841	-0.06793335	0.243246276	1.798921493	0.830073058	-0.097404051	0.595552458	-0.003092513	0.14048282	-0.276894316	0.598850789	0.888888944	1.589713501	0.822776415	0.457860878	1.229138423	0.637298615	0.265345277	1.055674436	-0.039432897	0.004174134	-0.01937503	0.639340639	-0.058367397	1.278837149	1.200526686	0.218022296	0.809091487	-0.243875473	0.661661026	0.574846872	0.472089719	0.194646455
Hs.194709_at	PNMA1	Paraneoplastic antigen MA1		0.692710043	0.434345039	0.611598071	0.243992378	0.335402461	0.576994098	0.402416489	0.434564437	0.270999222	0.529571335	0.370823614	0.274771034	0.128750985	0.2711461	0.450637415	0.380972065	0.519709864	0.398171425	0.391702391	-0.06907245	0.060577334	0.391702391	-0.089392178	0.046168944	0.402416489	0.028843624	0.232477181	0.019323461	0.13260749	0.21469207	0.197823434	0.207684906	0.360394316	0.183969406	0.224991617	0.103247786	0.04218297	0.402978462	0.365963979	0.304525697	0.073322665	0.434564437	0.13209141	0.756450867	-0.146543471	0.009861471
Hs.9788_at	NDFIP1	Nedd4 family interacting protein 1		0.475201829	0.387753893	0.213536229	0.407901946	0.333797115	0.439295447	0.217396947	0.094253764	0.149317461	0.551166182	0.39053585	0.548615344	0.242609221	0.233720165	0.420076646	0.373210529	0.480560065	0.333797115	0.381613711	0.149317461	0.202187157	0.242609221	0.103326777	-0.019669274	0.363690367	0.050331029	0.131033572	-0.176565963	0.166263675	0.24877503	0.291985411	0.258682582	0.250348228	0.226610977	0.338643346	0.032331562	0.088845018	0.215242954	0.165504443	0.084866391	-0.032990568	0.327766885	0.087279812	0.009382322	0.317477426	-0.12808286
Hs.262857_at	KIAA0367	KIAA0367		0.667896897	0.956443376	0.658739131	0.663188505	0.737565545	0.626383547	0.537238021	-0.482389093	0.475281079	0.706576656	0.661710659	0.513131322	0.049185977	0.758037545	0.568768893	0.769114065	0.853452586	0.719755887	0.374721646	0.011031691	0.204532517	0.222183613	0	0.263763098	0.740193895	0.048532694	0.327946813	0.175126342	-0.014944316	0.494259456	0.301290804	0.925991746	0.350996977	0.228827413	0.51414392	0.459360904	0.540582224	0.022784391	0.788428794	0.473149288	-0.010693675	0.192267608	0.618425082	-0.348440093	0.426261811	-0.037465272
Hs.79411_at	RPA2	Replication protein A2, 32kDa		0.163705307	-0.188220531	0.529230118	0.056239899	0.0345466	0.216699602	0.730241728	0.834603143	0.053682688	0.024286468	-0.19388995	0.453735798	0.225445167	0.078868998	0.030543805	0.499724274	0.827821392	1.119002111	0.157884579	0.11337953	0.176044281	0.569252131	0.145951668	0.11337953	0.432790785	-0.172446698	-0.108707095	0.475798102	0	-0.003143438	0.690473385	0	0.312309435	0.215933584	-0.165174858	0.109658403	-0.07733825	-0.134063722	-1.416255364	-0.469525587	0.223727486	0.514463039	-0.214872532	-0.588303671	0.254277107	0.459494732
Hs.132497_at	PRNPIP	Prion protein interacting protein		0.400734502	0.074741015	0.589586406	0.709479395	0.298736798	0.150704107	0.79848814	0.419320861	1.023312958	-0.001028414	0.485578472	0.024206286	0.736654341	0.309128912	0.13340217	0.809356891	0.126203495	0.035264145	0.493347185	1.355817821	0.272415873	0.104711861	0.882078497	0.970272974	0.943761403	1.201614513	0.204954017	0.659548387	1.041399385	0.683106242	0	0.286491463	0.006079787	0.22331279	0.122773607	0.85410731	0.080211115	-0.040079938	-0.524545135	0.086344252	1.812556201	0.186146621	0.892904531	-0.077367929	0.352642394	1.245004926
Hs.75667_at	SYP	Synaptophysin		0.573627618	-0.022536071	0.759849073	0.740641503	0.514000133	1.126027402	0.348938957	-0.225176665	0.225254028	1.543689383	0.017978662	0.217725677	0.133705185	-0.11742269	0.3206821	0.431206707	0.080725477	0.249399284	0.022907864	0.271379335	0.034021332	0.255666812	0.558559603	0.008959722	0.080339142	0.212796828	0.022536071	0.326181594	-0.281003752	0.291977541	0.111101755	0.392775709	0.122490148	-0.193221115	1.005389551	-0.066885638	0.052150644	1.188210914	1.269757995	0.1704916	0.180497238	0.065291156	0.395334289	0.695025132	0	-0.609701233
Hs.506216_at	PPFIA2	Protein tyrosine phosphatase, receptor type, f polypeptide (PTPRF), interacting protein (liprin), alpha 2		0.990130115	1.129897344	0.766633579	-0.062672597	0.990362612	0.777788679	0.060572992	0.185129959	0.269211456	0.645648921	-0.082289636	1.274003443	0.053907771	0.840911171	0.450178574	-0.006961942	-0.117670735	0.68354466	0.558670694	0.024331756	0.095003868	0.651444391	0.038375841	0.408062696	0.416834346	-0.336903225	0.653406629	-0.277685117	0.328912671	0.324106885	0.255958183	0.678590798	0.71980967	0.353705935	0.420247112	0.034960423	0.419682259	-0.253298716	-0.060814368	-0.165264276	0.297845186	0.160518276	0.734509143	0.377806762	0.888085552	0.052465906
Hs.47166_at	C3orf14	Chromosome 3 open reading frame 14		0.189957573	0.590652944	0.296580301	0.261855382	0.324835847	0.229118413	0.415564215	0.608506978	0.472914816	-0.058822784	0.442156212	0.246994651	0.536932747	0.221892175	0.328551278	0.229136759	0.230490554	0.062548817	0.39571015	0.385923646	0.21161203	-0.035801503	0.214670921	0.0982263	0	0.272771186	0.26069629	0.062831241	0.326045417	0.348738398	0.706639001	0.043842929	0.17862403	0.240378278	-0.08023621	0.225192903	0.128320018	0.109337391	0.062831241	0.39199505	-0.076292919	0.246202439	0.138408408	0.364060845	0.248191101	0.148315357
Hs.200628_at	KIAA0317	KIAA0317		0.803595318	0.477664941	1.306821381	1.797420988	0.658872596	1.283678234	1.384461029	0.657551939	0.781320669	0.695645647	0	0.017254642	0.333516313	0.941860992	0.127772067	0.861358974	0.908773687	0.687926802	1.063747412	0.497235325	0.135655605	0.044774099	-0.1547789	0.620679174	0.998760564	0.930977413	0.281189669	0.207243163	0.930758525	0.109946078	-0.531006221	0.116805039	-0.248004847	-0.393361941	0.48715953	0.00376443	-0.331062447	0.814482328	-0.349563783	0.02292778	-0.225084001	-0.121032757	0.355880359	-0.458893924	0.32937685	-0.331916483
Hs.506882_at		Transcribed locus		0.677668226	0.411079401	0.440351874	0.206864847	0.615193073	0.602217295	0	0.206864847	-0.086068976	0.948014355	0.31411152	0.641442635	0.152326292	0.136261683	0.547772217	0.152326292	0.50311572	0.308907648	0.08702115	0.162488043	-0.097220753	0.419673906	0.1896002	0.052376389	0	0.026126827	0.422828787	0.176168227	-0.16354996	-0.166237459	0.335343509	0.376069426	0.31411152	0	0	0.1896002	-0.016776737	0.013151048	0.256612243	0.013113363	0.07848265	0.08702115	-0.096938478	0.2193512	-0.012158405	0.039006603
Hs.434875_at	CAMK1	Calcium/calmodulin-dependent protein kinase I		0.544759371	0.447224194	1.028042284	0.982714552	0.504352564	0.486585807	0.974943708	0.964828091	0.175060953	0.541619162	0.968949232	0.154840946	0.997074383	0.462287614	0.563859796	1.292186741	0.361592655	0.154840946	0.718370009	0.783400012	0.364550308	0	0.497489123	-0.346900684	0.93408252	0.288314521	0.012660249	0.235969401	-0.163343392	0	-0.663202434	-0.201447337	-0.218012058	0.011941825	0.734790254	0.756259306	-0.139465512	0.913306166	0.23110718	-0.265965131	-0.400460384	0.806378593	-0.168933062	0.443159484	0.03266943	0.211075319
Hs.169054_at	AACS	Acetoacetyl-CoA synthetase		0.545734309	0.486783698	0.444135853	0.525422161	0.322461464	0.424285228	0.434702207	0.858677379	0.387392417	0.186866877	0.579671617	0.484296777	0.36771612	0.275982487	0.545734309	0.129187583	0.428336781	0.082286573	0.623011229	0.322697806	0.479185982	0.405346254	0.122063745	0.370938739	-0.050151103	0.35092511	0.128967372	0.349533873	0.587315145	0.160790623	0.595832973	0.226395425	0.346756275	0	-0.139766525	0.005807874	0.166135453	0.311775604	0.061796733	-0.080132697	0.18376929	0.318836494	0.111942005	0.956224395	0.603286507	0.082442178
Hs.440168_at	DSCR1L1	Down syndrome critical region gene 1-like 1		0.76000025	0.6542999	0.752629094	0.686803231	0.699176393	0.642299585	0.185422959	0.703102267	0.221387891	0.525326913	0.081966048	0.419722761	0.12676514	0.371558733	0.587593469	0.00972533	0.600461871	0.505990155	0.01873305	0.189164662	0.315919656	0.042540581	0.248162847	0.150068644	-0.234035466	0.645458768	0.737391877	0.306872392	0.0369008	0.070219308	0.121150713	0.136952447	0	0.048460881	-0.177785733	0.356651074	0.200891117	-0.056104106	0.374476979	0.621769853	0.248631482	-0.234035466	0.04738603	0.320619075	0.185422959	0.064491202
Hs.514713_at	CHMP1B	Chromatin modifying protein 1B		0.992431869	0.439940701	0.02091579	0.057878316	0.179546862	0.007387335	0.171738424	-0.632212187	0.258172374	0.281752295	0.180648606	-0.112590663	0.180648606	0.141573995	0.128933508	0.252667721	0.009480319	0.148969695	0.064258363	0.458620728	-0.387319537	0	-0.029829819	0.500211915	0.066214808	0.065079781	0.245203147	0.229407137	-0.209376418	-0.137509014	0.067124713	0.373406835	0.253593088	0.626593362	0.265037646	0.169313926	0.271788747	-0.056146311	0.005840772	0.465410656	0.522693421	0.14250071	0.214546894	-0.076146	0.265375646	0.843011895
Hs.467696_at	HPCAL1	Hippocalcin-like 1		0.680442698	0.581770358	-0.110186253	-0.402994588	0.112295866	-0.083613454	0.219512156	-0.160202912	-0.221488606	0.016017303	0.046458692	0.560173068	0.519176332	0.059801678	0.402424951	0.467015588	0.001253137	0.007872665	0.559922948	0.217156095	0.279567866	0.253573925	0.268370177	0.172691579	0.217425788	-0.617455937	0.043504533	-0.019675433	0.004249786	-0.090044081	0.249734031	0	0.401142073	-0.110858962	0.427301789	0.119876893	0.22658618	-0.153895719	-0.599486227	-0.715234342	0.124578638	0.164305155	0.124578638	0.625885811	0.175728457	0.263509146
Hs.151254_at	KLK7	Kallikrein-related peptidase 7		2.417363833	0.447533361	0.627413657	0.62438544	0.483076711	0.113916043	1.826851865	0.243315452	1.728269451	-0.197175377	0.032584847	0.372728922	1.70840235	1.937990798	0.669291147	1.624975946	0.326982097	0.154001193	1.766128588	0.99845871	0.56994839	1.252564659	-0.004422606	1.047652683	1.772629198	-0.666987993	0.063474518	-0.579229118	1.362952222	1.300206723	0.605049361	0.979434309	-0.14680096	2.094376294	1.588794857	0.831344692	0.552812967	1.739136894	-0.706936676	0	0.82879591	-0.232185064	0.763431767	0.594585259	0.272197775	0.63385481
Hs.132858_at	RAP1GDS1	RAP1, GTP-GDP dissociation stimulator 1		0.52222586	0.333206328	0.750276429	0.496904253	0.43642343	0.297063358	0.385173852	0.244321193	0.338931717	0.550418241	0.544717303	-0.032797819	0.455307717	0.343031987	0.053395554	0.141930613	0.298250009	0.096637783	0.416816425	0.238300533	0.108698026	0.418178152	0.143346573	-0.036875495	0.265025118	0.323044833	0.045047657	0.218157094	0.303866316	0.226281258	0.322773958	0.395743839	0.093123805	0.350700876	0.230166124	0.367015658	0.463449688	0.393988686	0.300563062	0.243270099	0.128435639	0.385173852	0.166952217	-0.362435016	0.223271613	0.026847302
Hs.79088_at	RCN2	Reticulocalbin 2, EF-hand calcium binding domain		0.300489183	0.534077491	0.268813572	0.014920719	0.244435684	0.504411594	0.464241538	0.295785377	0.177494026	0.300489183	0.131373784	0.509143202	0.387104957	0.310903618	0.397169996	0.350737053	0.362609911	0.380897941	0.366493934	0.297751469	0.467946207	0.236874118	0.294755543	0.118890049	0.536305945	-0.069198917	0.090018569	0.069806197	0.121273624	0.34320594	0.13671102	0.191804894	0.093438495	0.203388098	0.479431715	0	-0.183710443	0.316732196	-0.152705712	-0.079448502	0.127154593	0.251752247	0.120720817	0.264582227	0	-0.088687386
Hs.516859_at	#N/A	#N/A		0.680250797	0.685927328	0.327581735	0.196377909	0.104924647	0.423237091	0.348757747	0.725064879	0.416627829	-0.045334114	0.109125769	0.023767095	0.097101199	0.150608187	0.102934072	0.330393753	0.177276034	0.338796691	0.140044183	0.369550536	0.68497556	0.163923119	0.177586957	0.302097179	0	0.253342295	0.162413606	0.429308137	0.894472027	0.467149411	0.136192795	0.20749804	0.290711516	0.307619591	0	0	0.509569889	0.696937096	-0.067558364	0.03186723	0.259038504	0.301034018	-0.056171186	-0.055110915	0.187984477	0.108409814
Hs.488282_at	SEC61G	Sec61 gamma subunit		0.335678487	0.105592066	0.259372566	0.499718344	-0.013195031	0.013195031	0.465508668	0.202479196	0.052679752	-0.174928859	0.206278802	-0.321550394	0.634395812	0.268748003	-0.004615448	0.317612708	0.004615448	0.055734127	0.211381557	0.227047202	0.36281124	-0.088074548	0.299761322	0.032302028	0.307461703	0.126276731	-0.025435613	0.082664662	0.318494345	0.289892829	0.418349036	-0.310038946	0.622196207	0.451357666	0.370121453	0.646299775	0.095589974	0.097469005	-0.433533263	-0.018596211	0	0.295190176	-0.031697714	-0.227312787	0.403621	0.116408565
Hs.462316_at	TTC19	Tetratricopeptide repeat domain 19		0.421143949	0.394798106	0.6509554	0.332769891	0.45400088	0.564044409	0.405486603	0.436706537	0.114648508	0.736935359	0.326506216	0.290443008	0.251831208	0.335050431	0.267257375	0.663262773	0.270558619	0.247641595	0.305669914	0.183580249	0.468669112	0.246832526	0.402504906	0.111892634	0.443196705	0.1862235	-0.182949289	0.249017887	0.129654473	0.100867076	0.187533872	0.308042654	0.443196705	-0.181647023	0.014357316	0.06908652	0.22081046	0.291353795	-0.00753537	-0.067872887	0.118934736	0	-0.043907267	-1.189893793	0.321616726	0.309384296
Hs.429-_at	ATP5G3	ATP synthase, H+ transporting, mitochondrial F0 complex, subunit C3 (subunit 9)		0.424507801	0.313504283	0.424507801	0.49745982	0.4100616	0.328799873	0.26205095	0.537642769	0.314955105	0.380781143	0.466789293	0.140399824	0.281149804	0.201300468	0.244471713	0.339147758	0.424507801	0.321216581	0.201300468	0	0.313395857	0.195572362	0.308986581	0.166263675	0.153101665	0.334791919	0.269682671	0.166263675	0.163686514	0.105632248	0.080065149	0.256055781	0.172604461	0.096666611	0.202187157	0.350301538	0.427316996	0.155974216	0.376742652	0.436430162	0.063338395	0.080065149	0.072216955	0.610762411	0.037644419	0.202187157
Hs.509264_at	KLHDC2	Kelch domain containing 2		0.602457267	0.244783307	0.681268668	0.447167848	0.480886415	0.231257298	0.198292632	0.097694132	0.120853969	0.156840227	0.166839337	0.175615587	0.201733474	0.526160837	0.466381381	0.315408985	0.510919462	0.391008678	0.129537098	0.123513653	0.298494363	0.17181955	0.31579558	0.15787134	0.396758365	0.291295739	0.125102858	0.074043562	0.318805282	0.102985763	0.141371393	-0.021373994	0.212103847	-0.231307193	0	0.16219197	0.024400566	-0.009146628	0.178264222	0.140394034	-0.196702594	0	0.105372207	0.568170067	0.057191021	0.03393523
Hs.528803_at	UQCRC2	Ubiquinol-cytochrome c reductase core protein II		0.60752897	0.589982982	0.59174623	0.273694549	0.461698551	0.389263232	0.267517667	0.365794077	0.272407079	0.363816062	0.277468174	0.346638894	0.215557116	0.316339987	0.225192758	0.22120822	0.449853784	0.342649796	0.312108642	0.080079447	0.077222993	0.096842488	0.329434878	0.185073625	0.378869033	0.277028129	0.245991511	0.18954059	0.264585574	0.154759611	0.335485509	0.368090004	0.394216265	0.160643173	0.277028129	0.33590675	0.132004698	-0.066766065	-0.052407522	0.061178453	0.098482441	0.132546854	0.028196251	-0.150712401	0.086440106	0.359325819
Hs.429608_at	REEP5	Receptor accessory protein 5		0.727499545	0.65995074	0.444336464	0.304024508	0.615446594	0.533580557	0.467786259	0.178084162	0.281565686	0.564324139	0.296749136	0.501943323	0.196762989	0.505033129	0.410496695	0.455336725	0.297512073	0.277296781	0.017765599	0.149446749	0.228199383	0.416589251	0.109346916	0.071769632	0.062108178	0.119762882	0.18492228	0.191512945	0.242258333	0.362213538	0.161667326	0.268513052	0	0.281779079	0.248693958	0.161007026	0.384645805	0.24123555	0.054794701	0.196255182	0.277740197	0.023742055	0.170774989	0.189543517	0.175045204	0.153136125
Hs.309763_at	GRSF1	G-rich RNA sequence binding factor 1		0.343743625	0.62407701	0.430994578	0.453151989	0.387933037	0.377264504	0.282743114	0.730714438	0.455362174	0.008999601	0.629455763	0.02501472	0.356631173	0.512650251	0.093387378	0.372576711	0.365836457	0.046625322	0.323593961	0.269455786	0.259346398	0.274351201	0.53018128	0.467057466	0.401599375	0.124019728	-0.307332126	0.275946626	0.563652175	0.324672457	0.114498434	0.22152067	0.509956635	0.270145244	0.184642419	0.022928699	0.081898526	0.132777089	-0.155313632	0.142476249	0.089914525	0.301210367	0.28934418	-1.051842106	0.297744647	0.43405828
Hs.463074_at	ATP6V0A1	ATPase, H+ transporting, lysosomal V0 subunit a1		0.734714772	0.982688395	0.550200668	0.682611297	0.872177636	0.814188952	0.669314201	-0.325864067	0.33037373	0.870461236	0.880342864	0.702304727	0.73768329	0.511770429	0.536434605	0.430456628	0.219199601	0.501745326	0.585205872	-0.028732768	0.136502475	0.664186258	0.193204815	0.416958098	0.200774469	-0.025775594	0.460429396	0.223421026	-0.58971429	0.332552148	0.321877306	0.622412702	0.630707224	0.459642801	0.995551913	0.057586235	0.788351733	-0.097268007	0.787657647	0.288346702	0.123938212	0.327574716	0.33592529	0.313556223	0.365624567	0.240558658
Hs.514036_at	SDF2	Stromal cell-derived factor 2		2.295787862	-0.119041815	2.828173127	0.897704961	1.50831867	0.079631298	1.266334365	0.562371621	1.533356819	-0.110117908	-0.267731123	0.004352348	0.175314221	0.051952264	0.070589727	1.288948633	0.340531416	-0.146688508	0.457870824	0.784203807	0.667985966	0.590834044	1.412255932	0.828034058	0.731569123	0.139120695	-0.004352348	1.161618766	0.708820607	1.124720281	0	-0.085217704	0.021380544	0.440533971	0.619544062	1.48218738	0	1.340546827	-1.545759015	0	1.979603375	0.127431739	1.512317641	-0.285179179	0.856811283	1.146536996
Hs.163645_at	MOCS2	Molybdenum cofactor synthesis 2		0.347292641	-0.146032663	0.499668932	0.104970284	-0.163168527	0.192107219	0.002628485	0.138285543	0.192494487	0.263885789	0.130705391	0.414070647	0.203764711	0.47652948	0.236147571	0.153377901	0.444539295	0.722186499	0.16370196	0.370990789	0.250731077	-0.160139272	0.063555624	0.10881108	0	0.219278113	0.136466496	-0.080671683	0.360171924	0.237742143	0.274596251	0.005337037	-0.096714936	0.203580414	0.10881108	0.045555816	0.117123184	0.231899251	0	0.066058739	-0.067840745	-0.16568749	0.201256619	-0.474546488	0.402071583	-0.123610316
Hs.465213_at	WDR7	WD repeat domain 7		0.699654951	0.652779621	0.612839427	0.222153429	0.766064906	0.7081211	0.42692237	0.1856315	0.1217127	0.730862215	-0.334932791	0.711621964	-0.095671668	-0.046934812	0.404435195	0.203409153	0.622303974	0.767858074	0.195070759	-0.01727655	0.048169724	0.017452787	-0.160144581	0.15252523	0.158116009	0.163656997	0.601940471	-0.010652678	0.197806878	0.031361101	0.280496093	0.158116009	0.085773244	-0.200229773	-0.24820659	-0.005358994	0	0.212740848	0.169502392	0.170654397	0.169502392	-0.222316553	0.090013248	0.733061266	0.436905223	-0.007381783
Hs.429819_at	PITPNA	Phosphatidylinositol transfer protein, alpha		0.553234339	0.800915571	0.555566635	0.52538613	0.857673584	0.589824477	0.147576688	0.457791738	0.471435905	0.608957765	0.258423201	0.56385598	0.226378772	0.387607281	0.304488361	0.333778946	0.413116533	0.585214982	0.199939117	0.371405473	0.182181335	0.324004475	0.222998141	0.230633248	0	0.268361602	0.410089618	0.141012243	0.048153702	0.389019749	0.17481896	0.304242253	0.447814283	0.194183644	0.065946193	0.339061541	0.232574663	0.465079554	0.659349127	0.173518401	0.065946193	0.255892346	0.274414583	0.405243572	0.120568698	0.311366309
Hs.495851_at	APOO	Apolipoprotein O		0.617501652	0.512350799	0.478355262	0.333049305	0.259444501	0.225895325	0.372348656	0.619723948	0.592590362	0.271865008	0.436347543	0.106555084	0.42332216	-0.079665479	0.352223558	0.126183259	0.16319069	0.051885079	0.417123115	0.304551092	0.403819294	0.331223833	0.250461379	0.171859915	-0.115132361	0.285646178	0.437686509	0.285646178	0.401390906	0.32547303	0.078851643	0.372348656	0.271125761	0	-0.088243212	0.268669192	0.353164636	0.166573121	0.11279916	0.343209285	0.285646178	0.320272153	0.203693481	0.706183665	-0.051405012	0.268921181
Hs.288912_at	TM2D3	TM2 domain containing 3		0.366851121	0.463444445	0.446357678	0.109806805	0.251912383	0.39915513	0.281094992	0.457971879	0.004308439	0.460194137	0.343089308	0.260540305	0.319723233	0.208562659	0.436825627	0.226301098	0.299601602	0.390087473	0.105135429	0.166553237	0.082340938	0	0.076706859	0.114539609	0.558145947	0.004308439	0.131233108	0.067008975	0.237175939	0	0.589958653	0.38540409	0.394966439	0.140390988	0.28770395	0.11526634	0.160839451	0.185286287	-0.071533425	-0.093876413	0.162036111	0.239277409	0.114539609	0.290334117	0.309357198	-0.022684416
Hs.515860_at	MAPRE3	Microtubule-associated protein, RP/EB family, member 3		0.552140892	0.767351406	0.089815791	0.694087003	0.785390511	0.997415306	0.756327315	-0.362821882	0.359783944	0.855431428	0.912252776	0.705012286	1.131344768	0.019156369	0.516862484	0.415930749	-0.129661965	0.325564239	0.665096008	0.564163089	0.263502141	0.190057552	0.760938893	0.54800047	0.459881118	-0.291496835	0.593362174	0.602199233	-1.654495233	0	0.15132153	0.340800065	0.454922439	0.486076098	0.813453659	0.223286777	0.32899684	-0.31063265	0.702755673	0.605446236	0.572650418	-0.008995779	0.346766449	0.47765737	0.339334541	0.169577101
Hs.183646+_at	MECR	Mitochondrial trans-2-enoyl-CoA reductase		0.332434941	0.651873987	0.027545127	-0.012719699	0.203705395	0.705343053	0.169685758	0.131082446	1.056991743	-0.008696448	0.706251503	-0.383508249	0.692695946	0.342835782	0.517752121	-0.187634993	0.2766693	-0.125301286	0.792084403	0.730732824	0.624804009	-0.630803916	0.22083106	-0.356788045	-0.242195117	0.534511572	1.294307481	0.344744624	-0.090508185	0.373697654	0.689527666	0.418887438	1.008373747	-0.72104214	-0.37087778	-0.02793055	-0.178094803	0.409539054	1.425488106	0.038414513	-0.596968185	0.729027836	0.715792331	0.857885642	0.214564869	-0.287027441
Hs.6314_at	#N/A	#N/A		0.461966118	0.283942027	0.42667541	0.93666194	0.25886989	0.596298453	0.751453566	0.180606465	0.724373869	0.537230699	0.514070361	0.31652124	0.628219383	-0.052700623	0.444641737	0.503191316	0.374311367	0.262647103	0.55933132	0.025734811	0.302034769	0.338148059	0.352267892	0.450393104	0.302783849	0.226682353	0.421715326	0.7358486	0.460395933	0.39971931	0.258115785	0.240913913	0.136027732	0.069097909	0.549206156	0.609541716	0.727163592	0.463218393	1.18904288	0.384756604	0.881713843	0.04810022	0.557955882	0.794809183	0.141665672	0.424403514
Hs.75659+_at	MPV17	MpV17 mitochondrial inner membrane protein		1.006404397	-0.108597575	1.272034496	0.054446598	0.496738928	1.810058629	0.222657782	0.833190038	0.358317901	1.034350533	0.985320811	0.960293748	0.143779539	0.08197848	-0.093364405	0.759507363	0.583779008	0.750303254	-0.146682664	0.494773125	0.034673034	2.214014652	0.476846537	0.047154832	0.417136614	0.138820724	-0.17904594	0.349875821	1.085643358	0	0.968091689	-0.175473035	-0.131342453	-1.639693156	-0.248608838	0.283123094	0.176434855	0.135677664	-0.870001834	0.044849587	0.106800661	0.508859557	0.243267053	-0.772957888	0.88105744	0.607630734
Hs.435051_at	CDKN2D	Cyclin-dependent kinase inhibitor 2D (p19, inhibits CDK4)		0.727816378	1.418379944	0.846366898	0.593083241	0.767826565	0.837311679	0.291878699	0.660420284	0.611659423	0.73695941	0.017389846	0.700813017	0.882425761	0.042217152	0.583848508	0.831802725	0.523810408	0.724712749	0.488967865	0.438904262	0.398863643	0.390468986	0.626042097	0.160061743	-0.117138501	0.363509528	0.195299667	0.260185952	-0.119338563	0.461732702	-0.05357383	-0.277105375	0.183914589	-0.035168251	0.322307956	0.158107973	0.419397494	0.719334404	0.424413994	0.305479699	0.173374024	0.261532858	0.339423594	-0.069164365	-0.043068232	0.110018573
Hs.520640_at	#N/A	#N/A		0.879512065	0.671146987	0.889840867	0.547796352	0.02458452	0.292941566	0.565793786	0.323569003	1.152589182	0.204237504	0.341602085	0.264308986	0.401838932	0.944893547	-0.024271813	0.771247453	0.184370982	-0.052106649	0.543422147	0.657548762	0.058019323	0.35839055	0.903637162	0.283223452	0.753591411	0.212165451	-0.138957028	0.14466009	-0.36794707	0.957737681	0.837181986	0.666501484	0.379868653	0.325494161	0.701734038	0.809608164	0.4817859	0.001214494	0.274063198	-0.008975276	0.218451593	-0.204295105	0.625819192	-0.149261268	0.591699108	0.81611161
Hs.473838_at	DSCR2	Down syndrome critical region gene 2		0.828000807	0.509442092	0.385811636	0.557368946	0.669719166	0.356696709	0.398754111	0.138004172	0.112886265	0.343755614	0.53075333	-0.778360341	0.146488647	0.231097228	0.062936769	0.689776084	0.77140684	0.043609858	0.277952383	0.360625754	0.165100641	0.514362235	0.09159412	0.364590168	0.169734574	0.470227374	0.307783746	0.617276713	0.226958277	0.588657383	0.624176272	0.040228862	0.253907713	0.307885287	0.239101637	0.187804225	0.048876821	0.437481434	0.442252747	-0.131637243	0.317176284	0.165955201	0.137460932	0.740763539	0.125982085	0
Hs.12692_at	LRRC49	Leucine rich repeat containing 49		0.272757859	0.154341564	0.272757859	0.592315577	0.164480415	0.104934702	0.348697789	0.523424412	0.374104692	0.030328339	0.627016158	0.117780591	0.613974696	-0.195429411	0.217009703	0.133272135	0.117932894	0.129057742	0.313480817	-0.064644165	0.295018762	0.346490908	0.240692858	0.475127481	0.304795107	0.77980368	0.650327318	0.40676448	0.454526143	0.26892149	0.336516714	0.02481467	0.057075364	-0.115117321	-0.299904589	0.45167319	0.306740809	0.018938516	0.614372672	0.608016424	0.105309827	0.472686848	-0.036376897	-0.030328339	-0.05191299	-0.081632505
Hs.187866_at	NPTN	Neuroplastin		0.544804062	0.654176532	0.193911987	0.308106976	0.60441734	0.848803107	0.013272442	0.254537737	0	0.544804062	0.139130126	0.534691586	-0.078028343	0.326308128	0.45942148	-0.052376389	0.265356273	0.522533181	-0.126285122	-0.072592503	0.103415541	-0.100886264	0.12511445	0	-0.196006284	0.199741798	0.621712737	-0.124968892	0.08702115	0.099179555	0.110111654	0.2370772	0.2370772	0.115573946	0.219023252	0	0.069725753	0	0.304405833	0.199741798	-0.030854272	0.026106261	-0.072592503	0.181078167	0.041738231	-0.234600769
Hs.432557_at	GPR22	G protein-coupled receptor 22		0.827197292	1.072022498	0.352392698	0.520780069	1.024133442	0.710832537	0.695823926	0.698962576	0.622660491	0.34707951	0.506614546	0.316025301	0.308489342	-0.121141404	0.644968203	-0.277178299	0.878811813	0.547912567	-0.513576385	0.092276395	0.538596807	0.291456508	0.174752251	0.462022662	0.064610384	0.272822485	0.123418646	0.32263999	0.144851767	0.341016271	0.286439853	0.137220339	0.218782761	0.347591487	-0.286112029	-0.336180396	0.076260145	0.067103687	0.354812005	0.370883984	0.480477555	0.244601507	0.203870697	0.059823925	0.029800116	1.306148392
Hs.458336_at	POPDC3	Popeye domain containing 3		0.58994543	0.73101895	1.272086199	1.190854951	0.050558631	0.341451615	1.108740804	0.111954483	1.118318171	-0.655248649	-0.241598421	1.145078162	0	1.179880594	0.249540144	0.660681243	1.043968916	0.198445109	0.286614386	0.304529917	1.232642732	0.016157194	0	0.548819575	0.214972285	1.229728984	-0.031967719	1.04413306	0.112351232	0.74076979	-0.008587724	0.104498765	-0.128652452	0.024670912	0.055194661	0.171968844	0.753421321	-0.532745507	-0.331228396	0.780941326	1.30770291	0.125232474	1.295531381	0.113884759	0.022286766	0.590073755
Hs.420263_at	DDX25	DEAD (Asp-Glu-Ala-Asp) box polypeptide 25		0.535232531	0.743868546	0.521382387	0	0.445327921	0.382104509	0.444030698	0.449912566	0.175903953	0.04639198	0.046101242	0.259520947	-0.091077782	0.513646755	-0.008635135	0.274713527	0.700837514	0.598007806	0.42962991	0.119796485	0.573209649	0.287415418	0.107997648	0.256328588	0.026138704	0.412687279	0.091249776	0.210780517	0.31818631	0.195101121	0.012040481	-0.328533244	0.202337193	-0.10808554	-0.300059216	-0.180525137	0	-0.202500486	-0.050076424	0.048442146	0.137634664	0.433012609	0.158671556	0.067782944	0.096373239	0.171187204
Hs.7744_at	NDUFV1	NADH dehydrogenase (ubiquinone) flavoprotein 1, 51kDa		0.547037883	0.537777591	0.700296456	0.315886417	0.516550109	0.475472521	0.271688109	0.143787231	0.380314539	0.478423449	0.642856891	0.15022705	0.442226492	0.253703979	0.032370775	0.363085938	0.086659166	0.256906385	0.141109473	0.085507631	0.292170831	0.563332186	0.26666097	0.051709732	0.436147101	0.073828727	-0.058442383	0.159465013	0.120130479	0.147562526	0.485286996	0.475912044	0.429871518	0.207435176	0.304678613	0.338786029	0.2889576	0.231733116	0.432034073	0.226372133	-0.190524441	0.357078463	0.336957718	0.187528521	0.105424982	0.028169067
Hs.101745_at	SLITRK3	SLIT and NTRK-like family, member 3		0.678313267	0.312730467	1.555878795	1.882920202	0.8685098	0.813917077	0.903578069	0.962691239	0.328364975	1.221441389	0.239754624	0.639971656	0.336379183	0.465741476	0.760122761	0.46375635	1.020543174	1.267902738	0	0.295435096	-0.077280184	-0.172156878	0.418718417	-0.183235879	0.460553978	1.387599904	0.440537304	0.367846318	0.563771584	-0.003353878	-0.158990083	-0.06350699	-0.075730449	0.001128479	0.245617449	0.431175814	-0.329265155	0.213858775	0.342333074	0.595891258	-0.419707409	-0.208227537	0.083922448	0.180474772	-0.015444351	0.16366776
Hs.212606_at	GLS2	Glutaminase 2 (liver, mitochondrial)		0.42870677	0.634350829	0.310471941	0.492545954	-0.001508955	0.447327789	-0.117169947	0.822862161	0.494145839	0.434225506	0.086895886	0.583294155	0.406571018	0.061065944	0.033953194	0	0.484863816	0.310608771	-0.132966588	0	0.418294559	0.373116192	0.66390503	0.330100673	-0.409012026	0.636021475	0.348628308	0.3369394	0.635910158	0.480491586	0.474469797	1.195013518	0.197598926	-0.308424838	-0.191895237	0.010369657	0.268085456	0.020704067	0.951207262	0.465876095	0.213205692	0.501962494	0.054305487	0.955812749	0.88573767	0.734797073
Hs.370487_at	B4GALT5	UDP-Gal:betaGlcNAc beta 1,4- galactosyltransferase, polypeptide 5		0.451706841	0.667337188	0.66227283	0.6997797	0.409461253	0.426989748	0	0.390546602	0.212516076	0.105242071	0.194810988	0.18171007	0.059870917	0.31724507	0.377803571	0.621888926	0.297370289	0.02688307	0.197503553	0.142600657	0.750108686	0.745001065	0.791604121	0.246257886	0.508522067	0.704547868	0.221450394	-0.182813994	0.569079256	0.320317153	0.295683484	0.224580256	0.397333673	0.297628914	0.532617669	-0.095567126	0.236714619	0.488549603	0.603945269	-0.004519377	0.031969985	-0.353470813	0.160395357	0.406047901	0.330680125	0.352075599
Hs.476402_at	ARHGEF3	Rho guanine nucleotide exchange factor (GEF) 3		0.332656841	0.421654575	0.406836492	0.582118381	0.262353894	0.334259115	0.48809896	0.291255082	0.274111506	0.317050867	0.128789807	0.558467541	0.189539265	0.223648296	0.573051454	0	0.867167804	0.548295138	0.028329118	0.013180079	0.008729551	-0.331610611	-0.186255742	0.034867227	-0.088415248	0.467397155	-0.102942574	0.431649077	0.171251677	0.138935457	-0.353069431	-0.404444985	0.128789807	0.387462911	-0.249276306	-0.113265026	0	0.289554839	-0.360516484	0	0.265177394	-0.628715292	-0.151816201	0.067091803	0.236071866	0.095383512
Hs.105606+_at	TMEM160	Transmembrane protein 160		1.215461499	0.765619865	0.969353255	1.18923381	0.733851772	0.124242329	0.230816621	0.358259122	0.781285191	0.406646184	1.113164512	0.165008087	0.973700353	0	0.92319502	0.334555992	0.382302171	0.429653736	0.447169599	0.706886631	0.400925937	0.881690203	0.306366552	0.340220507	-0.051604356	0.692934446	0.345461573	0.550293865	-0.099000421	0.316126578	0.47931683	0.230816621	0.629553305	0.391817603	-0.233921267	0.213577946	0.033886691	0.708462413	0.721387863	0.223082865	0.391392147	0.400630751	0.864160647	1.788929223	-0.126663426	0.309081714
Hs.268488_at	LRRC47	Leucine rich repeat containing 47		0.476981407	0.169943966	0.380924866	0.344501608	0.315433741	0.511286394	0.336004572	0.492264438	0.109210902	0.341069779	0.254241943	0.159122085	0.252434384	0.297694381	0.160261701	0.2054556	0.274946887	0.185595167	0.225727783	0.039002831	0.235859629	0.45820218	0.050056184	0.070168545	0.328348331	-0.053986689	0.056032338	-0.126170203	0.219786567	0.081627489	0.309127386	0.299532419	0.443360051	0.147793867	0.183690822	0.141592508	0.188269544	0.157820911	-0.031403365	0.003903946	-0.031403365	0.53496537	0.115554042	0.383244787	0.152224027	-0.087414287
Hs.469944_at		Transcribed locus		0.517569651	0.66763432	0.254436091	0.603546155	0.248448068	0.47336588	-0.04882332	0.559593547	-0.023443126	0.462638848	0.397062004	0.231031256	0.14398259	0.707199858	0.381845587	0.704288796	0.030635782	0.14678309	0.592172172	-0.202001553	0.321093855	0.534093609	0.618581971	0.135374592	0.399337023	0.707362541	0.130173617	-0.441604917	-1.932675998	0.248195848	0.112901045	0.756503615	0.089134524	0.640450887	0.950015691	0.557951268	0.623920092	0.489669619	0.833125331	0.3427654	-0.659114461	0.877321464	0.404174993	0.554878458	-0.057558137	-0.352686388
Hs.524281_at	WBP11	WW domain binding protein 11		0.3351601	-0.011101167	0.188714257	0.257304477	0.068696703	0.331095661	0.441347225	0.183299289	-0.234209548	0.424659558	-0.004707398	0.064439276	0.044365929	0.450909897	0.194163199	0.695628464	0.089385064	0.097736256	0.645221511	0.15430701	0.109277805	0	0.180372415	0.197310731	0.84113783	0.057987855	-0.463510053	0.294696611	-0.133907743	0	-0.374584124	-0.639039548	0.425137868	0.438927196	0.510999887	0.176661308	0.316126578	0.205906866	-0.050306545	0.069019276	0.500068274	0.31455638	0.236810746	-0.438357906	0.130570015	0.57045876
Hs.32984_at	SYT11	Synaptotagmin XI		0.785295639	0.582642108	0.145274795	0.374593973	0.310370915	0.376514368	0.253870222	-0.230118191	0.623308189	0.685069028	0.540437674	0.317893078	-0.358938243	0.851859696	0.1833378	0.273503169	0.364904394	-0.052881368	0.105067912	0.447967751	0.221781372	0.323085982	0.003847815	0.408146815	0.562805958	-0.092693005	0.606413864	0.133277082	-0.012114205	0.554960295	0.045505927	0.882868063	0.829020339	0.395317534	0.152586782	0.316353149	0.434077846	0.030082032	-0.071338892	-0.172832926	0.337498826	0.357128143	0.847034679	-0.014391042	-0.067807296	0.410519867
Hs.82793_at	PSMB3	Proteasome (prosome, macropain) subunit, beta type, 3		0.423977801	0.153712574	0.120276735	0.324184216	0.112525885	0.440972684	0.784279254	0.216463669	0.770163545	-0.027968538	0.393975692	0.023631907	0.485050857	-0.055206658	0.086112993	0.534105451	0.245589581	-0.023631907	0.546888801	0.250124865	0.304590622	0.046734504	0.256919399	0.558801676	0.33034474	0.34524629	-0.023631907	0.42090248	0.374876951	0.50465517	-0.037722158	-0.714684082	0.35267599	-0.048069338	-0.171682698	0.413862927	0.152999588	0	-0.600268504	0.239384622	0.601672494	0.450541574	0.379762479	0.362446264	-0.033900992	0.755537016
Hs.180414_at	HSPA8	Heat shock 70kDa protein 8		0.710947499	0.671884026	0.277054316	0.319552249	0.457288109	0.13773586	0.479543171	0.372892858	0.639907691	0.111562833	0.779055703	0.173463562	0.372892858	0.675635392	0.079125202	0.534148165	-0.013186378	-0.012986649	0.319552249	0.337165156	0.233246618	0.534148165	0.486204692	0.394928744	0.430656445	0.283824548	-0.290154281	0.337165156	0.498420464	0.394928744	0.372892858	0.599384666	0.675635392	0.406661073	0.129763781	0.851826757	0.563656965	0.44381547	0.44381547	0.510081383	0.563656965	0.534148165	0.498420464	-0.561825659	0.319552249	0.337165156
Hs.517066_at	TOMM34	Translocase of outer mitochondrial membrane 34		0.078869611	-0.150212236	0.158154688	0.017721357	0.195638513	-0.037963675	0.150532924	0.149552744	0.534798113	-0.202362055	0.067825799	0.127528118	0.089187081	-0.010503285	0.216725089	-0.15111219	0.090425061	0.0783144	-0.17815569	0.299317989	0.220834582	-0.542981133	0.446580406	-0.142915364	-0.261899874	0.239600514	0.257295663	0.137805393	-0.155305842	-0.467322936	0.328177793	0.180491391	0.182217888	0.10844337	0.231072719	0.044467873	0.106275369	-0.408274082	0.508686589	0.223863066	-0.050127762	0.191943086	-0.262459393	0.261570153	0.097823846	0.226311152
Hs.522679_at	PJA1	Praja 1		0.474160227	0.564222772	0.200066956	-0.101289345	0.285180075	0.405224091	0.018326663	0.338241785	0.23824167	0.288869133	0.16822292	0.574154675	0.035660752	0.065713625	0.223582093	0.137099887	-0.01333581	0.120988744	0	0.357511626	0.232628696	0.178164973	0.077524995	0.32988257	-0.015224719	-0.058212905	0.405224091	0.200117548	0.134172551	0.295548888	0.431822735	0.210110295	0.262843362	-0.023665052	0.182037452	0.100815549	0.009950024	0.166855939	-0.054905791	-0.197844249	0.361837848	0.289824209	0.193853708	0.303554498	0.284989059	0.315368413
Hs.83916_at	NDUFA5	NADH dehydrogenase (ubiquinone) 1 alpha subcomplex, 5, 13kDa		0.933827968	0.34438957	0.844539225	0.245954117	0.373662307	0.265296534	0.314384182	0.420999321	0.26693644	0.546427036	-0.227716583	0.421665606	-0.049887109	0.185211437	0.671994174	0.153806372	0.945564451	0.545197623	0.187832862	0.201152087	0.429227456	0.308062295	0.229150459	-0.077694473	0.190395196	0.451826207	0.447941072	0.042337286	-0.21906513	0.106574274	0.391311667	-0.477994057	0.634097765	0	0.26693644	0.039184665	0.097313648	-0.250199581	-0.948484749	0.049330716	0.281814393	-0.221333891	-0.533167545	-0.182130069	0.436410335	0.128012108
Hs.208759_at	NLK	Nemo-like kinase		0.881882517	0.940652592	0.727529868	0.597618932	1.029072568	0.5498426	0.317191011	0.334087648	0.531704835	0.666444872	0.34212621	0.780976708	0.011590231	0.118914341	0.649456398	0.23395685	0.750788441	0.969918829	-0.061381949	0.319959789	0.109652125	0.214931309	0.173838031	0.31613488	0.009074003	0.423984288	0.887443603	0.225306965	0.192968223	0.402748654	0.186864606	0.137483164	0.64539699	0.139069667	0.40680905	-0.079081224	0.2570047	0.937195073	1.075440517	0.451236626	0.115698953	0.134743888	0.231313139	-0.079715052	0.031532497	0.01660241
Hs.479634_at	SLC30A9	Solute carrier family 30 (zinc transporter), member 9		0.483388582	0.677495115	0.79995832	-0.023288145	0.536662236	0.250386878	0.062963154	0.216847207	0.050638888	0.579817153	0.258211851	0.357549118	0.220684758	-0.008317207	0.251962541	0.017503807	0.460051688	0.271682768	0.165538269	0.381163045	0.096119239	0.161939952	0.304169721	-0.033780512	0.137369512	0.090625406	0.293565836	0.052446447	0.429945719	0.25215926	0.358432624	0.218901593	0.130055148	-0.027036949	-0.02147875	0.08414068	0.036153737	0.641733387	0.371480742	0.18046677	0.003660104	0.086479866	0.191589044	-0.225562617	-0.315553239	-0.02147875
Hs.433332_at	MAP2K1IP1	Mitogen-activated protein kinase kinase 1 interacting protein 1		0.339784407	0.281863613	0.454076117	0.53466309	-0.133407363	0.121440668	0.541168655	0.272365306	0.188927087	0.263298468	0.708188916	0.243350774	0.512356865	0.456178865	0.295395353	0.596832528	0.186284846	0.002330146	0.546753768	0.041809516	0	0.762368076	0.154745121	0.165419474	0.577369855	0.171247103	0.095045504	-0.030287374	0.366567937	0.437296123	0.061769052	-0.303191658	0.605274225	0.883664083	0.558477622	0.532378965	0.288383523	0.511295499	-1.200339775	-0.154577611	0.040818764	0.649760174	0.389097024	0.014113609	0	0.149242697
Hs.26156_at	PANK4	Pantothenate kinase 4		0.556057249	0.518473552	0.550309626	0.171292678	0.964288399	0.850451036	0.462780183	0.555831096	-0.199431775	0.522536392	-0.481074782	0.34665834	0.229840436	0.227536816	-0.1547474	0.052548224	0.473571976	0.402703833	0.070644641	0.482181918	0.350477267	0.231086358	0.74055154	0.388392823	0.403486715	-0.056815898	-0.25297328	0.204220999	0.963531229	0.124402386	0.102612963	0	-0.110786498	0.098472674	-0.066148267	0.790774515	0.245090951	0.206583272	0.026044234	0.169985358	0.513887904	-0.323054329	0.125613822	0.458693658	0.201284155	0.771904753
Hs.346868_at	EBNA1BP2	EBNA1 binding protein 2		0.715468696	0.166075442	0.411882277	-0.103062357	0.378495664	0.461032392	0.140851671	0.407786451	0.261716466	0.422805535	0.158927497	0.240055473	0.21770735	0.027009147	0.470364471	0.252434602	0.422805535	0.333862769	0.209706616	0.321432069	0.380788357	0.128824285	0.164688952	0.329147699	0.031813249	0.660230392	0.008886887	0.368846888	0.623407684	0.320393301	0.154945839	0.200778703	0.139925643	-0.107141655	-0.066597056	0.117883008	0.282469261	0.155843947	-0.323273053	0.211021172	0.133442408	0.168835122	0.068111046	0.711895118	-0.089839357	-0.086007186
Hs.134822_at	SNX2	Sorting nexin 2		0.340346208	0.075824584	0.253935834	0.433194781	0.154875475	-0.023715388	0.571652982	-0.035932487	0	-0.356657561	0.576227431	0.009416346	0.022875128	0.698803988	0.201790037	0.762690675	0.171923601	0.003612268	0.478672039	0.372474809	0.201581934	0.246291793	0.127689921	0.083413856	0.831843153	0.026092558	-0.189042713	0.164570107	0.516741141	0.319156515	0.076314354	0.529847288	0.709969375	0.306033875	-0.031019338	0.052655296	0.366210149	0.399280126	-0.564726918	-0.133278222	0.125654839	0.479706774	-0.044198275	-0.519736095	0.455089603	0.018603638
Hs.406510_at	ATP5B	ATP synthase, H+ transporting, mitochondrial F1 complex, beta polypeptide		0.652130578	0.492636438	0.642036239	0.282626876	0.427745715	0.199318061	0.181958877	0.365047665	0.469421264	0.434435183	0.276595085	0.070667315	0.080373938	0.132523026	0.171871222	0.099085942	0.391899737	0.225940236	0.051972264	0.169819545	0.224245558	0.250142092	0.384896913	0.181708294	0.066131483	0.312771054	0.074807529	0.23467797	0.127387437	0.282016983	0.342437622	0.271827799	0.40713064	0.188808342	0	0.43851255	0.437133284	0.073280516	0.336525895	0.344496751	0.31812929	0.070648609	0.251855493	0.15578296	0.042003491	0.324124459
Hs.387755_at	LYRM4	LYR motif containing 4		0.444984657	0.576922153	0.329015625	0.860149584	0.394936033	0.348300931	0.259795131	0.464650161	0.560018618	0.009888589	0.418693129	-0.412122826	0.466652672	0.134206711	-0.04974774	0.267084805	-0.00157153	0.437481674	0.2816404	0.526447207	-0.007856298	0.058975441	0.194352229	0.298170412	0.462689484	0.418425247	-0.799240461	0.434092023	0.371442854	0.16980788	0.080288722	0	-0.343227384	0.209423322	-0.404053506	0	0.147998001	-0.083527619	0.195930042	-0.011431929	0.182877992	0.469748828	0.094950481	0.156052559	0.460733228	0.173783283
Hs.485246-_at		Transcribed locus		0.163993463	0.434554795	0.720696916	-0.081253485	0.27997108	0.180136168	0.07428545	0.19621769	0.352136354	-0.020165725	-0.039617346	0.358042465	0.157912843	-0.030334235	-0.017090053	-0.109805182	0.097837232	0.102445946	0.314175618	0.378385413	0.20307261	0.257274866	0.290042049	-0.105647435	0.278964394	0.364417489	-0.177719497	0.222281424	0	-0.074448983	0.289108133	0.157912843	0.117650571	-0.229855766	0.309791488	0.352231331	0.137973604	-0.065210367	0.244674298	-0.183249922	0	0.159771203	0.219529957	0.017090053	0.068216123	0.960459612
Hs.528673_at	#N/A	#N/A		0.672349	0.463924577	0.148198112	0.371585307	0.345940196	0.454711195	0.338329216	0.76599843	0.496338651	0.03845485	0.450642898	0.759763182	-0.293619887	0.460098523	-0.02036658	0.342568202	0.78271506	0.393669193	-0.491247343	0.316402043	0	0.177818135	-0.104285026	0.47175459	0.101415076	0.535829885	0.211790495	0.258489937	0.047904925	-0.050813183	0.123711092	0.79404121	0.285506611	0.818731955	-0.10131299	0.631797448	-0.252017697	0.0929952	-0.305373035	0.300592736	0.392317739	0.39412542	0.159939599	-0.044915289	0.79404121	0.401463757
Hs.506759_at	ATP2A2	ATPase, Ca++ transporting, cardiac muscle, slow twitch 2		0.774547128	0.779224337	0.689993661	0.465632903	0.814462867	0.814462867	0.219758658	0.043859185	0.369161752	0.795889892	0.238330722	0.665059229	0.102776651	0.064935867	0.679852957	0.153614295	0.521986735	0.611279049	0.137295926	-0.027290273	-0.009287377	0.365298771	0	0.201909232	0.038835428	0.403642881	0.637175122	0.158507799	0.175579644	0.302629725	0.064935867	0.27454185	0.159316431	0.222218833	0.271316741	0.061848947	0.180499626	0.29787205	0.48187668	0.173978585	0.218170963	0.075197023	0.186898905	0.185554801	0.086279915	0.076709479
Hs.108332_at	UBE2D2	Ubiquitin-conjugating enzyme E2D 2 (UBC4/5 homolog, yeast)		0.425830135	0.340833769	0.133657825	0.09959392	0.03686549	0.326602146	-0.009586918	0.478399118	0.205293428	0.253465696	0.249539821	0.030967206	0.146821452	0.422442298	0.169643011	0.034692194	0.050831096	0.138193759	0.160095842	0.301937844	0.170882827	0.341569906	0.336608886	-0.000940917	-0.199852509	0.20729351	-0.330802485	0.388741446	0.367999996	0.265816037	0.331820062	0.227006261	0.199151699	0.222015101	0.067176156	0.224539398	0.120894517	0.208385355	0.004189868	0.015646048	0.183796602	0.394046761	0.05349532	-0.025299945	0.172799798	0.161337449
Hs.405537_at	#N/A	#N/A		0.078157823	-0.154200614	-0.098786526	0.675353932	0.060212316	0.25360177	0.500903383	0.031865355	0.147776526	0.242838553	0.591313058	-0.016961501	0.518193046	0.541956742	0.060737723	0.536587874	0.376664187	0.278078265	0.577756925	0.236191328	0.283237158	-0.528006574	0.410936219	0.038144942	1.030044161	0.383684257	-0.124517309	0.22387506	0.566508181	-0.035011852	-0.140775356	-0.089763329	-0.041628059	-0.036396608	-0.147019995	0.514807229	0.048002915	-0.1763222	0.114808877	0.046132634	0.249666334	-0.141768402	0.267418227	-0.047652672	0.474996575	-0.011494457
Hs.227253_at	TOMM70A	Translocase of outer mitochondrial membrane 70 homolog A (S. cerevisiae)		0.529104293	0.611601665	0.259248791	0.176380902	0.510636387	0.301432629	0.274543873	0.081562606	0.170478174	0.459919585	0.344177745	0.37114195	0.452027153	0.507158559	0.39141723	0.568043571	0.38171524	0.500552285	0.127414631	0.116430338	0.31884391	0.02699125	0.247228095	0.103227442	0.197841326	0.081776444	0.215046776	0.122157329	0.178897675	0.085651993	0.069282549	0.21043706	0.274543873	0.152144519	0.415597887	0.101834899	0.386428982	0.068620687	0.304342952	0.086972033	-0.02889538	0.289936239	0.05368854	-0.184528492	0.281371131	0.149934702
Hs.436062_at	GBE1	Glucan (1,4-alpha-), branching enzyme 1 (glycogen branching enzyme, Andersen disease, glycogen storage disease type IV)		0.412683171	-0.115712434	0.616226936	0.725865878	-0.065109304	1.163308353	0.525762298	1.503395739	0.332193386	0.159860516	0.447609907	0.310110513	0.72702674	0.770044546	0.054211247	0.517366037	0.158854139	0.078788556	0.596944078	0.350572743	0.112751572	1.078883445	-0.068910826	0.513565112	0.381247672	0.955705176	-0.016597743	1.060217801	0.468215743	0.183136214	-0.186414007	-0.856529613	-0.091244139	0.581326928	0.512374153	0.34346708	-0.422831648	0.714641246	0.227516543	0.572719926	-0.311413576	-0.493103699	-0.104128559	-1.035613384	1.151998281	0.229710325
Hs.351875+_at	COX6C	Cytochrome c oxidase subunit VIc		0.542785996	0.54836181	0.499181516	0.434599088	0.462645358	-0.245720332	0.502697536	0.798268483	0.34329585	-0.123647084	-0.073063393	0.344787719	0.315114142	0.521978989	0.47920758	0.402135293	0.562076224	0.610405474	0.650457651	0.30131188	0.388227831	0.081048368	0.244733609	-0.246865415	-0.113064416	0.210556428	0.26290356	-0.259558814	0.304405833	0	-1.12349095	0.340474888	0.340474888	0.171875132	0.210556428	0.209402629	0.28545825	0.260500205	0.139526652	0.082868644	0.123462043	0.467440434	0.156987189	0.629103944	0.011749386	0.174783753
Hs.241336_at	ATPIF1	ATPase inhibitory factor 1		0.56276655	0.355291206	0.597939206	0	0.348110107	0.251518675	0.016962897	0.170734541	0.352588895	0.035548431	-0.146164152	0.019489416	0.227933532	0.247424305	0.316111334	0.250020019	0.773278285	0.258034655	0.047016205	0.330978969	0.515952683	-0.009454144	0.823588144	0.117563187	0.152305447	0.302864272	0.130846851	-0.026455258	0.375712722	0.197023739	0.429553106	0.275384951	0.1413008	0.072454653	0.093756527	0.329196028	0.322416346	0.432171469	0.307367393	0	0.058414049	0.426148577	0.193643804	0.971858667	0.284159619	0.100198668
Hs.461253_at	AP1G1	Adaptor-related protein complex 1, gamma 1 subunit		0.215496551	-0.912914416	0.736630067	1.299528805	0.253633802	0.448388182	1.535968768	0.072391447	0.167030158	-0.056756233	1.317204573	-0.681373614	0.934540129	1.188433767	0.707349832	1.285222108	0.056756233	0.250193077	1.054088976	-0.053728448	0	0.603828643	0.053216967	-0.014223949	2.227173648	0.132776633	-1.036857837	-0.02713451	1.793460481	0.821186587	-0.123740923	0.385036723	1.302988712	0.398101547	0.301979413	1.537380649	0.34206892	0.57394044	0.045155125	-0.035280587	-0.022343884	0	0.634043521	-0.595944966	1.209051955	-0.068194104
Hs.160958-_at	CDC37	Cell division cycle 37 homolog (S. cerevisiae)		0.269818296	0.75557467	0.373622405	0.383784789	0.795420556	0.140838682	0.080303934	0.304015743	0.700866791	0.100907595	0.284030608	-0.519180621	0.031987232	0.390658831	0.143549671	0.030148209	0.259662865	0.006855207	0.140706833	0.7281729	0.443009495	0.109024308	0.555908019	0.284009849	-0.178034821	0.586796399	0.064238946	0.562893677	-0.927291711	0.455357661	-0.190678882	0.288101356	0.345310016	-0.016461119	0.266408768	0.823227948	0.244113846	-0.475281757	0.442016415	0.630059077	0.356356577	0.214068729	0.222435548	0.674166355	-0.267683525	0.334705129
Hs.458365_at	RNF113A	Ring finger protein 113A		0.957740967	0.564435588	0.487521148	0	-0.792262774	0.301951725	-0.0169618	0.082836122	0.278766554	0.140792433	0.035828705	0.399337641	-0.17505506	-0.118583113	0.069730829	-0.045511587	0.045745736	0.362582474	0.019216203	0.367356816	0	-1.094969476	-0.001026116	0.061689598	-0.078145418	0.266973326	0.371023403	0.252737077	0.460987017	-0.076823208	-1.871880954	0.054574234	0.022704251	-0.058090316	0.032277368	0.205061268	0.008419799	-0.085150295	0.041780033	0.525029562	0.262450179	0.023859561	0.015570258	0.062498829	0.030941739	0.679605281
Hs.134643_at	THY1	Thy-1 cell surface antigen		1.154544729	0.81319194	0.858763257	0.418333411	0.64018461	0.729565254	0.31631287	0.168959487	0.490816249	1.110053852	0.280425292	0.657990431	0.147039629	0.085941213	0.908574358	0.173425781	0.584336749	0.551901972	0.113765959	0.179159912	0.019841998	0.235689057	0.062585073	0.191769263	-0.15854702	0.313784951	0.632697371	0.313784951	0.035524028	0.250869337	0	0.109901267	0	0.338064266	0.134113962	0	0.200321887	0.361940916	0.616591009	0.293631488	0.313784951	0.0038165	0.366229799	1.201381871	0.248473391	0.082340938
Hs.159492_at	SACS	Spastic ataxia of Charlevoix-Saguenay (sacsin)		0.506744031	0.41454136	0.766540304	0.472661822	0.749203031	0.438021445	0.230505782	0.688087717	-0.08375269	0.474111659	0.174780404	0.867492633	0	0.328664904	0.460445772	-0.099748046	0.612153668	0.717372643	-0.0038507	0.110233042	0.204692553	-0.030698766	-0.018589036	-0.111821641	0.045283506	0.437062238	0.79854189	-0.059117688	0	-0.085139703	0.165905931	-0.114329841	0.209852801	0.056319465	0.126437938	-0.023362181	-0.09925409	0.168728875	0.34602154	0.342088545	-0.280111711	-0.637994261	-0.006637074	0.286997748	0.3856834	-0.334212833
Hs.443723_at	GRPEL1	GrpE-like 1, mitochondrial (E. coli)		0.816071826	0.155526714	1.115822389	0.757490025	0.360732369	0.443504023	0.833396767	0.747665768	0.444282251	0.186606649	0.348169686	0.098327996	0.335967318	0.899259514	-0.091811269	0.646651862	0.33220571	0.411628839	0.488895941	0.371253878	0	-0.134743433	0.330953187	0.706281141	0.732914357	0.381390384	0.135414575	0.389352857	1.880251968	-0.170701778	0.20041398	0.070129428	0.486534458	0.530037076	0.322333578	0.62518339	0.568630045	-0.185249409	-0.240828136	-0.063758877	0.551202551	-0.042156608	-0.042772257	-0.022756336	0.683792506	1.049661323
Hs.380081_at	FBXL15	F-box and leucine-rich repeat protein 15		0.126850726	0.16176406	0.249686536	0.461070623	-0.15921033	0.232963348	0.230842834	0.36094807	0.666468049	-0.648804556	0.332241749	0.259650538	0.452693652	0.231864656	0.111008803	0.075176917	0.092871713	0.23199818	0.303312904	0.841287441	0.322737279	0.466583932	0.670716224	0.480858499	0.136373552	0.761538382	0.388165374	0.400016158	0.054606266	0.523824135	0.495223787	0.351494664	0.333359416	-0.053630639	0.147857948	0.392842726	0.281898703	0.492433472	0.336439755	0.272458602	-0.052706354	-0.624560522	0.690806604	0.172654004	-0.275037376	0.492433472
Hs.171342_at	CRNKL1	Crooked neck pre-mRNA splicing factor-like 1 (Drosophila)		0.136563296	0.474951791	0.765542335	-0.170745347	-0.136916623	0.149834728	0.555750209	-0.369353452	0.073459405	-0.143757929	0.634533291	0.051153635	0.576086842	0.705810047	0.257597202	0.630313202	-0.136563296	0.259699129	0.492593514	0.149052842	-0.316668918	0.651203939	-0.073577531	0.343940052	0.671864188	-0.182704934	-0.171810874	0.226820823	0.525074989	0.420463368	0.405466288	0.466441667	0.436219126	0.435809475	0.175276619	0.090205312	-0.360175337	0.288321915	-0.033363465	-0.489099107	0.175276619	-1.053712144	0.401783629	-0.916576908	0.601630068	0.389660915
Hs.439152_at	NIT2	Nitrilase family, member 2		0.439003914	0.394019337	0.200497672	0.960491572	0.157721451	0.585333361	1.023535895	0.498936201	0.598144722	0.055178601	0.410093323	0.094995721	0.9451722	1.043289601	0.321393385	1.768455684	-0.055178601	0.405065168	0.663068785	0.701969039	0.885733454	0.497788277	1.649293382	1.411703734	0.660899922	0.037219971	0.116083215	0.477938892	0.207252723	0.907504877	0.588261487	0.497788277	-0.158332652	-0.059541866	0.546758977	1.346125126	0.44446943	-0.184617069	-0.059389715	0.084903564	1.064780021	0.539317857	1.244817982	0.337874763	0.643378802	0.355595379
Hs.2795_at	LDHA	Lactate dehydrogenase A		0.2952186	0.422334663	0.344252448	0.153862728	0.537560082	0.296641116	0.233370278	0.270480864	0.365384511	0.199486859	0.035838105	0.274383275	0	0.219978385	0.194183804	0.090963287	0.047368741	0.188660532	0.078233798	0.331543534	0.251216425	0.053809635	0.251411032	0.365384511	-0.101013157	0.158594433	-0.06873658	0.2532454	0.145894013	0.17309368	0.278219294	0.166927641	0.56841351	-0.079014291	-0.280373233	0.172865932	0.190388975	0.131525792	0.030511574	0.120353095	0.315244498	0.212404068	-0.208393616	-0.351258986	0.134648254	0.39868734
Hs.292524_at	RASA1	RAS p21 protein activator (GTPase activating protein) 1		0.250878841	0.326248878	0.518543795	0.465814033	0.673229555	0.660714668	0.585227514	0.10120132	0.085193059	0.745029348	0.299581157	0.722397115	0.239381166	0.358509	0.652618883	0.154984848	0.567246643	0.475026803	0.384216641	0.203785554	0.197136201	0.076927874	0.136027039	0.269854316	0.247225896	0.250640767	0.600325486	0.176174277	0.164522127	0.159275049	0.240782401	0.201969008	0.051252126	-0.054854382	0.225410935	0.430447491	0.122519956	-0.012348236	0	0.228905985	0.227053288	-0.052115817	0.186797665	-0.07196766	0.374467687	0.078012865
Hs.184736_at	BEXL1	Brain expressed X-linked-like 1		0.544337204	0.346513121	0.269215198	-0.053642445	0.158972487	0.207223532	-0.124790017	0.167022139	-0.111020447	0.410715363	0.068505982	0.476356315	-0.036346138	0.1627137	0.202401659	0.140029284	0.526826183	0.404312567	-0.01560724	0.141242015	0.159667101	0.310590592	0.058154717	0.059361479	0.007914564	0.055567187	0	0	0.212196642	-0.111020447	0.086817961	0.253395172	0.334186919	0.264819301	0.241993996	-0.11585377	-0.133854838	-0.074900171	-0.023714217	0.003730896	0.12166189	0.055714189	-0.125079398	0.092601297	0.362443304	0
Hs.529959_at	KIAA0274	KIAA0274		0.419081533	0.467636226	0.554549082	0.401348717	0.730197897	0.724358138	0.461939336	0.808588356	0.643335528	0.45751837	0.20975134	0.636626794	0.246937096	0.465819805	0.490558508	0.178743311	0.097620826	0.431426887	-0.12664792	0.378848087	0.244234582	0.357448202	0.36690898	0.239984251	-0.400291765	0.520214881	0.101186989	0.487723088	0.257203729	0.375089986	0.298358704	-0.677493925	-0.085632214	-0.065649066	-0.339150496	0.21369987	0.2205626	-0.243513182	-0.339150496	0.078204444	0.417496988	-1.621519014	0.20046038	1.102850604	0.525639034	0.247020184
Hs.278277_at	OXCT1	3-oxoacid CoA transferase 1		0.512202155	0.500640818	0.58283406	-0.155145787	0.561814866	0.472002825	-0.050736606	0.397069113	0.196805476	0.635410849	0.169904652	0.64482032	0.272789062	0.226735175	0.571212757	0.141421162	0.534625388	0.675543767	0.308538696	0.284854528	0.204684867	0.042180988	0.27146966	0.043007621	0.020852756	-0.061911058	0.447991807	0.092983132	0.261398053	0.097020167	0.316445639	0.203854401	-0.026366525	-0.027515491	0.134873427	0.082185634	0.001623743	-0.079641715	-0.101739717	0.013964803	0.146150818	0.351578217	-0.014372347	0.220754355	0.513770187	0.004030647
Hs.525518_at	SPATA7	Spermatogenesis associated 7		0.715763755	-0.364088654	0.923029408	0.668489483	0.109230553	0.292275487	0.218430978	0.743078338	0.850067439	-0.049488915	0.947553241	-1.236639478	0.573378041	0.404861469	0.375160082	-0.025377335	0.729454231	0.642219189	0.726332403	0.513384469	1.054780758	0.665255355	1.283931502	0.698162577	0.538351781	0.928360071	0.220648387	0.476264807	1.091527907	0.364078216	1.214653673	-0.121450076	0.937433395	-0.324583587	-0.572815305	0.898191344	0.068473599	0.419352107	0.053786724	0.142369556	0.370632404	0.322065995	0.318864512	0.542108163	0.12196699	0.152214125
Hs.458320_at	C3orf37	Chromosome 3 open reading frame 37		0.683035093	-0.01556977	0.510228938	0.743153742	0.333840307	0.503963465	0.484745387	0.480051233	0.099829068	-0.003757208	0.265966117	0.051759746	0.251821254	0.18921879	0.528164255	0.441817533	0.837071128	0.218701593	-0.219425943	-0.134482155	0.249213771	0.344906338	0.326927787	0.414904362	-0.011789739	0.604262962	0.569927679	-0.018906695	0.03223384	-0.170259704	0.445240164	0.196998922	0.260625847	-0.244165208	-0.130084587	0.201352199	-0.009579916	-0.183675698	0	0.217148108	0.077629203	0.047789483	0.349569518	0.610608407	0.292423894	0.516505578
Hs.528834_at	NUDT21	Nudix (nucleoside diphosphate linked moiety X)-type motif 21		1.566468152	1.991529818	0.432593111	1.669414568	0.888457103	0.422159204	2.04798124	-0.154745314	1.267855602	0.641488823	2.346332624	-0.069065298	1.635055763	2.279847399	0.490137824	2.482682469	-0.075664245	0.026547209	1.745522337	0.135784112	0.289364191	1.345781845	0.189895706	0.953068258	2.533549293	-0.081471336	0.252894683	-0.017403244	0.491601403	1.562264367	0	0.955243982	1.952623175	0.948515829	2.083011338	0.052004753	0.771102141	0.129682049	0.283197985	0.524693616	-0.132523755	0.515445504	1.496887546	-0.388825333	0.391056306	0.887119241
Hs.146070+_at	TPM3	Tropomyosin 3		0.560632082	0.743361843	0.077585822	0.088034294	0.399737107	0.274516075	0.250149117	0.317707178	0.228898635	0.464218625	0.5611798	0.32951594	0.438619233	0.621447656	0.150366165	0.234096913	0.192350175	0.211179678	0.221393324	0.506095657	0.218411131	0.58977034	0.445507563	0.003267345	-0.054334079	0.266532811	-0.333610629	0.180905164	0.075692537	0.353022473	0.717850523	0.308149435	0.185928995	0.143679227	0.737562505	0.138534456	0.342063672	0.325891343	0.563314359	0.210654997	0.134332546	0.61591079	0.510596184	-0.178347847	-0.062961433	-0.345363278
Hs.198281_at	PKM2	Pyruvate kinase, muscle		0.594140854	0.335311302	0.919707338	0.199985496	0.464740922	0.625386989	0.332625994	0.357572222	0.309312749	0.941412208	0.161881804	0.281913766	0.018087725	0.075628929	-0.037458396	0.275665234	0.450831293	0.318814566	-0.152561934	0.169086502	0.142951509	0.228821237	0.308505955	0.250348228	0.161881804	0.012031264	-0.018809686	0.300667534	0.285358499	0.146543471	0.161881804	0.290820334	0.3829453	-0.176745181	0.446294107	0.507894014	0.299601718	0.363690367	0.825828018	0.139859065	0.139172316	0.176531529	0.354228377	0.037458396	0.018087725	0.012031264
Hs.408615_at	P2RX5	Purinergic receptor P2X, ligand-gated ion channel, 5		1.288421611	0.679392672	0.087084785	0.48943746	-0.146402968	1.085501813	0.129454162	0.747895715	0.662960566	0.114191925	-0.014587902	0.348368494	0.050803857	0.279889044	0.155609701	0.569410548	0.171886962	0.356794233	0.032861167	0.839146486	-0.03712118	-0.085957791	0.274262698	0.542982518	0.409954022	0.084374993	0.268007989	1.020918127	1.295933616	0.363286226	-0.160427871	0.001770122	0.592212603	0.08721988	0.017440898	0.369876114	0.000945009	-0.081879017	-0.072803167	-0.072142711	0.450316695	-0.072663465	0.407858918	0.026471099	0.62259751	0.728755778
Hs.2853_at	PCBP1	Poly(rC) binding protein 1		0.058461087	0.270322402	0.319753131	0.540916915	0.358683746	0.047332139	0.669113922	0.129492983	0.266260931	-0.058461087	0.887787669	-0.532386587	0.440258126	0.206534377	-0.350680682	0.720941089	0.063726265	0.016163512	0.153018807	-0.071447677	0.023852702	0.019155751	0.370005641	-0.115331606	0.992389234	0.183806929	-0.016163512	0.138825552	0.356398649	0.359568162	-0.266737327	0.895133231	0.47758096	-0.413291061	0.425062841	0.27882889	0.069380429	0.125322845	0.475208113	0.289585385	0.114693482	0.473356517	0.299647623	0.531938872	0	0.06723703
Hs.177275_at	ANKRD6	Ankyrin repeat domain 6		0.636838095	0.456196924	0.541905543	-0.138606837	0.295633762	0.239631831	1.136343861	-0.008731856	0.14634638	-0.047949251	0.98039095	0.356763147	0.976164434	0.480532509	0.899153877	1.258536463	0.111378098	0.113893584	0.757399314	0.359438141	0.457009198	-0.112757073	0.581532469	0.359438141	1.431371447	-0.895737143	-0.152122873	-0.169078142	0.994740671	0.530969978	0.445377707	-0.088792489	0.77581953	0.482206127	0.99049219	0.337372554	0.181447772	0.279986657	-1.047149484	-1.291503276	0.36509675	0.24013715	-0.085387051	-0.159946718	0.949737437	0.159061525
Hs.485557_at				0.386231305	0.419130029	0.471922772	0.119027441	0.571012754	0.441436639	0.015949137	0.28254839	0	0.486452078	0.140216626	0.372151245	0.001995295	0.130513558	0.071638849	0.162241694	0.253102396	0.51329894	0.231527019	0.114537274	0.337076082	0.134487799	0.221300392	0.127208192	0.080828954	-0.033594103	0.59428415	0.079848769	0.282638592	0.003950295	0.257668152	0.217851942	0.33200248	-0.065131224	0.127208192	0.186914	0.16333793	0.069762816	-0.044891809	-0.057739355	-0.090580809	0.165947878	0.02504616	0.305869896	0.077099724	0.019772681
Hs.54780+_at	TTF1	Transcription termination factor, RNA polymerase I		0.393210581	-0.251745858	2.304166521	0.941916113	0.646350838	0.985175207	0.965759944	0.04797996	0.681959556	1.569997203	0.017258696	-0.014669232	1.07747419	1.151660474	0.233080969	1.222749303	0.38285362	-0.368860346	0.061742307	-0.011435426	-0.007488208	-0.928952895	-0.202632126	0.085125407	1.001477605	0.098969641	2.39041183	-0.200558667	0.118048705	0.365594621	-0.026083935	-0.969124386	0.722841563	0	0.920180233	-0.344326693	0.336087153	0.431164611	-0.426037286	-1.06998866	0.336039478	-0.086077604	-0.54264856	-0.658536103	1.250350805	0.096828752
Hs.270107_at	SDAD1	SDA1 domain containing 1		-0.469484561	1.297412602	1.174742677	0.793744856	0.76193427	1.338043943	0	0.838149126	0.179343406	0.621511263	0.011116297	1.501133797	0.444437275	-0.237630516	0.734844877	0.759924617	0.600279469	0.275401111	0.96627568	0.3703888	0.179234132	0.259066534	0.273417263	0.077355688	0.28519026	0.498483289	-0.26396837	-0.026845865	0.663206379	0.313749111	0.155322305	-0.206003226	0.650367118	0.272449957	0.219938863	-0.181532379	-0.224999747	1.17128688	0.276439827	-0.947483327	0.074178961	0.843054006	0.10304603	-1.146727336	-0.118353709	-0.139338803
Hs.516217_at	#N/A	#N/A		0.399783009	0.361391369	0.261216171	0.343899085	0.398058957	0.108158096	0.016165777	0.475981177	0.475981177	0.100838292	0.179821826	0.218812002	0.114905573	0.053498412	0.154989415	-0.027693408	0.213647234	0.245497023	0	0.36515893	0.086254541	0.168303341	0	0.210637314	-0.097527436	0.452558091	0.30749043	0.460270389	0.109716835	0.120409469	0.109602518	-0.010271636	0.163004551	-0.26531772	-0.279037745	0.163165118	0.265004536	-0.193370933	0.460270389	0.262735097	0.210637314	0.19206525	0.026452993	0.046957326	0.185812086	0.156988548
Hs.75841_at	ERP29	Endoplasmic reticulum protein 29		0.347171664	0.267533244	0.396452589	0.241789357	0.335062192	0.327086559	-0.075481763	0.503545559	0.138084429	0.045170186	0.163478176	-0.230112171	0.232284188	0.244549307	-0.026669529	0.080888367	-0.067564499	-0.006489363	0.092290818	0.181826781	0.354888253	0.310521195	0.207212718	0.08720327	-0.181492803	0.081200551	-0.283498459	0.205144866	-0.061660919	0.041422283	0.259447141	0.183543606	0.06053638	0.140687737	-0.036910994	0.057982304	0.158439697	0.113949919	0.122819522	0.102290278	0.18785493	0.313327709	0.081200551	0.765445566	-0.137290152	-0.146582419
Hs.291533_at				0.912564601	0.173327218	1.422828433	0.256866689	1.425962224	1.041796566	0.881815379	0.438333214	0.656662596	-0.066750752	-0.959075822	-0.644675958	-0.274607082	0.670703288	0.631311316	0.578178451	1.078083571	-0.092626426	0.777203767	0.213720848	0.459347469	0.157059241	0.001082674	0.127999356	0.266568853	1.019309036	-0.766089993	-0.098046723	0.571282521	0.487959011	0.524041568	0.500979995	0.292337237	0.947728472	0.09043235	0.48773077	0.546695951	0.82283423	0.945118179	0.619939957	0.60839193	0.264302717	-0.037148473	-0.192225008	-0.725440741	0.039129479
Hs.389107_at	ATP6V0C	ATPase, H+ transporting, lysosomal 16kDa, V0 subunit c		0.821208098	0.289239252	0.582521653	0.475570677	0.348203772	0.737726517	0.365731657	0.391858484	0.388591483	0.730777215	0.304936286	0.339558558	0.268793179	0.135753374	0.53074091	0.317221782	0.191406264	0.133144787	0.187744812	0.256948132	0.351963644	0.490700549	0.22502128	0.197628071	-0.053846826	0.338832291	-0.074064069	0.294467283	0.218202788	0.338832291	0.199494198	0.211329003	0.279662681	0.449400885	-0.022423413	0.18986346	0.316805824	0.294467283	0.45668993	0.155794394	0.323485755	0.25609978	0.269106537	0.46784147	0.222101762	0.24181826
Hs.349111_at	MCAT	Malonyl CoA:ACP acyltransferase (mitochondrial)		0.735244258	1.1296664	0.296509019	1.314794508	1.111484662	1.1306457	1.536747534	0.690641054	0.784371956	-0.804320379	0.898959356	0.463817665	1.603697287	0.254157174	0.27800644	1.474234589	0.138322895	0.095684531	1.21503197	1.047188039	0	0.104826226	0.652328197	0.98701951	1.416117172	1.195576602	-0.095684531	0.673117526	0.078070177	0.646851365	0.112195771	-0.281138117	0.438367046	0.277560688	0.561471845	1.855333713	0.047978364	0.500829431	0.410643316	-0.043775737	0.90372149	0.055880469	0.687465036	0.046330545	-0.089984132	1.053655746
Hs.435136_at	TXN	Thioredoxin		0.389614673	0.038182463	0.20929041	0.068470896	0.184050398	0.334705032	0.091675485	0.259457572	0.117852672	-0.00339184	-0.056730201	0.008817425	0.268007319	0.164446459	-0.096977199	0.235012736	0.077245654	-0.137403091	0.287576788	0.305450536	0.229930103	-0.105310799	0.301262594	0.194478068	0.037647395	0.023993245	-0.139288907	0.247036487	0.613582751	0.16496278	0.11889732	0	-0.12637873	0.331583567	0.179645591	0	0	0.240272282	-0.22297144	-0.207693745	0	0.556009291	-0.044726036	0.615649966	0.094067169	0.069152694
Hs.507537_at	NUPL1	Nucleoporin like 1		0.219516625	-0.007714248	0.343531782	0.923623992	0.493024837	0.111959973	0.343333984	0.921554762	1.195852736	0.293992213	0.604027889	0.386682317	0.119486506	0.567032271	0.720126273	0.28119867	0.616429775	0.451045397	-0.042959716	0.232921183	0.475828648	-0.419048473	0.435803706	0.873284165	0.342223721	1.37842873	0.231647004	0.854057244	0.206654164	0.236182238	0.350215548	0.133221469	0.900862282	0.45267432	-0.009209562	0.474528177	0.234689035	0.300597154	0.005952631	0.235244889	0.549441586	-0.011277371	0.444698694	0.037443808	0.609747874	1.23994893
Hs.530199_at	ANKRD46	Ankyrin repeat domain 46		0.381881247	0.401572447	0.46007503	0.305023856	0.341198727	0.485662753	0.281122032	0.618015179	0.002304187	0.372091228	0.454005903	0.354531352	0.265411038	0.229301146	0.518757165	0.237216481	0.381881247	0.453288532	0.139598489	-0.285071873	0.02053313	0.082875091	0.109866174	0.114518835	0.196904858	0.169746782	0.503627991	0.02992526	-0.048064551	0.066454284	0.237216481	-0.022435708	0.201772411	0.161410768	-0.004479492	0.0197128	0.065442735	0.02291521	0.059503662	0.270369088	-0.07054242	0.110586046	0.002304187	-0.082811086	0.257762384	-0.176122961
Hs.279920_at	YWHAB	Tyrosine 3-monooxygenase/tryptophan 5-monooxygenase activation protein, beta polypeptide		0.55373748	0.575171672	0.267219813	0.26735307	0.509329135	0.317523654	0.299165776	0.26735307	-0.291756474	0.348420901	-0.014916085	0.705452966	-0.167861585	0.099350248	0.588010499	0.304253871	0.420953235	0.404387781	0.34944185	-0.03729663	0.286188868	0	0.182081409	0.093223137	0.224188722	0.005301829	0.621131758	-0.128124185	-0.256071567	0.087207134	0.326392396	0.084906931	0.213220667	0.406785349	0.209672218	0.159538379	0.020523518	0.301844479	0.093223137	0.185211904	-0.043328421	0.089479934	0.146708	0.352819419	0.066173881	0.061841609
Hs.370457_at		Transcribed locus		0.118654399	-0.000478716	0.288039888	0.204011709	0.234806827	0.316819821	-0.029031713	0.162188396	0.281819045	0.090638396	0.28479187	0.233854083	0.094081474	0.202126048	0.265436771	0.209111453	0.293741648	0.276121581	0.211175272	0.4321826	0.502057988	-0.237281764	0.171930199	-0.098296916	0.391961577	0.248430694	0.272350764	0.422625342	0.88644963	0.105088806	0.213033632	-0.529866385	0.380395928	-0.107324908	-0.306410605	0	0.088626183	-0.14228363	-0.081782891	0.168041362	-0.182234076	0.086033033	-0.00383381	-0.205810645	0.600375642	0.358199787
Hs.173611_at	NDUFS2	NADH dehydrogenase (ubiquinone) Fe-S protein 2, 49kDa (NADH-coenzyme Q reductase)		0.734842561	0.959761361	0.534409914	0.210870025	0.388748228	0.351123809	0.09969449	0.630848295	0.197406197	0.521901295	0.28863927	0.110555964	0.007724127	0.044761565	-0.019854912	0.087949556	0.019854912	0.495438213	0.003083053	0.266846167	0.188825527	0.077866354	0.122299505	0.085935606	0	0.193055771	0.283054643	0.273611882	-0.012878782	0.15791818	0.16756598	0.174352145	0.439277349	0.257652763	0.314716748	0.229710361	0.481962222	0.375090468	0	0.271918628	0.068795707	0.562113485	0.150309688	0.159305951	0.064544939	0.03519058
Hs.62185_at	SLC9A6	Solute carrier family 9 (sodium/hydrogen exchanger), member 6		0.497697058	0.542568681	0.46136121	0.208172878	0.822772949	0.533763011	0.090181491	0.090181491	0.099333266	0.40341956	0.241575338	0.653526233	-0.026046298	-0.057799446	0.577398145	0.142018254	0.456605378	0.587609556	0.031787084	-0.013838957	0.106471935	-0.110230583	0.088307983	0.108770373	0.080847827	0.094666088	0.667362691	0.099333266	0.168737324	0	0.067655509	0	0.063366224	-0.026415964	0.075205274	0.03557964	0.09718902	0	-0.12069168	0.155164501	0.013119007	-0.044054779	0.056240832	0.11358855	0.076342534	0.00430613
Hs.4992_at	TSSC1	Tumor suppressing subtransferable candidate 1		0.428655083	0.34115158	1.070323852	1.094497437	0.110091137	0.528845871	0.464393645	0.299867246	0.817417292	0.298224392	0.409841404	0.207801109	0.562487065	0.140272846	0.410822159	0.973821402	0.079989062	0.098212541	0.667046177	0.858499893	0.442977408	-0.292499757	0.160847948	0.424843513	0.534657354	0.194684646	0.385518807	0	0.736946598	0.123866687	-0.155757387	-0.158365247	-0.081819622	0.69478367	-0.265749237	0.437070833	0.169773277	0.620453806	-0.676663768	-0.262960043	0.320949796	0.604856087	-0.021802701	0.455777462	0.224086042	0.595772954
[truncated: 2,529 more rows]
[truncated: 155 more columns]
