# Supplementary material for: Sample matching by inferred agonal stress in gene expression analyses of the brain
Source: BMC Genomics. 2007 Sep 24;8:336. doi: 10.1186/1471-2164-8-336 (PMC2213675; doi:10.1186/1471-2164-8-336)
Supplement: Additional file 6 — Most strongly changed genes upon agonal stress. The spreadsheet "1000Up_LowpH" listed 1000 most strongly up-regulated genes among the Type-2, low-pH samples and their t scores in five regions. The second spreadsheet "1000Down_LowpH" listed the corresponding 1000 most strongly down-regulated transcripts. The Unigene ID's are from Unigene Build 176. [file 1471-2164-8-336-S6.xls]

## Sheet: 1000Up_lowpH
Top 1000 transcripts that are upregulated in low pH samples
Shown are t-scores in 5 regions, comparing Type-1 to Type-2 samples
UG	Symbol	Name	AnCg	AMY	DLPFC	HC	NACC
Hs.288178	TROVE2	TROVE domain family, member 2	19.2133	6.06977	17.7293	20.8594	9.97593
Hs.99528	RAB31	RAB31, member RAS oncogene family	17.1417	7.10078	19.0469	9.92532	12.7947
Hs.350229		Transcribed locus, strongly similar to NP_031385.2 cancer susceptibility candidate 3; MLN51 protein [Homo sapiens]	16.3618	8.95927	11.3807	18.9043	9.65967
Hs.472475		Transcribed locus, strongly similar to XP_513340.1 PREDICTED: microfilament and actin filament cross-linker protein [Pan troglodytes]	19.3328	7.64103	15.6376	13.0659	13.5743
Hs.288771	LETMD1	LETM1 domain containing 1	16.1338	5.09961	16.2444	13.6284	9.34038
Hs.28491	SAT	Spermidine/spermine N1-acetyltransferase	14.8913	8.09308	14.9151	4.51447	10.6899
Hs.479808	IGFBP7	Insulin-like growth factor binding protein 7	16.0216	5.48313	13.8291	2.18584	9.77464
Hs.474010	PTTG1IP	Pituitary tumor-transforming 1 interacting protein	16.8152	7.13286	16.6646	7.20449	7.37404
Hs.253903	STOM	Stomatin	15.3116	8.6899	17.6862	9.70709	6.89939
Hs.484188	ATP6V0E	ATPase, H+ transporting, lysosomal 9kDa, V0 subunit e	15.5806	7.02365	17.6	6.85509	8.34984
Hs.523968	TP53BP2	Tumor protein p53 binding protein, 2	14.8248	5.32449	16.2855	7.03102	9.44091
Hs.513626	MT1F	Metallothionein 1F (functional)	14.8115	7.91072	15.7837	8.50256	5.88599
Hs.374650	IFITM3	Interferon induced transmembrane protein 3 (1-8U)	12.2968	7.86829	12.6579	9.54167	9.09983
Hs.108957	RPS27L	Ribosomal protein S27-like	14.6929	6.59384	14.923	9.52872	9.26536
Hs.509414	KTN1	Kinectin 1 (kinesin receptor)	15.4541	1.80663	12.5007	13.356	8.12499
Hs.293970	ALDH6A1	Aldehyde dehydrogenase 6 family, member A1	14.5928	5.2655	14.5157	7.63779	12.2181
Hs.533055	PCAF	P300/CBP-associated factor	16.4076	5.68235	12.2651	12.9308	7.81791
Hs.517666	CYB5R3	Cytochrome b5 reductase 3	15.5175	3.68923	11.0773	11.9778	11.0618
Hs.269059	JARID2	Jumonji, AT rich interactive domain 2	14.4388	7.87277	7.83651	12.3947	5.03244
Hs.485365	AHCYL1	S-adenosylhomocysteine hydrolase-like 1	14.3567	5.41798	12.9176	7.43051	9.24602
Hs.4930	LRP4	Low density lipoprotein receptor-related protein 4	14.3042	6.58906	13.9453	4.25294	6.11962
Hs.515848		Transcribed locus, strongly similar to NP_000174.1 hydroxyacyl dehydrogenase, subunit B; 3-ketoacyl-Coenzyme A thiolase; trifunctional protein, beta subunit [Homo sapiens]	14.8328	6.39081	17.2163	10.6021	8.74052
Hs.467236	ZNF160	Zinc finger protein 160	14.2966	5.23249	11.5324	13.2517	10.7468
Hs.253594	TRPS1	Trichorhinophalangeal syndrome I	16.7137	5.97854	13.5744	7.9738	8.682
Hs.6483	OFD1	Oral-facial-digital syndrome 1	11.871	6.49545	11.518	12.4546	8.6979
Hs.433057	FBXL7	F-box and leucine-rich repeat protein 7	15.3846	5.93345	11.7198	13.5804	5.70821
Hs.86337	POLR1B	Polymerase (RNA) I polypeptide B, 128kDa	13.9277	4.19922	11.8212	11.5114	9.11866
Hs.202095	EMX2	Empty spiracles homolog 2 (Drosophila)	13.8708	1.83069	15.0451	6.49468	11.4996
Hs.519346		Transcribed locus, strongly similar to NP_061165.1 erbb2 interacting protein; densin-180-like protein; erbb2-interacting protein [Homo sapiens]	17.4477	4.60459	11.7145	11.3066	8.53826
Hs.78854		Transcribed locus, strongly similar to NP_001669.2 ATPase, Na+/K+ transporting, beta 2 polypeptide; ATPase, Na+K+ transporting, beta-2 polypeptide [Homo sapiens]	11.7808	6.58031	12.0248	9.19979	8.4666
Hs.193133	SASH1	SAM and SH3 domain containing 1	18.3907	6.44159	10.9052	13.2852	7.29403
Hs.472437	MAPRE1	Microtubule-associated protein, RP/EB family, member 1	15.9112	5.22118	11.4118	11.4761	10.7454
Hs.458414	IFITM1	Interferon induced transmembrane protein 1 (9-27)	12.161	7.98934	16.537	8.75172	8.41556
Hs.510324	QKI	Quaking homolog, KH domain RNA binding (mouse)	14.0732	5.59296	11.5209	12.0514	5.70195
Hs.9534	SEC11L1	SEC11-like 1 (S. cerevisiae)	15.9678	4.382	15.8375	11.3939	4.7818
Hs.528087	ITPKB	Inositol 1,4,5-trisphosphate 3-kinase B	15.8836	5.20591	9.17989	11.3749	9.82854
Hs.502235		Transcribed locus, strongly similar to NP_001595.2 paired box gene 6 isoform b; Paired box homeotic gene-6; paired box homeotic gene 6 (aniridia, keratitis) [Homo sapiens]	13.6926	3.24148	14.2136	3.5982	8.90183
Hs.433670	FTL	Ferritin, light polypeptide	13.6461	8.73858	13.5119	6.12185	2.56262
Hs.479396	RBPSUH	Recombining binding protein suppressor of hairless (Drosophila)	13.0927	6.37045	11.4597	14.7531	5.68639
Hs.231295		CDNA FLJ42857 fis, clone BRHIP2009340	10.9116	6.1997	11.4354	11.7881	9.30999
Hs.468410	EPAS1	Endothelial PAS domain protein 1	13.6002	5.99301	8.04202	15.1652	10.3738
Hs.151220	PALLD	Palladin, cytoskeletal associated protein	13.3329	4.71277	19.2417	9.99039	9.93999
Hs.303090	PPP1R3C	Protein phosphatase 1, regulatory (inhibitor) subunit 3C	14.7629	4.74738	12.5475	8.2907	8.00438
Hs.24119	NEK7	NIMA (never in mitosis gene a)-related kinase 7	13.238	6.90474	6.63729	16.7217	6.28362
Hs.523080	C10orf56	Chromosome 10 open reading frame 56	17.3724	5.44616	10.4602	11.5921	8
Hs.421907	GLTSCR2	Glioma tumor suppressor candidate region gene 2	13.2023	5.29725	11.7786	11.3328	4.89293
Hs.140452	M6PRBP1	Mannose-6-phosphate receptor binding protein 1	13.4233	4.58456	8.31595	10.9258	9.5161
Hs.531081	LGALS3	Lectin, galactoside-binding, soluble, 3 (galectin 3)	13.1725	4.49556	20.2414	9.49713	11.0456
Hs.516220	SEMA4C	Sema domain, immunoglobulin domain (Ig), transmembrane domain (TM) and short cytoplasmic domain, (semaphorin) 4C	11.062	6.14448	11.4306	13.1071	6.42383
Hs.513633	GPR56	G protein-coupled receptor 56	13.0807	7.09622	9.32447	4.36497	9.04701
Hs.180877	H3F3B	H3 histone, family 3B (H3.3B)	18.8367	1.48757	10.9574	10.3784	10.2956
Hs.516777	SH3BP4	SH3-domain binding protein 4	13.0476	4.20784	11.0111	11.8957	7.65083
Hs.372914	NDRG1	N-myc downstream regulated gene 1	13.1388	4.02316	11.0625	8.70023	7.78665
Hs.81328	NFKBIA	Nuclear factor of kappa light polypeptide gene enhancer in B-cells inhibitor, alpha	11.5748	8.04582	10.8064	6.12455	9.79171
Hs.327736		Transcribed locus, strongly similar to NP_004512.1 kinesin family member 5B; kinesin 1 (110-120kD) [Homo sapiens]	14.6832	2.4215	8.9595	10.8677	7.77174
Hs.517949	MAP4	Microtubule-associated protein 4	14.9726	5.57722	10.4601	16.2088	7.75782
Hs.371249	PTN	Pleiotrophin (heparin binding growth factor 8, neurite growth-promoting factor 1)	15.3565	1.79801	10.7629	6.44823	8.93733
Hs.191334	UNG	Uracil-DNA glycosylase	13.5106	6.42758	10.7112	5.7399	5.98129
Hs.445030	RHOBTB3	Rho-related BTB domain containing 3	12.8121	5.97231	11.8499	8.55342	13.1981
Hs.487296	PHGDH	Phosphoglycerate dehydrogenase	12.8035	6.10747	12.2363	3.09603	5.79746
Hs.159195	DOCK1	Dedicator of cytokinesis 1	18.1979	5.359	9.0796	14.2594	7.6565
Hs.440829	CEBPD	CCAAT/enhancer binding protein (C/EBP), delta	10.2539	7.88752	12.4367	3.93991	7.6545
Hs.439312	PLTP	Phospholipid transfer protein	14.4081	4.15715	12.1423	10.4432	5.77248
Hs.138860	ARHGAP1	Rho GTPase activating protein 1	12.6324	4.08871	6.00219	11.5405	7.8453
Hs.431101	GNG12	Guanine nucleotide binding protein (G protein), gamma 12	13.0301	5.59099	10.3255	6.1289	7.89172
Hs.89649	EPHX1	Epoxide hydrolase 1, microsomal (xenobiotic)	13.0924	5.92884	9.12475	5.68754	7.60371
Hs.370408	COMT	Catechol-O-methyltransferase	12.4875	5.81279	10.258	9.26042	7.82937
Hs.533030	TRIOBP	TRIO and F-actin binding protein	13.1719	5.30829	8.03052	11.554	7.57246
Hs.445570	CD63	CD63 molecule	12.4373	7.08235	6.24678	8.27206	12.8053
Hs.487360	NOTCH2	Notch homolog 2 (Drosophila)	12.3959	5.48572	8.62683	15.1381	7.69153
Hs.534360	TRIP6	Thyroid hormone receptor interactor 6	15.239	4.90739	10.1438	8.28455	9.11838
Hs.515517	RPL18	Ribosomal protein L18	14.1957	4.78812	14.966	10.2608	6.15605
Hs.300701	TUBB2B	Tubulin, beta 2B	12.3554	4.05688	17.586	6.31547	8.67472
Hs.505337	CLDN5	Claudin 5 (transmembrane protein deleted in velocardiofacial syndrome)	12.3399	7.66553	6.03366	7.68153	7.58424
Hs.1908	PRG1	Proteoglycan 1, secretory granule	10.352	7.10358	10.102	3.55417	7.615
Hs.523012	DDIT4	DNA-damage-inducible transcript 4	12.3225	6.75604	11.7589	3.84915	7.03117
Hs.38621	SORBS1	Sorbin and SH3 domain containing 1	11.3928	5.74679	10.9548	12.293	3.95367
Hs.494604	ANP32B	Acidic (leucine-rich) nuclear phosphoprotein 32 family, member B	12.3128	5.44711	13.0692	16.0652	6.89276
Hs.501012	ADD3	Adducin 3 (gamma)	14.2889	4.0542	10.0317	6.52638	9.54063
Hs.473721	SLC2A1	Solute carrier family 2 (facilitated glucose transporter), member 1	10.2128	5.76929	7.34306	10.0961	8.16109
Hs.269512		Transcribed locus, strongly similar to NP_009016.1 follistatin-like 1 precursor; follistatin-related protein [Homo sapiens]	8.23834	3.66367	10.0293	10.9097	10.3618
Hs.183109	MAOA	Monoamine oxidase A	9.71261	5.70825	10.7672	7.68943	10.1834
Hs.509067	PDGFRB	Platelet-derived growth factor receptor, beta polypeptide	11.8588	6.08404	9.96214	13.2795	6.43199
Hs.501023	MXI1	MAX interactor 1	17.9119	4.56299	9.69358	9.93858	10.154
Hs.503709	TMEM123	Transmembrane protein 123	12.1632	4.65506	10.3547	10.3133	3.94325
Hs.515032	MKNK2	MAP kinase interacting serine/threonine kinase 2	12.1424	8.14111	12.6833	7.89448	7.18783
Hs.442498	FXYD1	FXYD domain containing ion transport regulator 1 (phospholemman)	12.0316	4.36992	10.5014	5.25113	11.8656
Hs.87752	MSN	Moesin	13.8454	6.42895	9.78248	6.13501	5.60782
Hs.518055	LRIG1	Leucine-rich repeats and immunoglobulin-like domains 1	11.9428	6.14151	10.102	1.6044	6.81395
Hs.194148	YES1	V-yes-1 Yamaguchi sarcoma viral oncogene homolog 1	15.2568	5.55106	9.74092	10.7732	5.71655
Hs.496710	STAG2	Stromal antigen 2	14.5849	1.18782	13.4419	9.82573	5.90612
Hs.85155	ZFP36L1	Zinc finger protein 36, C3H type-like 1	14.152	5.57899	10.3459	4.65624	5.79337
Hs.517729	MLC1	Megalencephalic leukoencephalopathy with subcortical cysts 1	12.182	3.30885	11.2566	4.55603	7.2034
Hs.158688	EIF5B	Eukaryotic translation initiation factor 5B	11.8827	4.52299	11.4078	13.1275	5.16301
Hs.9997	KIAA0256	KIAA0256 gene product	10.6982	3.01025	9.59079	14.411	7.79046
Hs.433201	CDK2AP1	CDK2-associated protein 1	15.1883	3.64435	9.58718	4.77403	8.10498
Hs.506748	HDGF	Hepatoma-derived growth factor (high-mobility group protein 1-like)	12.7252	5.54754	4.86413	12.05	5.99772
Hs.437178	ACADVL	Acyl-Coenzyme A dehydrogenase, very long chain	11.8271	3.78683	9.57844	4.57703	9.0578
Hs.412355	LASS1	LAG1 longevity assurance homolog 1 (S. cerevisiae)	12.7652	8.43128	9.56614	3.38153	5.82317
Hs.188553	RBBP6	Retinoblastoma binding protein 6	12.2934	3.88838	9.55896	7.92248	8.59767
Hs.534115	ADAMTS1	ADAM metallopeptidase with thrombospondin type 1 motif, 1	11.8026	7.97163	5.43024	3.34198	7.2785
Hs.502176	LGR4	Leucine-rich repeat-containing G protein-coupled receptor 4	13.1857	2.46065	12.7054	9.35336	7.0943
Hs.509791	ERH	Enhancer of rudimentary homolog (Drosophila)	11.9075	5.10424	9.47785	5.76964	8.07889
Hs.120	LOC646870	Hypothetical protein LOC646870	11.7491	6.14597	14.2863	-0.0269783	5.94039
Hs.446628	RPS4X	Ribosomal protein S4, X-linked	11.7198	5.01436	14.3884	14.5494	4.90863
Hs.9235	DECR2	2,4-dienoyl CoA reductase 2, peroxisomal	10.1334	6.0922	9.41137	10.7828	5.4275
Hs.477375		Transcribed locus, strongly similar to NP_444253.2 myosin light chain kinase isoform 1; myosin light chain kinase [Homo sapiens]	11.69	3.34167	10.6618	8.61332	8.99604
Hs.484500	C6orf145	Chromosome 6 open reading frame 145	11.6718	7.15367	9.31651	7.21489	8.74631
Hs.155396	NFE2L2	Nuclear factor (erythroid-derived 2)-like 2	14.0558	5.14255	14.3452	8.70796	7.01592
Hs.400295	RPL30	Ribosomal protein L30	11.6417	0.0324159	10.1322	9.51911	0.704019
Hs.27695	MID1	Midline 1 (Opitz/BBB syndrome)	10.7651	2.57632	13.4126	9.46523	9.19036
Hs.235873	PAQR6	Progestin and adipoQ receptor family member VI	14.1831	5.44088	8.34028	10.5895	5.18174
Hs.159799	THRAP2	Thyroid hormone receptor associated protein 2	11.6111	4.46716	9.96401	7.2727	6.94899
Hs.189409	FNBP1	Formin binding protein 1	12.8312	2.46888	6.18606	9.9323	6.93768
Hs.480653	ANXA5	Annexin A5	12.6579	3.93568	9.28846	6.8352	8.08302
Hs.301696	KIAA1539	KIAA1539	13.8263	6.26844	6.63655	8.42555	6.89787
Hs.489448	SH2B2	Adaptor protein with pleckstrin homology and src homology 2 domains	11.8074	2.74659	9.21547	8.15552	7.60762
Hs.135471	CIB1	Calcium and integrin binding 1 (calmyrin)	6.85329	5.43953	10.1346	1.2303	6.86431
Hs.425777	UBE2L6	Ubiquitin-conjugating enzyme E2L 6	10.8343	5.37656	12.9849	11.3357	6.38598
Hs.459649	CLCN7	Chloride channel 7	11.6618	4.77456	6.74046	10.5774	6.83231
Hs.363558	GRAMD3	GRAM domain containing 3	11.435	6.95489	11.3696	3.01986	4.63674
Hs.433343	SRRM2	Serine/arginine repetitive matrix 2	14.7649	4.22202	9.0716	7.79292	7.72039
Hs.533977	TXNIP	Thioredoxin interacting protein	8.49424	5.74249	6.89336	9.32433	7.2719
Hs.468972	ARID1A	AT rich interactive domain 1A (SWI- like)	10.7169	6.25324	8.34746	9.56314	6.79946
Hs.445489	PLEKHB1	Pleckstrin homology domain containing, family B (evectins) member 1	15.7953	4.42831	4.02831	9.85105	6.78213
Hs.459927	PTMA	Prothymosin, alpha (gene sequence 28)	11.336	3.02942	9.84076	9.60846	6.40851
Hs.128959	PCF11	PCF11, cleavage and polyadenylation factor subunit, homolog (S. cerevisiae)	9.96873	5.30624	9.70503	13.3581	5.1782
Hs.31121	SNTA1	Syntrophin, alpha 1 (dystrophin-associated protein A1, 59kDa, acidic component)	10.3605	6.29288	6.38437	9.46318	6.77344
Hs.522795	ARHGEF6	Rac/Cdc42 guanine nucleotide exchange factor (GEF) 6	11.3016	5.86705	11.4838	3.61784	6.0659
Hs.504432		Transcribed locus, strongly similar to NP_061852.1 protein kinase, lysine deficient 1; kinase deficient protein [Homo sapiens]	9.86347	2.33292	9.06782	9.17106	7.56942
Hs.443735	SETD8	SET domain containing (lysine methyltransferase) 8	12.7055	2.33428	12.5505	8.67905	6.73632
Hs.497692	C1orf48	Chromosome 1 open reading frame 48	13.3926	2.78542	8.94849	9.42814	5.81326
Hs.91142	KHSRP	KH-type splicing regulatory protein (FUSE binding protein 2)	13.5579	4.66742	8.49335	9.15846	10.6397
Hs.13155		Transcribed locus, strongly similar to NP_002204.2 integrin, beta 5 [Homo sapiens]	11.6536	4.4207	8.93975	4.61496	7.87204
Hs.531561	EMP2	Epithelial membrane protein 2	11.7775	4.14344	8.92856	10.9179	6.40697
Hs.304682	CST3	Cystatin C (amyloid angiopathy and cerebral hemorrhage)	11.169	5.01251	8.97985	2.61551	6.69369
Hs.530904	CSRP2	Cysteine and glycine-rich protein 2	5.45165	7.21339	8.9572	9.14752	4.31827
Hs.78888	DBI	Diazepam binding inhibitor (GABA receptor modulator, acyl-Coenzyme A binding protein)	14.869	5.16909	11.5451	2.05338	6.68509
Hs.400095	HSPB8	Heat shock 22kDa protein 8	7.80781	7.20855	8.89955	4.4371	10.8872
Hs.534330	MT2A	Metallothionein 2A	11.168	4.82312	12.0402	4.11377	9.64975
Hs.514227	GFAP	Glial fibrillary acidic protein	11.4519	5.22756	8.74751	2.82983	7.05946
Hs.196983		Transcribed locus, strongly similar to NP_006742.2 sperm specific antigen 2 [Homo sapiens]	16.0251	-2.65514	8.39398	18.2367	6.61751
Hs.507866	RGC32	Response gene to complement 32	15.578	4.22533	14.2256	7.89789	6.60998
Hs.143873	S100A10	S100 calcium binding protein A10 (annexin II ligand, calpactin I, light polypeptide (p11))	11.0819	7.09272	11.2064	9.04525	-0.41842
Hs.316890		Transcribed locus, strongly similar to NP_055241.1 sorting nexin 5 [Homo sapiens]	11.2478	2.33171	7.39263	12.5321	6.59122
Hs.126667	EDG2	Endothelial differentiation, lysophosphatidic acid G-protein-coupled receptor, 2	12.7184	3.13875	7.0791	24.4065	6.59048
Hs.213666	KIAA0460	KIAA0460	11.2886	7.63516	8.74478	7.20399	5.44106
Hs.479451	CENTD1	Centaurin, delta 1	11.4846	5.19042	8.74054	13.9338	2.55259
Hs.472270	RIN2	Ras and Rab interactor 2	14.7341	4.4801	14.4561	7.10512	6.58258
Hs.104661	C19orf7	Chromosome 19 open reading frame 7	11.069	4.0193	7.00287	10.8884	6.58244
Hs.513975	FLCN	Folliculin	10.9285	3.92823	9.78723	4.28562	10.3973
Hs.6147	TENC1	Tensin like C1 domain containing phosphatase (tensin 2)	13.0772	3.52586	7.40796	10.2836	6.56522
Hs.32826	HDDC2	HD domain containing 2	10.9035	-1.12214	9.64714	12.1596	6.02518
Hs.149185	CNDP2	CNDP dipeptidase 2 (metallopeptidase M20 family)	10.8883	4.75348	6.89111	12.8496	7.61613
Hs.289347	DHRS3	Dehydrogenase/reductase (SDR family) member 3	11.1611	4.83331	10.4985	6.6397	6.54945
Hs.113150	GARNL1	GTPase activating Rap/RanGAP domain-like 1	9.77104	1.75757	8.61892	9.15683	8.73999
Hs.502659	RHOC	Ras homolog gene family, member C	12.8887	6.80233	6.59676	4.77524	6.51627
Hs.87889	DICER1	Dicer1, Dcr-1 homolog (Drosophila)	11.9712	1.11038	8.61852	9.77566	5.68755
Hs.372003	FAM120A	Chromosome 9 open reading frame 10	11.7596	2.47095	5.38847	8.91222	6.76691
Hs.466917	SFRS16	Splicing factor, arginine/serine-rich 16 (suppressor-of-white-apricot homolog, Drosophila)	12.9026	4.45329	8.58926	10.5552	5.56741
Hs.34114	ATP1A2	ATPase, Na+/K+ transporting, alpha 2 (+) polypeptide	11.7923	4.58474	13.1922	8.07198	6.42894
Hs.407643	PCDH9	Protocadherin 9	9.84421	5.3083	8.5578	9.31274	5.14597
Hs.172613	SLC12A7	Solute carrier family 12 (potassium/chloride transporters), member 7	8.00091	4.72309	8.53514	12.2831	6.45818
Hs.380250	PYHIN1	Pyrin and HIN domain family, member 1	10.2132	6.15403	8.53151	7.51809	7.644
Hs.111801	ARS2	ARS2 protein	11.467	6.79223	6.49615	8.77879	2.6427
Hs.59486	HSDL2	Hydroxysteroid dehydrogenase like 2	10.6956	4.87422	13.1112	2.71335	7.53756
Hs.435621	ROBO3	Roundabout, axon guidance receptor, homolog 3 (Drosophila)	11.1457	5.06416	7.87727	7.48871	7.95347
Hs.98594	ARHGEF10	Rho guanine nucleotide exchange factor (GEF) 10	11.3186	5.06024	10.2859	7.98794	5.74363
Hs.436142	PTPN13	Protein tyrosine phosphatase, non-receptor type 13 (APO-1/CD95 (Fas)-associated phosphatase)	10.7408	5.0531	10.3943	1.48245	4.69229
Hs.106185	RALGDS	Ral guanine nucleotide dissociation stimulator	12.6711	3.27229	8.46208	6.05843	8.10022
Hs.200804	SDCBP	Syndecan binding protein (syntenin)	10.6266	6.74344	11.035	2.10743	1.03962
Hs.470369	BAZ2B	Bromodomain adjacent to zinc finger domain, 2B	15.1095	4.28568	11.1029	8.67527	4.09998
Hs.505806	PBXIP1	Pre-B-cell leukemia transcription factor interacting protein 1	12.3105	4.7113	8.4247	4.2424	7.26476
Hs.489824	PTPRZ1	Protein tyrosine phosphatase, receptor-type, Z polypeptide 1	14.6884	1.81335	14.2093	6.21088	6.29393
Hs.476399	CCDC66	Coiled-coil domain containing 66	10.5779	3.86131	11.2717	8.87285	5.12198
Hs.477126	ATG3	ATG3 autophagy related 3 homolog (S. cerevisiae)	10.2662	4.45412	8.40325	10.9521	6.63008
Hs.422181	S100B	S100 calcium binding protein, beta (neural)	11.4613	3.38474	9.47921	8.60592	6.05992
Hs.279594	TNFRSF1A	Tumor necrosis factor receptor superfamily, member 1A	9.80394	5.44625	8.38921	6.1584	8.93775
Hs.438236	ABLIM1	Actin binding LIM protein 1	10.5115	-0.635557	9.40583	8.01844	7.64265
Hs.350899	CAPN2	Calpain 2, (m/II) large subunit	11.8594	3.78123	8.36838	9.58305	6.107
Hs.463059	STAT3	Signal transducer and activator of transcription 3 (acute-phase response factor)	12.5128	3.33107	7.46004	8.58778	9.74519
Hs.336810	TRIM8	Tripartite motif-containing 8	10.4454	3.50033	8.92706	7.97682	7.20464
Hs.268177	PLCG1	Phospholipase C, gamma 1	7.93813	7.2083	6.89976	8.57972	7.19275
Hs.339278	COPB1	Coatomer protein complex, subunit beta	11.5527	5.20369	7.79845	2.81675	6.24759
Hs.434081	PSME2	Proteasome (prosome, macropain) activator subunit 2 (PA28 beta)	10.4243	4.77935	9.34525	8.4052	6.92266
Hs.154210	EDG1	Endothelial differentiation, sphingolipid G-protein-coupled receptor, 1	9.4072	5.20502	8.33627	6.43487	6.4638
Hs.83381	GNG11	Guanine nucleotide binding protein (G protein), gamma 11	10.3923	4.77178	7.77786	9.05053	7.55061
Hs.16426	PODXL	Podocalyxin-like	10.1395	6.80199	8.54092	7.70241	6.2365
Hs.464184	SEC14L1	SEC14-like 1 (S. cerevisiae)	10.3866	5.86167	9.34672	3.89254	3.38483
Hs.489873		Transcribed locus, strongly similar to NP_055915.2 pogo transposable element with ZNF domain isoform 1; suppressor of hairy wing homolog 5 (Drosophila) [Homo sapiens]	11.909	5.5437	7.60564	3.84963	6.2324
Hs.270570	DBT	Dihydrolipoamide branched chain transacylase E2	12.7696	4.33509	9.02543	6.63755	6.16762
Hs.194669	EZH1	Enhancer of zeste homolog 1 (Drosophila)	9.86506	5.08518	8.28353	7.63744	6.9949
Hs.100874	KIAA0494	KIAA0494	10.9063	4.51769	8.27579	15.655	5.60058
Hs.440848	VWF	Von Willebrand factor	10.325	5.9276	8.36298	8.09169	6.01138
Hs.309849	C14orf159	Chromosome 14 open reading frame 159	8.67898	6.50872	8.26569	3.37749	7.73862
Hs.477869	PLSCR4	Phospholipid scramblase 4	12.535	4.90138	20.1115	8.23477	5.81037
Hs.108080	CSRP1	Cysteine and glycine-rich protein 1	16.1662	3.64544	11.725	7.33035	6.0663
Hs.511504	TCF12	Transcription factor 12 (HTF4, helix-loop-helix transcription factors 4)	12.2153	4.41235	10.5101	8.42632	4.63851
Hs.491359	LMNA	Lamin A/C	11.4721	3.30871	6.5855	8.42253	6.37255
Hs.2533	ALDH9A1	Aldehyde dehydrogenase 9 family, member A1	12.078	4.69353	9.05504	6.38638	6.06055
Hs.101307	SLC14A1	Solute carrier family 14 (urea transporter), member 1 (Kidd blood group)	10.2419	4.81229	9.78478	2.88169	7.47842
Hs.514920	CALCOCO2	Calcium binding and coiled-coil domain 2	10.2354	3.96366	8.98822	4.43947	8.70251
Hs.436093	BAT2	HLA-B associated transcript 2	10.4279	4.87558	3.14318	8.10757	6.17933
Hs.98475	PNKD	Paroxysmal nonkinesiogenic dyskinesia	12.1795	5.08618	8.15943	4.37039	5.0676
Hs.62192	F3	Coagulation factor III (thromboplastin, tissue factor)	10.2999	4.42387	11.8785	2.52573	6.05326
Hs.190968	RPS21	Ribosomal protein S21	10.2062	0.544406	8.28967	12.4876	3.30359
Hs.469798	TSC22D4	TSC22 domain family, member 4	16.0534	3.77067	8.10065	6.48042	6.86825
Hs.532491	CRY2	Cryptochrome 2 (photolyase-like)	8.47395	5.42924	8.0825	10.0845	5.89548
Hs.308171	SFRS8	Splicing factor, arginine/serine-rich 8 (suppressor-of-white-apricot homolog, Drosophila)	12.1165	3.69302	5.80978	11.354	6.00373
Hs.487341	GNA12	Guanine nucleotide binding protein (G protein) alpha 12	10.9065	4.53789	9.83706	5.77326	5.9977
Hs.522605	MID1IP1	MID1 interacting protein 1 (gastrulation specific G12-like (zebrafish))	10.4004	2.73028	8.06146	7.07468	6.04466
Hs.475319	LRRFIP2	Leucine rich repeat (in FLII) interacting protein 2	10.182	0.727838	6.27155	12.0603	6.76348
Hs.481918	SLC1A3	Solute carrier family 1 (glial high affinity glutamate transporter), member 3	11.1471	1.66444	12.5099	4.35136	5.99489
Hs.133397	ITGA6	Integrin, alpha 6	9.98493	4.48559	8.05009	8.52226	7.16913
Hs.153026	SWAP70	SWAP-70 protein	12.2303	4.84417	9.02973	6.32148	5.35508
Hs.380027	C1orf61	Chromosome 1 open reading frame 61	10.1504	4.46502	11.5169	3.40241	6.29363
Hs.380133	ZHX3	Zinc fingers and homeoboxes 3	10.1448	6.75694	7.75309	8.25518	7.34465
Hs.270869	ZNF410	Zinc finger protein 410	10.1414	5.49622	8.06517	3.72047	4.94329
Hs.407368	LSM14A	LSM14 homolog A (SCD6, S. cerevisiae)	13.7803	2.70316	11.4362	8.01603	5.95941
Hs.12956	TAX1BP3	Tax1 (human T-cell leukemia virus type I) binding protein 3	12.543	5.1365	8.01955	4.74835	5.16056
Hs.370703	CRYL1	Crystallin, lambda 1	13.0663	4.54841	8.37983	3.90863	5.92959
Hs.494614	BAT2D1	BAT2 domain containing 1	10.9347	1.50967	8.00869	7.64015	7.01613
Hs.129621	KIAA0179	KIAA0179	10.6894	3.89906	7.98876	10.3074	4.31599
Hs.74615	PDGFRA	Platelet-derived growth factor receptor, alpha polypeptide	10.0928	3.09209	6.81708	12.7928	7.11047
Hs.255935	BTG1	B-cell translocation gene 1, anti-proliferative	10.2079	0.719135	8.28757	0.272581	5.91434
Hs.133350	CNOT2	CCR4-NOT transcription complex, subunit 2	10.4615	4.80449	8.61892	6.3981	5.53689
Hs.20013	SYF2	SYF2 homolog, RNA splicing factor (S. cerevisiae)	10.3379	3.84351	8.7032	8.21187	4.56741
Hs.482497	TNPO1	Transportin 1	12.2757	1.45417	7.97473	7.01822	9.35945
Hs.471783	RAMP1	Receptor (calcitonin) activity modifying protein 1	11.463	4.84245	7.97026	2.38135	3.61583
Hs.490203	CALD1	Caldesmon 1	10.0388	0.74253	6.83094	10.7753	8.06677
Hs.530077	PON2	Paraoxonase 2	14.9364	3.80187	12.4908	5.15836	5.89427
Hs.390567	FYN	FYN oncogene related to SRC, FGR, YES	14.1882	4.21832	7.90812	4.79712	8.59389
Hs.443681	CSPG2	Chondroitin sulfate proteoglycan 2 (versican)	12.372	-0.287201	7.89342	8.98752	5.29124
Hs.12813	TIPARP	TCDD-inducible poly(ADP-ribose) polymerase	9.987	6.68057	6.58186	5.23581	7.03628
Hs.460459	KIAA0556	KIAA0556 protein	8.38492	4.92183	7.53372	9.49668	5.84511
Hs.444552	FLJ12529	Pre-mRNA cleavage factor I, 59 kDa subunit	11.5318	6.3617	5.58298	8.1362	3.46108
Hs.75724	COPB2	Coatomer protein complex, subunit beta 2 (beta prime)	9.92632	2.90664	8.70057	7.18198	6.91946
Hs.104519	PLD2	Phospholipase D2	10.5008	4.37811	7.8524	7.69472	5.84077
Hs.34871	ZFHX1B	Zinc finger homeobox 1b	10.3277	3.82365	7.82148	11.4054	3.73049
Hs.514802		Transcribed locus, weakly similar to XP_520031.1 PREDICTED: zinc finger protein 16 [Pan troglodytes]	9.38325	2.00367	8.60229	8.08098	6.11201
Hs.509554	HIF1A	Hypoxia-inducible factor 1, alpha subunit (basic helix-loop-helix transcription factor)	9.62282	4.72221	11.3066	4.96027	7.67789
Hs.108408	APH1A	Anterior pharynx defective 1 homolog A (C. elegans)	10.5201	3.69571	5.2826	12.3093	5.79747
Hs.104980	DHTKD1	Dehydrogenase E1 and transketolase domain containing 1	8.38439	1.91905	9.43295	8.07763	6.98658
Hs.460468	XPO6	Exportin 6	13.2418	4.9801	7.79038	6.61366	5.58827
Hs.533934	FLJ20254	Hypothetical protein FLJ20254	9.29791	4.72152	5.44412	9.26292	6.79636
Hs.132314	ELTD1	EGF, latrophilin and seven transmembrane domain containing 1	9.28059	4.49469	7.78558	8.46633	7.13884
Hs.76224	EFEMP1	EGF-containing fibulin-like extracellular matrix protein 1	10.0144	4.71466	9.43702	-0.204062	3.89559
Hs.409934	HLA-DQB1	Major histocompatibility complex, class II, DQ beta 1	9.84482	4.51323	8.64539	4.12172	6.74112
Hs.466693	SIRT2	Sirtuin (silent mating type information regulation 2 homolog) 2 (S. cerevisiae)	10.1509	3.65713	5.76481	9.51438	5.7831
Hs.1227	ALAD	Aminolevulinate, delta-, dehydratase	9.84377	3.87649	7.81001	14.1819	3.78063
Hs.501857	RAB6IP1	RAB6 interacting protein 1	11.1847	3.37409	7.78104	10.8877	4.23313
Hs.509113	NPAS3	Neuronal PAS domain protein 3	8.15194	4.81654	8.5867	7.85	5.76175
Hs.397465	HIPK2	Homeodomain interacting protein kinase 2	11.9122	4.70435	7.73812	12.084	5.37667
Hs.271341	RABGAP1	RAB GTPase activating protein 1	9.78017	5.12299	6.65427	4.4902	7.55635
Hs.279583	METTL9	DORA reverse strand protein 1	7.30796	4.7034	8.19475	9.26122	-1.04378
Hs.163173	IFIH1	Interferon induced with helicase C domain 1	7.52924	4.25045	8.85116	8.0275	7.94854
Hs.212838	A2M	Alpha-2-macroglobulin	9.77842	3.84124	6.97588	11.183	6.17166
Hs.155218	TGFB1	Transforming growth factor, beta 1 (Camurati-Engelmann disease)	14.7368	4.56324	7.73205	5.67607	5.98693
Hs.533282	NONO	Non-POU domain containing, octamer-binding	10.3484	-2.53608	4.88747	8.0186	5.99825
Hs.516032	HADHA	Hydroxyacyl-Coenzyme A dehydrogenase/3-ketoacyl-Coenzyme A thiolase/enoyl-Coenzyme A hydratase (trifunctional protein), alpha subunit	9.7379	4.35842	7.41841	13.2166	6.38625
Hs.1420	FGFR3	Fibroblast growth factor receptor 3 (achondroplasia, thanatophoric dwarfism)	10.9976	4.66963	8.87815	4.28311	4.99458
Hs.514474	KIAA0195	KIAA0195	10.1968	6.11397	6.53149	4.06249	5.72829
Hs.425311	LSM1	LSM1 homolog, U6 small nuclear RNA associated (S. cerevisiae)	5.10757	4.84749	7.69561	7.96871	6.48192
Hs.461787	NENF	Neuron derived neurotrophic factor	7.34613	4.72924	7.69356	11.3527	2.67909
Hs.2785	KRT17	Keratin 17	7.52776	4.9169	7.68391	9.92615	5.71517
Hs.522472	BRD3	Bromodomain containing 3	9.6682	0.354656	7.30638	14.4055	7.53378
Hs.370359	NFIB	Nuclear factor I/B	10.5177	1.04344	7.67461	5.25976	6.85944
Hs.511605	ANXA2	Annexin A2	7.99229	5.0195	5.80528	7.93568	6.82361
Hs.527989	NXN	Nucleoredoxin	8.56895	4.93665	7.64323	7.85205	5.884
Hs.494538	PTCH	Patched homolog (Drosophila)	9.09002	2.57435	7.68178	7.92444	6.25236
Hs.190334	RAP1A	RAP1A, member of RAS oncogene family	9.63069	2.66858	9.0222	9.83945	3.90493
Hs.125039	CROT	Carnitine O-octanoyltransferase	9.98605	2.87379	7.13778	8.74304	5.69572
Hs.171280	HADH2	Hydroxyacyl-Coenzyme A dehydrogenase, type II	10.7173	3.35468	8.18186	7.50186	5.67066
Hs.388116	DVL3	Dishevelled, dsh homolog 3 (Drosophila)	10.117	3.82785	2.04324	7.86878	5.9436
Hs.80776	PLCD1	Phospholipase C, delta 1	9.90426	5.05609	6.05234	7.86627	4.7805
Hs.88556	HDAC1	Histone deacetylase 1	13.702	4.55464	9.83762	1.39209	5.63991
Hs.21771	WHSC2	Wolf-Hirschhorn syndrome candidate 2	9.47341	5.74148	3.43283	3.02631	6.27382
Hs.379858	DDAH1	Dimethylarginine dimethylaminohydrolase 1	9.46685	3.92529	13.7324	3.08275	10.5644
Hs.371642	ADIPOR2	Adiponectin receptor 2	9.43733	6.01532	11.9351	6.81139	4.38346
Hs.20084	LOC642985	Hypothetical protein LOC642985	8.65047	4.19888	10.1909	7.81712	7.62338
Hs.520814	TNS3	Tensin 3	10.5846	3.18916	11.5397	7.7972	5.53255
Hs.11223	IDH1	Isocitrate dehydrogenase 1 (NADP+), soluble	8.85756	5.22365	7.61384	3.79947	5.58963
Hs.384598	SERPING1	Serpin peptidase inhibitor, clade G (C1 inhibitor), member 1, (angioedema, hereditary)	7.53781	5.28068	7.42582	7.31638	9.08654
Hs.151536	RAB13	RAB13, member RAS oncogene family	7.91176	5.45681	7.42089	8.70956	2.81144
Hs.162233	CHD4	Chromodomain helicase DNA binding protein 4	10.5499	2.85688	7.21085	9.57781	5.58383
Hs.130759	PLSCR1	Phospholipid scramblase 1	8.6735	5.12652	8.32851	5.19811	5.57971
Hs.232194	KIAA0174	KIAA0174	9.38347	5.51145	3.56307	7.74963	5.37354
Hs.429434	GAB2	GRB2-associated binding protein 2	7.61414	4.19066	7.60688	9.83624	5.56068
Hs.433222	NPC2	Niemann-Pick disease, type C2	11.2027	4.50872	11.3352	1.88366	5.17173
Hs.287518	2006-09-04	Septin 4	9.37112	3.53031	8.38772	11.3123	4.06811
Hs.61438	RPGR	Retinitis pigmentosa GTPase regulator	7.94578	4.73245	5.92485	11.3407	5.54569
Hs.239663		Transcribed locus, strongly similar to NP_005929.1 myeloid/lymphoid or mixed-lineage leukemia (trithorax homolog, Drosophila); translocated to, 7; myeloid/lymphoid or mixed-lineage leukemia (trithorax (Drosophila) homolog); translocated to, 7 [Homo sapiens]	9.36833	5.33492	6.22831	8.58838	4.0231
Hs.513463	NUPR1	P8 protein (candidate of metastasis 1)	9.36623	8.00072	5.44284	6.87844	5.89953
Hs.533017	2006-09-08	Septin 8	9.34946	2.48244	11.7705	14.3224	4.38857
Hs.533317	VIM	Vimentin	11.3906	3.42495	7.33793	7.2025	6.10037
Hs.246112	ASCC3L1	Activating signal cointegrator 1 complex subunit 3-like 1	16.378	4.67008	4.82825	7.42645	5.51667
Hs.435120	KIF1C	Kinesin family member 1C	9.33517	4.73649	6.37015	10.4561	5.44116
Hs.322852	GAS2L1	Growth arrest-specific 2 like 1	5.08326	5.78289	5.72943	8.11434	5.51564
Hs.523309		Transcribed locus, strongly similar to NP_004272.2 BCL2-associated athanogene 3; BAG-family molecular chaperone regulator-3; BCL2-binding athanogene 3; docking protein CAIR-1; Bcl-2-binding protein [Homo sapiens]	9.32187	3.62202	9.00494	2.23569	6.01249
Hs.191219	CPNE3	Copine III	10.6151	3.66717	9.34158	1.84303	5.49677
Hs.134296	DLC1	Deleted in liver cancer 1	9.63204	0.171528	7.27602	17.1404	4.86135
Hs.534334	NOL1	Nucleolar protein 1, 120kDa	9.30568	5.6235	7.36281	7.41958	5.27332
Hs.471381	TNS1	Tensin 1	11.123	4.48066	7.18128	6.96699	7.32694
Hs.106576	AGXT2L1	Alanine-glyoxylate aminotransferase 2-like 1	9.10982	5.02329	15.0735	3.53984	5.4867
Hs.212332	CAV2	Caveolin 2	9.6594	3.71853	7.26335	6.9379	5.84246
Hs.534377	CLDN10	Claudin 10	9.37307	2.67021	9.74655	2.56387	5.48513
Hs.502769	SLC3A2	Solute carrier family 3 (activators of dibasic and neutral amino acid transport), member 2	8.36238	7.65249	7.23921	5.13069	6.96027
Hs.136102	ZC3H13	Zinc finger CCCH-type containing 13	9.28122	0.0040473	8.2479	12.8147	4.1954
Hs.76781	ABCD3	ATP-binding cassette, sub-family D (ALD), member 3	11.396	1.64655	7.2264	7.12935	6.30964
Hs.195471	PFKFB3	6-phosphofructo-2-kinase/fructose-2,6-biphosphatase 3	9.27898	6.00588	7.67767	2.00143	4.4543
Hs.432491	ESD	Esterase D/formylglutathione hydrolase	4.409	1.27217	7.22619	7.7817	8.38824
Hs.489033	ABCB1	ATP-binding cassette, sub-family B (MDR/TAP), member 1	9.53042	3.73809	7.2159	9.84065	4.91273
Hs.80395	MAL	Mal, T-cell differentiation protein	9.27189	3.91977	7.71734	9.45336	4.61487
Hs.189409	FNBP1	Formin binding protein 1	9.27502	0.969965	7.20927	8.03131	3.08775
Hs.106909	ANAPC13	Anaphase promoting complex subunit 13	8.71595	4.26512	7.62534	9.42694	5.44128
Hs.509343	PLEKHC1	Pleckstrin homology domain containing, family C (with FERM domain) member 1	11.5443	1.97909	7.20141	4.25864	6.42335
Hs.445351	LGALS1	Lectin, galactoside-binding, soluble, 1 (galectin 1)	-0.94335	4.44672	-1.66739	8.05014	8.2919
Hs.477866	PLOD2	Procollagen-lysine, 2-oxoglutarate 5-dioxygenase 2	9.25167	5.8746	6.12813	3.94162	6.33745
Hs.11615	STYXL1	Serine/threonine/tyrosine interacting-like 1	9.24788	3.81039	7.33821	8.76215	4.91826
Hs.155829	TBC1D9B	KIAA0676 protein	9.22692	4.44982	6.52682	6.63644	9.78569
Hs.212838	A2M	Alpha-2-macroglobulin	9.69018	3.47464	7.16488	9.92183	4.52066
Hs.19383	AGT	Angiotensinogen (serpin peptidase inhibitor, clade A, member 8)	11.7732	4.43392	14.7164	5.03766	4.99199
Hs.486470	EPB41L2	Erythrocyte membrane protein band 4.1-like 2	9.71462	2.44415	8.0517	7.55451	2.43064
Hs.491148	PCM1	Pericentriolar material 1	9.18843	1.42036	8.60707	7.62195	3.98242
Hs.519523	SERPINB6	Serpin peptidase inhibitor, clade B (ovalbumin), member 6	10.7716	3.48938	7.14284	5.3458	6.77735
Hs.460988	CBFB	Core-binding factor, beta subunit	9.41271	2.55189	10.0685	6.18965	5.38546
Hs.75061	MARCKSL1	MARCKS-like 1	11.9993	0.703544	8.52984	7.1244	5.38405
Hs.82719	YIPF6	Yip1 domain family, member 6	9.15315	-0.0194148	8.07906	5.98295	5.91439
Hs.356371	RPL28	Ribosomal protein L28	9.15048	1.52861	7.16059	9.51712	4.12464
Hs.2868		Transcribed locus, strongly similar to XP_528177.1 PREDICTED: similar to Myelin P2 protein [Pan troglodytes]	15.0539	3.16479	7.131	5.54257	7.72029
Hs.491582	PLAT	Plasminogen activator, tissue	9.8513	3.83495	6.4034	7.50447	5.66278
Hs.236030	SMARCC2	SWI/SNF related, matrix associated, actin dependent regulator of chromatin, subfamily c, member 2	9.52379	4.65061	5.55946	7.50103	2.68011
Hs.175955	YTHDC1	YTH domain containing 1	9.11866	1.60366	11.1596	10.9783	5.23891
Hs.85201	CLEC2B	C-type lectin domain family 2, member B	9.11813	3.66113	8.30283	8.91009	4.76396
Hs.132161	WDR45L	WDR45-like	8.96807	4.38947	7.3374	12.0283	5.13839
Hs.433732	CLK1	CDC-like kinase 1	9.6564	4.38321	7.73856	3.89227	4.11013
Hs.695	CSTB	Cystatin B (stefin B)	10.8696	3.83588	8.71194	6.4542	5.36612
Hs.411480	AUP1	Ancient ubiquitous protein 1	10.1178	5.12064	5.68639	4.55893	5.35967
Hs.846	IL8RB	Interleukin 8 receptor, beta	6.45987	4.88764	5.92816	9.0018	5.35785
Hs.149367	KIAA0776	KIAA0776	9.08525	2.0594	10.1092	11.7675	4.9317
Hs.467210	ZNF83	Zinc finger protein 83	8.75217	4.42547	8.86169	4.49949	5.34786
Hs.408909	GOLPH3	Golgi phosphoprotein 3 (coat-protein)	13.6499	2.75542	7.06548	7.06413	7.42732
Hs.62192	F3	Coagulation factor III (thromboplastin, tissue factor)	9.40246	2.21129	9.88222	3.5733	5.34378
Hs.400556	BCAS1	Breast carcinoma amplified sequence 1	10.0614	2.81754	7.04154	9.41945	4.4945
Hs.431550	MAP4K4	Mitogen-activated protein kinase kinase kinase kinase 4	11.0817	2.40452	7.03637	13.1228	4.19123
Hs.533446	BAALC	Brain and acute leukemia, cytoplasmic	7.47168	4.3606	10.1332	2.81152	10.9911
Hs.507798	LHFP	Lipoma HMGIC fusion partner	5.99694	-2.99957	7.93353	7.44162	8.50427
Hs.485892		Transcribed locus, strongly similar to XP_048070.4 PREDICTED: zinc finger protein 292 [Homo sapiens]	9.0573	1.84769	9.10547	5.8895	6.46564
Hs.371013	JMJD2B	Jumonji domain containing 2B	9.02236	4.53136	5.64156	8.87749	5.31015
Hs.103315	ZNF384	Zinc finger protein 384	9.02279	4.88873	6.04468	6.83532	5.7582
Hs.443417	MINK1	Misshapen-like kinase 1 (zebrafish)	9.61799	7.83239	6.93838	3.61228	5.04019
Hs.166463	HNRPU	Heterogeneous nuclear ribonucleoprotein U (scaffold attachment factor A)	9.01974	-0.69569	5.76497	7.48882	5.46503
Hs.324978		Full length insert cDNA YN57B01	9.00594	2.70188	7.30995	4.84	6.39185
Hs.122514	SLC25A37	Solute carrier family 25, member 37	8.44101	4.32683	6.65734	8.24123	5.7705
Hs.193516	BCL10	B-cell CLL/lymphoma 10	9.9443	4.45282	6.91945	6.75198	4.79558
Hs.474978	TOB2	Transducer of ERBB2, 2	8.98667	7.25976	4.91616	5.19609	5.71135
Hs.301277	LOC643641	Hypothetical protein LOC643641	9.61327	4.10559	6.91055	7.21643	5.91996
Hs.503546	FADS1	Fatty acid desaturase 1	12.833	1.32219	6.90376	4.39777	7.01918
Hs.362806	GPR116	G protein-coupled receptor 116	8.9527	4.30128	5.3407	11.5057	7.7888
Hs.465918		Transcribed locus, strongly similar to NP_065863.1 dedicator of cytokinesis 6 [Homo sapiens]	7.23219	4.69239	7.47373	7.34376	4.90749
Hs.514199	VAT1	Vesicle amine transport protein 1 homolog (T californica)	9.47046	4.30876	6.47716	12.6725	4.69601
Hs.483635	FGF1	Fibroblast growth factor 1 (acidic)	10.1924	3.27501	6.41024	12.2591	5.25895
Hs.516505	S100A13	S100 calcium binding protein A13	9.69891	4.30397	8.74863	5.61435	5.11554
Hs.493739	UBAP2	Ubiquitin associated protein 2	7.92429	5.30023	6.88387	7.86302	3.15608
Hs.236361	RBM38	RNA-binding region (RNP1, RRM) containing 1	11.1441	4.71618	5.48936	7.33323	5.16897
Hs.293629	PRR14	Proline rich 14	8.31196	4.62147	6.86186	6.79065	5.83594
Hs.516505	S100A13	S100 calcium binding protein A13	10.2934	1.66116	6.85794	6.349	7.26108
Hs.372031	PMP22	Peripheral myelin protein 22	9.83678	3.78658	8.64914	7.32411	4.31672
Hs.446623		Transcribed locus, strongly similar to XP_853392.1 PREDICTED: similar to heterogeneous nuclear ribonucleoprotein L isoform a isoform 2 [Canis familiaris]	7.48161	2.61259	7.40031	8.59973	5.21613
Hs.8769	TMEM47	Transmembrane protein 47	8.89611	6.96896	11.0086	4.9387	3.22519
Hs.435815	FAM48A	Family with sequence similarity 48, member A	8.86859	3.59202	5.59679	8.4876	5.27515
Hs.438877	NLGN3	Neuroligin 3	8.34844	2.7619	6.80736	9.69184	6.3305
Hs.77500		Transcribed locus, strongly similar to NP_003354.2 ubiquitin specific protease, proto-oncogene isoform a; ubiquitin specific protease, proto-oncogene; ubiquitin carboxyl-terminal hydrolase 4; ubiquitin thiolesterase 4; ubiquitin-specific processing protease 4; deubiquitinating enzyme 4; Unph [Homo sapiens]	8.69197	1.42304	7.0874	10.6976	5.21056
Hs.20930	PCBP4	Poly(rC) binding protein 4	10.2699	2.12703	6.79631	8.79313	2.62058
Hs.507122	SETD1B	SET domain containing 1B	8.8574	2.9761	9.35328	4.53467	6.3051
Hs.3353		Full-length cDNA clone CS0DL005YA15 of B cells (Ramos cell line) Cot 25-normalized of Homo sapiens (human)	8.85582	4.07517	9.8646	8.0197	3.93708
Hs.298735		Transcribed locus, strongly similar to XP_515837.1 PREDICTED: formin binding protein 3 [Pan troglodytes]	10.329	2.32228	6.78741	13.0796	5.204
Hs.21765	FADS3	Fatty acid desaturase 3	8.85497	4.98987	6.67813	6.44514	8.93106
Hs.373959	VGLL4	Vestigial like 4 (Drosophila)	11.363	3.23297	6.9126	7.29437	4.79358
Hs.503357	C11orf67	Chromosome 11 open reading frame 67	7.42203	4.8672	5.49081	10.4607	5.19792
Hs.167017	GABBR1	Gamma-aminobutyric acid (GABA) B receptor, 1	7.54314	2.94699	7.28261	7.2877	5.31321
Hs.520973	HSPB1	Heat shock 27kDa protein 1	8.54227	4.60618	7.87595	2.95993	5.18721
Hs.111779	SPARC	Secreted protein, acidic, cysteine-rich (osteonectin)	8.82922	5.53098	7.9435	4.3	3.60785
Hs.519469	SLC30A1	Solute carrier family 30 (zinc transporter), member 1	8.82527	5.44806	10.2287	5.4888	4.47825
Hs.91985	WNT10B	Wingless-type MMTV integration site family, member 10B	6.88506	4.25809	6.29238	9.32354	5.83871
Hs.335057	2006-09-02	Septin 2	10.1215	3.59942	6.73559	8.18871	3.59455
Hs.98041	ZFYVE26	Zinc finger, FYVE domain containing 26	8.80076	6.57212	5.91317	5.05745	5.86728
Hs.76111	DAG1	Dystroglycan 1 (dystrophin-associated glycoprotein 1)	8.4391	4.47475	7.06832	7.2683	5.09491
Hs.387208	FAU	Finkel-Biskis-Reilly murine sarcoma virus (FBR-MuSV) ubiquitously expressed (fox derived); ribosomal protein S30	8.78339	2.52098	9.06671	10.9284	1.67377
Hs.374950	MT1X	Metallothionein 1X	7.53099	6.85219	9.44614	1.86469	5.16202
Hs.413045	CEP350	Centrosomal protein 350kDa	9.73562	1.9491	6.46246	7.23562	6.08613
Hs.478588	BCL6	B-cell CLL/lymphoma 6 (zinc finger protein 51)	8.73431	4.0569	7.4115	4.02834	6.43065
Hs.377090	ZHX2	Zinc fingers and homeoboxes 2	13.8552	4.22349	10.0123	5.60703	4.59138
Hs.503001		Transcribed locus, strongly similar to NP_060105.2 CGI-85 protein isoform 1 [Homo sapiens]	10.7904	0.112172	6.68527	6.31719	6.57302
Hs.519337	BRD8	Bromodomain containing 8	4.82404	4.75017	6.55925	7.41217	5.14383
Hs.474737	APOL3	Apolipoprotein L, 3	8.7153	3.30043	5.48796	9.81027	5.33728
Hs.501280	HTRA1	HtrA serine peptidase 1	15.1223	3.58742	12.7888	6.36734	5.13817
Hs.509140	BAZ1A	Bromodomain adjacent to zinc finger domain, 1A	8.50384	4.31017	7.41365	6.43308	5.12874
Hs.483238	ARHGAP29	Rho GTPase activating protein 29	8.71155	-0.279993	3.48656	11.35	9.77172
Hs.500409	GLUD1	Glutamate dehydrogenase 1	8.69871	5.6837	7.94563	2.92345	4.51896
Hs.519972	HLA-F	Major histocompatibility complex, class I, F	9.13295	4.32434	5.7255	4.68481	5.11917
Hs.166160	ACAA1	Acetyl-Coenzyme A acyltransferase 1 (peroxisomal 3-oxoacyl-Coenzyme A thiolase)	10.6267	6.26882	6.63748	1.96225	4.76351
Hs.144845		Transcribed locus, strongly similar to NP_003977.1 gamma-butyrobetaine hydroxylase; gamma-butyrobetaine,2-oxoglutarate dioxygenase 1 [Homo sapiens]	8.69337	5.85046	9.48051	1.92413	3.35921
Hs.186486	MAP3K5	Mitogen-activated protein kinase kinase kinase 5	8.67513	2.69634	13.6849	3.50976	8.51896
Hs.181244	HLA-A	Major histocompatibility complex, class I, A	11.4333	4.19603	5.94955	4.68148	8.18559
Hs.24583	GRAMD1C	GRAM domain containing 1C	8.65518	5.20626	8.02084	2.26067	3.19649
Hs.7854	SLC39A1	Solute carrier family 39 (zinc transporter), member 1	8.77043	4.19288	5.6113	6.77448	7.27294
Hs.512619	TK2	Thymidine kinase 2, mitochondrial	7.7387	3.00181	6.60918	7.30399	6.6634
Hs.191164	CHD1L	Chromodomain helicase DNA binding protein 1-like	7.81716	1.54874	6.67417	10.1533	5.06947
Hs.405156	PPAP2B	Phosphatidic acid phosphatase type 2B	11.8338	2.16109	10.4749	4.77275	5.05728
Hs.117176	PABPN1	Poly(A) binding protein, nuclear 1	12.3209	2.08896	6.00846	7.12408	5.97098
Hs.474833	CSNK1E	Casein kinase 1, epsilon	9.23002	2.80488	8.12619	7.02899	5.04066
Hs.513883	PELP1	Proline, glutamic acid and leucine rich protein 1	8.62185	4.28041	7.10596	6.82421	4.07418
Hs.66708	VAMP3	Vesicle-associated membrane protein 3 (cellubrevin)	11.5595	4.1697	6.25562	11.4821	4.28688
Hs.65135	KIAA0913	KIAA0913	7.95649	5.17502	4.62592	7.06382	5.22775
Hs.163754	ZNF669	Zinc finger protein 669	8.41987	2.82408	6.78213	7.27629	5.02979
Hs.492333	STK3	Serine/threonine kinase 3 (STE20 homolog, yeast)	7.80111	4.15468	5.92591	8.99046	6.0995
Hs.166204	PHF1	PHD finger protein 1	8.54892	6.53328	5.51039	9.21818	4.39839
Hs.38449	SERPINE2	Serpin peptidase inhibitor, clade E (nexin, plasminogen activator inhibitor type 1), member 2	9.24066	3.02773	6.55222	4.89779	5.0362
Hs.85201	CLEC2B	C-type lectin domain family 2, member B	8.54467	6.43384	6.86567	7.02408	4.29038
Hs.511790		Transcribed locus	8.28796	4.9727	6.54199	8.15227	3.37573
Hs.291212	TBCA	Tubulin-specific chaperone a	9.36097	1.69338	7.43417	3.12096	5.02102
Hs.534255	B2M	Beta-2-microglobulin	16.0127	5.14718	6.10417	5.89446	5.00027
Hs.518525	GLUL	Glutamate-ammonia ligase (glutamine synthetase)	10.8032	4.14252	9.87683	4.40453	4.8654
Hs.195464	FLNA	Filamin A, alpha (actin binding protein 280)	8.50057	4.9097	3.22183	4.9625	6.55645
Hs.210343	BCL2L14	BCL2-like 14 (apoptosis facilitator)	7.24206	4.13276	6.48999	9.42039	6.16541
Hs.211602	SMC1A	SMC1 structural maintenance of chromosomes 1-like 1 (yeast)	11.3989	4.07023	6.50555	9.88362	4.38543
Hs.513797	SLC7A5	Solute carrier family 7 (cationic amino acid transporter, y+ system), member 5	7.33736	6.50711	6.50375	5.61207	7.30466
Hs.77793	CSK	C-src tyrosine kinase	9.271	3.87375	4.64139	6.99593	5.44214
Hs.24950		Transcribed locus, strongly similar to NP_003608.1 regulator of G-protein signalling 5; Regulator of G protein signaling-5 [Homo sapiens]	8.45948	2.42821	5.50521	8.32677	5.71232
Hs.481141		Transcribed locus, strongly similar to NP_060101.2 hypothetical protein FLJ20035 [Homo sapiens]	7.4092	4.22437	6.48689	6.61661	6.17125
Hs.512643		MRNA; cDNA DKFZp762C115 (from clone DKFZp762C115)	6.31587	4.53515	6.48659	4.20402	5.27861
Hs.465337	PHLPP	PH domain and leucine rich repeat protein phosphatase	11.5211	4.10985	4.64784	7.34832	2.98897
Hs.73986	CLK2	CDC-like kinase 2	8.44243	5.6431	5.20307	7.70529	3.71217
Hs.5308	UBA52	Ubiquitin A-52 residue ribosomal protein fusion product 1	8.40931	2.14774	7.7714	11.7942	1.70551
Hs.446429	PTGDS	Prostaglandin D2 synthase 21kDa (brain)	14.6293	3.70323	7.12355	3.6205	4.94425
Hs.466775	SNRPA	Small nuclear ribonucleoprotein polypeptide A	7.81643	4.81987	5.68525	6.95392	5.07009
Hs.502302	CAT	Catalase	10.192	1.68803	4.75476	6.95107	5.07047
Hs.11638	ACSL5	Acyl-CoA synthetase long-chain family member 5	7.02069	3.90348	6.41415	8.11189	6.25222
Hs.212395	CIZ1	CDKN1A interacting zinc finger protein 1	10.1073	5.31774	5.55037	5.06489	4.93511
Hs.435815	FAM48A	Family with sequence similarity 48, member A	8.38324	3.20586	7.18606	9.04044	4.19139
Hs.348350	DHRS1	Dehydrogenase/reductase (SDR family) member 1	8.90409	3.56691	6.74311	5.18793	4.93239
Hs.314263	BAZ2A	Bromodomain adjacent to zinc finger domain, 2A	6.66856	4.06938	6.5418	7.67183	4.83752
Hs.504609	ID1	Inhibitor of DNA binding 1, dominant negative helix-loop-helix protein	11.1651	4.44551	3.05864	3.82568	4.92906
Hs.7764	KLHL21	Kelch-like 21 (Drosophila)	8.36427	5.06974	8.14585	3.77975	2.54634
Hs.501140	KIAA1598	KIAA1598	8.35737	1.48829	8.38068	11.549	4.15855
Hs.34560	LMO2	LIM domain only 2 (rhombotin-like 1)	8.46862	4.71102	6.38191	3.33996	4.28303
Hs.370666	FOXO1A	Forkhead box O1A (rhabdomyosarcoma)	9.76803	2.94506	6.36667	9.20991	2.59098
Hs.495473	NOTCH1	Notch homolog 1, translocation-associated (Drosophila)	11.5727	4.06264	5.49144	5.92085	5.19359
Hs.200136	ACAA2	Acetyl-Coenzyme A acyltransferase 2 (mitochondrial 3-oxoacyl-Coenzyme A thiolase)	8.32542	2.27136	7.70303	6.56131	6.28422
Hs.511668	VPS13C	Vacuolar protein sorting 13 homolog C (S. cerevisiae)	9.54648	6.33942	6.36203	5.74375	3.4801
Hs.59159	CHD9	Chromodomain helicase DNA binding protein 9	6.66195	2.95598	6.36005	7.74546	5.4075
Hs.370140	LOC284019	Hypothetical protein LOC284019	8.32039	6.44605	6.73117	5.34612	3.1825
Hs.533683	FGFR2	Fibroblast growth factor receptor 2 (bacteria-expressed kinase, keratinocyte growth factor receptor, craniofacial dysostosis 1, Crouzon syndrome, Pfeiffer syndrome, Jackson-Weiss syndrome)	11.4711	3.69828	7.53567	4.49607	4.89683
Hs.517227	JAM2	Junctional adhesion molecule 2	7.40132	3.95439	6.71797	6.89719	5.57805
Hs.371718	GTF3C1	General transcription factor IIIC, polypeptide 1, alpha 220kDa	8.30883	7.35612	4.33953	3.93968	6.7937
Hs.268963	UBAP1	Ubiquitin associated protein 1	7.6875	2.89347	6.3546	9.39742	6.05854
Hs.148685	GPRC5B	G protein-coupled receptor, family C, group 5, member B	11.8704	2.89133	6.34799	9.46148	3.47639
Hs.20447	PAK4	P21(CDKN1A)-activated kinase 4	7.44362	4.05433	4.65714	8.81144	5.71671
Hs.370510	IGSF4	Immunoglobulin superfamily, member 4	10.7266	-0.864516	11.0837	3.0324	4.88837
Hs.532082	IL6ST	Interleukin 6 signal transducer (gp130, oncostatin M receptor)	8.28658	3.02892	6.69444	8.64634	4.46614
Hs.474783	TST	Thiosulfate sulfurtransferase (rhodanese)	8.28238	4.11818	5.06247	2.74551	5.26427
Hs.529591	TLOC1	Translocation protein 1	8.77081	0.512849	6.04657	9.20895	4.87513
Hs.133475	ZNF358	Zinc finger protein 358	11.2248	4.05299	6.18018	8.22382	2.57815
Hs.509622	RGL2	Ral guanine nucleotide dissociation stimulator-like 2	9.39222	4.33496	6.3249	5.14845	3.02237
Hs.520189	ELOVL5	ELOVL family member 5, elongation of long chain fatty acids (FEN1/Elo2, SUR4/Elo3-like, yeast)	13.2237	1.31904	10.1424	5.56636	4.86404
Hs.435122	PPAP2A	Phosphatidic acid phosphatase type 2A	8.22679	5.02329	6.31059	4.53807	6.96464
Hs.499953	H2AFY2	H2A histone family, member Y2	9.01523	2.69431	6.2746	5.78063	6.24428
Hs.433750	EIF4G1	Eukaryotic translation initiation factor 4 gamma, 1	6.94578	4.04852	4.49165	8.82057	5.87337
Hs.533772	METRN	Meteorin, glial cell differentiation regulator	13.1998	2.89341	6.76734	6.84056	4.38972
Hs.464829	CDH2	Cadherin 2, type 1, N-cadherin (neuronal)	7.28104	2.88184	9.22229	6.83934	9.60796
Hs.510833	TJP1	Tight junction protein 1 (zona occludens 1)	7.66869	4.047	8.10208	10.4573	4.33796
Hs.440544	CLIC4	Chloride intracellular channel 4	9.55627	4.04242	6.63349	5.73367	3.72531
Hs.527748	LHPP	Phospholysine phosphohistidine inorganic pyrophosphate phosphatase	10.1187	3.41092	6.2669	10.7874	4.78626
Hs.66762	C10orf38	Chromosome 10 open reading frame 38	8.21599	4.88882	6.55953	3.7223	-1.70068
Hs.329327	TNKS2	Tankyrase, TRF1-interacting ankyrin-related ADP-ribose polymerase 2	12.8986	1.3304	8.09407	6.83035	3.77306
Hs.494977	MEGF9	Multiple EGF-like-domains 9	7.24435	5.68434	6.56891	6.37331	4.83001
Hs.15250	PECI	Peroxisomal D3,D2-enoyl-CoA isomerase	8.19769	2.50316	8.21778	7.76171	3.38477
Hs.370510	IGSF4	Immunoglobulin superfamily, member 4	6.94337	0.615933	9.03369	8.11141	4.82724
Hs.440932	2006-09-09	Septin 9	7.73465	2.73458	6.24832	7.62029	5.86202
Hs.14968	PLAG1	Pleiomorphic adenoma gene 1	6.23961	5.23014	5.67498	6.82666	5.71851
Hs.517622	UNC84B	Unc-84 homolog B (C. elegans)	8.18866	5.02639	7.66741	2.08054	4.28184
Hs.390667	GSTK1	Glutathione S-transferase kappa 1	8.79649	3.24733	6.22738	2.92484	5.39618
Hs.445981	LRRTM2	Leucine rich repeat transmembrane neuronal 2	9.41377	4.99722	3.53889	6.82417	1.45654
Hs.36958	BCAR3	Breast cancer anti-estrogen resistance 3	4.83809	4.10177	6.22356	8.09886	4.68225
Hs.46850	GNPTAB	N-acetylglucosamine-1-phosphate transferase, alpha and beta subunits	4.80114	3.36115	6.25703	6.91815	4.81292
Hs.153952	NT5E	5'-nucleotidase, ecto (CD73)	8.3934	4.01812	6.45363	3.90138	3.72112
Hs.21631	AUTS2	Autism susceptibility candidate 2	9.78414	4.00015	8.26241	4.55368	4.56625
Hs.42806	SDF4	Stromal cell derived factor 4	9.26955	-0.243668	6.32662	5.83998	4.80211
Hs.518513	TNK2	Tyrosine kinase, non-receptor, 2	7.56914	4.04914	6.19498	10.7613	3.63411
Hs.327736		Transcribed locus, strongly similar to NP_004512.1 kinesin family member 5B; kinesin 1 (110-120kD) [Homo sapiens]	12.2531	-0.139725	6.19266	10.2498	4.69495
Hs.37982	NEDD9	Neural precursor cell expressed, developmentally down-regulated 9	5.75637	4.74242	6.19018	6.71482	4.90997
Hs.274408	CASKIN2	CASK interacting protein 2	8.83233	3.98995	4.65269	5.37882	5.61782
Hs.124147	FBXL11	F-box and leucine-rich repeat protein 11	8.1317	4.76327	4.92344	5.84818	5.3651
Hs.467807	LAPTM4A	Lysosomal-associated protein transmembrane 4 alpha	8.9685	3.97448	13.337	6.05257	4.34554
Hs.508848	HNRPC	Heterogeneous nuclear ribonucleoprotein C (C1/C2)	8.05563	4.28583	4.31877	5.98422	5.75367
Hs.268728	TTYH1	Tweety homolog 1 (Drosophila)	11.2776	3.96977	3.7236	4.75838	7.60484
Hs.94672	BLOC1S1	Biogenesis of lysosome-related organelles complex-1, subunit 1	8.143	2.24663	6.07369	12.3654	4.2166
Hs.199850	DCHS1	Dachsous 1 (Drosophila)	7.17149	4.57484	3.41623	7.04565	4.75197
Hs.152717	FAM65A	Family with sequence similarity 65, member A	3.47544	4.84626	6.0729	7.91654	3.10548
Hs.200285		CDNA FLJ37747 fis, clone BRHIP2022986	8.85347	2.23911	6.0709	2.38703	6.6425
Hs.492618	EXT1	Exostoses (multiple) 1	6.5667	3.95598	6.69388	4.93458	5.72751
Hs.272493	CCL15	Chemokine (C-C motif) ligand 15	5.8807	3.9557	4.89421	7.16739	5.03566
Hs.343244	AP1G2	Adaptor-related protein complex 1, gamma 2 subunit	5.28459	6.43525	6.97055	1.557	4.74536
Hs.408528	RB1	Retinoblastoma 1 (including osteosarcoma)	8.1873	1.86432	6.32607	6.72143	3.20775
Hs.184907	GPR1	G protein-coupled receptor 1	8.52401	2.18472	7.64352	4.71989	4.72094
Hs.284244	FGF2	Fibroblast growth factor 2 (basic)	5.78172	3.94033	6.27379	3.54704	7.49378
Hs.408461		CDNA FLJ11653 fis, clone HEMBA1004538	7.85038	3.93711	5.63716	8.17867	5.52472
Hs.531587	SP3	Sp3 transcription factor	7.93844	3.96102	3.32532	6.69562	4.81926
Hs.289092	COTL1	Coactosin-like 1 (Dictyostelium)	7.36324	3.93497	7.50985	0.198588	8.82561
Hs.445818	SPON1	Spondin 1, extracellular matrix protein	12.7371	2.37917	9.42689	-0.000526972	4.69458
Hs.99691	ALPK1	Alpha-kinase 1	7.91157	2.4783	5.56118	7.92524	4.95211
Hs.54457	CD81	CD81 molecule	12.3336	6.91906	5.99896	6.08474	4.0224
Hs.475387	CHCHD8	Coiled-coil-helix-coiled-coil-helix domain containing 8	9.06904	1.82212	6.7374	4.95041	4.68287
Hs.224012		Transcribed locus, strongly similar to NP_000205.1 jagged 1 precursor; jagged1 (Alagille syndrome) [Homo sapiens]	7.90202	4.22192	6.4057	2.68103	3.2349
Hs.279640	TPR	Translocated promoter region (to activated MET oncogene)	7.89702	2.35844	5.41987	10.6188	4.95464
Hs.288164	SETD5	SET domain containing 5	10.0797	3.69145	5.9796	4.55839	5.41589
Hs.267245	FLJ14803	Hypothetical protein FLJ14803	6.46347	2.34463	5.97618	10.1537	4.80597
Hs.472213	RRBP1	Ribosome binding protein 1 homolog 180kDa (dog)	8.84065	3.32538	5.279	8.7707	4.67013
Hs.469840	CLASP1	Cytoplasmic linker associated protein 1	7.88824	4.80741	5.36722	0.586884	7.93058
Hs.477420	HEG1	HEG homolog 1 (zebrafish)	8.49815	4.02524	4.75638	5.10626	4.6698
Hs.105940	JRKL	Jerky homolog-like (mouse)	7.88648	3.91204	8.31912	4.72096	5.67091
Hs.512636	PNRC2	Proline-rich nuclear receptor coactivator 2	9.66792	0.443452	7.64513	3.3227	4.6632
Hs.24545	ZNF444	Zinc finger protein 444	7.86938	6.83296	5.34771	4.63744	4.69632
Hs.494146	TMEM2	Transmembrane protein 2	7.86841	5.37121	7.15401	1.14017	3.07498
Hs.510375	NUP43	Nucleoporin 43kDa	7.85277	4.14424	4.99992	3.72426	8.95231
Hs.153357	PLOD3	Procollagen-lysine, 2-oxoglutarate 5-dioxygenase 3	8.06549	4.52494	5.9218	4.28112	3.6094
Hs.157688	NR2E1	Nuclear receptor subfamily 2, group E, member 1	7.84061	-1.3352	8.51048	0.42684	5.89979
Hs.75516	ICAM3	Intercellular adhesion molecule 3	9.45966	5.35456	5.09325	6.62051	4.3128
Hs.128067		Transcribed locus, strongly similar to NP_003378.3 WASP-interacting protein [Homo sapiens]	6.52663	3.6352	6.35921	7.93636	4.62371
Hs.73799	GNAI3	Guanine nucleotide binding protein (G protein), alpha inhibiting activity polypeptide 3	8.03408	3.88955	4.11316	3.54584	4.97544
Hs.431048	ABL1	V-abl Abelson murine leukemia viral oncogene homolog 1	8.75147	5.20298	2.44786	6.61387	4.57804
Hs.387794	ChGn	Chondroitin beta1,4 N-acetylgalactosaminyltransferase	4.47515	4.85439	5.88833	4.11033	9.92432
Hs.194301	MAP1A	Microtubule-associated protein 1A	7.81927	5.86429	7.6174	5.59415	4.28951
Hs.517941	SETD2	SET domain containing 2	8.01587	2.83133	5.87434	7.72398	4.59632
Hs.156967	SEMA6A	Sema domain, transmembrane domain (TM), and cytoplasmic domain, (semaphorin) 6A	8.20048	1.69545	5.03058	6.68456	4.59201
Hs.44766	RP2	Retinitis pigmentosa 2 (X-linked recessive)	8.17083	3.67673	5.86488	8.07679	4.14588
Hs.388236	CIC	Capicua homolog (Drosophila)	9.66104	4.87369	2.97182	5.32907	4.58559
Hs.481371	FAT	FAT tumor suppressor homolog 1 (Drosophila)	8.92613	3.86952	10.8895	4.32892	3.34155
Hs.145049	PLEKHM2	Pleckstrin homology domain containing, family M (with RUN domain) member 2	7.72169	5.97698	5.85036	7.59625	3.93982
Hs.502338	SLC1A2	Solute carrier family 1 (glial high affinity glutamate transporter), member 2	7.78135	2.86199	9.6408	5.1651	7.41797
Hs.193613	TNPO3	Transportin 3	6.48443	1.18675	6.66013	6.57738	5.33424
Hs.528368	CPN2	Carboxypeptidase N, polypeptide 2, 83kD	5.12855	3.86576	5.40557	8.18179	5.37646
Hs.189920	PB1	Polybromo 1	6.48101	2.89067	5.84544	8.87285	5.68362
Hs.110571	GADD45B	Growth arrest and DNA-damage-inducible, beta	7.20371	5.52914	5.83995	1.94864	5.06989
Hs.501379	DHX32	DEAH (Asp-Glu-Ala-His) box polypeptide 32	8.86155	3.40198	5.8367	6.39735	6.25504
Hs.436298	EMP1	Epithelial membrane protein 1	6.67505	3.85432	6.45641	4.50878	7.1608
Hs.17109	ITM2A	Integral membrane protein 2A	8.6466	2.64948	5.47961	8.42019	4.57727
Hs.434285	MTM1	Myotubularin 1	7.75183	3.0356	6.02103	9.14182	4.36376
Hs.158029	PRKACG	Protein kinase, cAMP-dependent, catalytic, gamma	9.11182	4.41508	4.64583	6.56611	4.36276
Hs.432453	MAP3K8	Mitogen-activated protein kinase kinase kinase 8	6.86712	3.85357	5.51567	7.39002	5.06511
Hs.162757	LRP1	Low density lipoprotein-related protein 1 (alpha-2-macroglobulin receptor)	8.99727	3.08507	5.82708	5.75143	4.85585
Hs.469171	C1orf160	Chromosome 1 open reading frame 160	5.96642	2.90087	5.82676	7.41795	5.17251
Hs.376984	SOX10	SRY (sex determining region Y)-box 10	7.74504	1.07496	3.8068	6.57484	5.32038
Hs.59138	GYPC	Glycophorin C (Gerbich blood group)	7.83152	3.84098	4.54629	5.86913	6.36428
Hs.187569	MGA	MAX gene associated	8.0653	1.74362	5.82085	7.89445	3.33601
Hs.109358	ATP10B	ATPase, Class V, type 10B	6.80829	4.27108	5.79857	8.59899	4.55847
Hs.13495	DPF2	D4, zinc and double PHD fingers family 2	10.2257	2.8817	5.81227	10.2755	4.5266
Hs.439153	POLH	Polymerase (DNA directed), eta	7.72796	3.21182	6.39521	7.27088	3.66454
Hs.47261	SLCO1C1	Solute carrier organic anion transporter family, member 1C1	7.80453	2.28313	9.34468	1.0951	4.54335
Hs.534189	SMC5	SMC5 structural maintenance of chromosomes 5-like 1 (yeast)	7.71994	1.6537	5.79059	7.37562	5.92178
Hs.343522	ATP2B4	ATPase, Ca++ transporting, plasma membrane 4	5.88946	2.43162	6.61134	6.50834	5.73547
Hs.275775	SEPP1	Selenoprotein P, plasma, 1	8.64914	3.82694	8.6038	6.35306	3.14703
Hs.533013	CBS	Cystathionine-beta-synthase	9.60878	3.57771	6.52354	6.30886	4.52666
Hs.459049	MTHFS	5,10-methenyltetrahydrofolate synthetase (5-formyltetrahydrofolate cyclo-ligase)	9.08025	1.97299	6.94417	6.49522	4.39521
Hs.106469	SUPV3L1	Suppressor of var1, 3-like 1 (S. cerevisiae)	6.58801	5.84632	5.78465	7.23756	3.12138
Hs.503787	DARS	Aspartyl-tRNA synthetase	9.55381	3.36546	10.2068	3.18361	4.52506
Hs.110488	CHSY1	Carbohydrate (chondroitin) synthase 1	7.71935	6.45515	7.4313	3.39924	4.00081
Hs.444329	GPC6	Glypican 6	7.5349	3.93439	5.77643	7.87661	4.12551
Hs.252180	DYSF	Dysferlin, limb girdle muscular dystrophy 2B (autosomal recessive)	7.71662	0.57984	7.84696	7.3034	4.30435
Hs.517106	CEBPB	CCAAT/enhancer binding protein (C/EBP), beta	7.7103	8.09845	9.67125	2.65765	3.81774
Hs.821	BGN	Biglycan	8.737	2.78577	3.13242	6.51179	4.51039
Hs.293077	CHPT1	Choline phosphotransferase 1	7.70228	3.62953	11.0006	3.95545	7.42443
Hs.11747	YTHDF1	YTH domain family, member 1	5.0226	5.35708	5.7629	2.72833	4.51386
Hs.520414	IFNGR1	Interferon gamma receptor 1	7.68805	6.4663	9.236	3.43133	3.29707
Hs.351316		Transcribed locus, strongly similar to NP_055035.1 transmembrane 4 superfamily member 1; membrane component, chromosome 3, surface marker 1; tumor-associated antigen L6 [Homo sapiens]	6.66439	4.00052	5.74999	5.0022	5.02404
Hs.20157	CDK5RAP3	CDK5 regulatory subunit associated protein 3	9.77945	3.78595	7.13435	3.80988	3.31935
Hs.502876	RHOB	Ras homolog gene family, member B	7.67955	5.67196	4.85958	2.27303	5.70384
Hs.7122	SCRG1	Scrapie responsive protein 1	7.67824	3.39665	7.27486	5.69565	9.81488
Hs.435326	ACTL6A	Actin-like 6A	6.602	3.77839	6.42698	3.97485	5.66911
Hs.476319	ECHDC2	Enoyl Coenzyme A hydratase domain containing 2	7.64741	2.49738	4.23602	6.54116	7.55426
Hs.525084	HECTD3	HECT domain containing 3	8.6347	3.40823	5.25554	8.22201	4.45424
Hs.519672	TCOF1	Treacher Collins-Franceschetti syndrome 1	8.01458	4.17154	4.01825	6.43662	1.85769
Hs.283683		Transcribed locus, strongly similar to NP_064515.1 chromosome 8 open reading frame 4; C8ORF4 protein [Homo sapiens]	5.47282	4.27297	5.71681	7.57121	2.75659
Hs.24956	C14orf173	Chromosome 14 open reading frame 173	7.48732	2.40876	5.71539	9.07521	6.25909
Hs.130293	CROP	Cisplatin resistance-associated overexpressed protein	10.8041	0.596956	8.69923	5.28674	4.44863
Hs.492599	EIF3S3	Eukaryotic translation initiation factor 3, subunit 3 gamma, 40kDa	7.62718	0.199526	6.06879	7.27458	-0.361491
Hs.472630	C20orf118	Chromosome 20 open reading frame 118	5.71166	3.76786	4.52143	8.75032	4.73386
Hs.254042	BAT1	HLA-B associated transcript 1	7.62643	5.02838	3.04193	9.23657	4.12663
Hs.343911		Transcribed locus, strongly similar to NP_004870.2 etoposide-induced mRNA; tumor protein p53 inducible protein 8 [Homo sapiens]	7.7793	1.9622	5.70445	7.18101	2.3572
Hs.5912	FBXO7	F-box protein 7	7.4896	4.26587	5.691	6.81071	4.41436
Hs.139053	RBM41	Hypothetical protein FLJ11016	6.84001	2.89422	7.78488	6.40837	4.6397
Hs.128856	SCARA3	Scavenger receptor class A, member 3	5.75385	3.75399	6.63954	2.65574	5.7651
Hs.264345	ZNF675	Zinc finger protein 675	5.54921	4.15264	5.68103	6.95702	2.63522
Hs.3903		Transcribed locus, strongly similar to NP_036253.2 Cdc42 effector protein 4; binder of Rho GTPases 4 [Homo sapiens]	7.51472	3.98683	5.67716	4.56936	8.32749
Hs.470477	PTP4A2	Protein tyrosine phosphatase type IVA, member 2	9.87448	1.37177	5.67572	11.1248	4.23463
Hs.145402	IFT74	Intraflagellar transport 74 homolog (Chlamydomonas)	7.75217	3.5948	5.67346	6.00793	4.42968
Hs.381568	ENAM	Enamelin	6.01496	3.73357	5.425	8.30804	4.59048
Hs.474740	APOL2	Apolipoprotein L, 2	9.77507	3.72898	6.59374	6.25621	4.2939
Hs.534293	SERPINA3	Serpin peptidase inhibitor, clade A (alpha-1 antiproteinase, antitrypsin), member 3	5.9722	4.48723	5.65624	2.26002	5.9796
Hs.532363	HIPK1	Homeodomain interacting protein kinase 1	5.71819	-1.24454	7.61314	8.26881	4.39657
Hs.404263	SS18	Synovial sarcoma translocation, chromosome 18	8.14006	-1.6964	5.65439	5.74744	4.77663
Hs.13662	TMEM109	Transmembrane protein 109	8.0215	3.72612	5.75207	3.45348	1.84358
Hs.380774	DDX3X	DEAD (Asp-Glu-Ala-Asp) box polypeptide 3, X-linked	5.72282	-0.0368818	5.65133	7.69623	4.63335
Hs.459211	AKAP13	A kinase (PRKA) anchor protein 13	7.63582	3.13602	5.53414	8.51433	4.39534
Hs.166011	CTNND1	Catenin (cadherin-associated protein), delta 1	8.48987	5.30343	5.64711	3.75946	2.29581
Hs.515366	PRODH2	Proline dehydrogenase (oxidase) 2	7.53863	1.57604	4.53229	6.56828	4.67371
Hs.271079	ZNF80	Zinc finger protein 80	6.23595	3.72206	5.69545	8.18613	4.07037
Hs.484371	MAPK9	Mitogen-activated protein kinase 9	7.53432	1.50078	3.94945	10.3616	4.7918
Hs.280781	CCDC102B	Coiled-coil domain containing 102B	5.10199	3.71959	4.55292	6.37359	4.70699
Hs.416073	S100A8	S100 calcium binding protein A8 (calgranulin A)	3.96479	4.70797	5.63877	3.26557	5.61429
Hs.160324	ITSN1	Intersectin 1 (SH3 domain protein)	7.52308	1.99746	7.97086	6.26186	6.42334
Hs.470412	RBMS1	RNA binding motif, single stranded interacting protein 1	7.25521	1.41767	5.63392	11.5029	4.70854
Hs.289065	CXorf21	Chromosome X open reading frame 21	6.97888	3.71314	5.86492	8.36006	4.08883
Hs.5158	ILK	Integrin-linked kinase	8.36844	2.99811	3.69167	6.34736	4.63448
Hs.408767	CRYAB	Crystallin, alpha B	8.15464	3.97429	5.59736	4.36942	2.96752
Hs.397978	ABHD3	Abhydrolase domain containing 3	7.50788	2.38305	9.51452	3.01005	4.37603
Hs.405156	PPAP2B	Phosphatidic acid phosphatase type 2B	8.19737	0.826025	5.58543	2.1711	4.69488
Hs.256747	SPAG8	Sperm associated antigen 8	5.37227	4.0652	5.49173	7.86024	4.36597
Hs.2242	CSN2	Casein beta	6.76215	3.71512	5.30613	9.05479	4.36531
Hs.368921	COL16A1	Collagen, type XVI, alpha 1	7.4844	0.444997	7.96764	6.95186	3.55496
Hs.473256	LAMA5	Laminin, alpha 5	6.65654	3.69466	6.44731	4.07283	5.00848
Hs.77978	DKFZp761I2123	Hypothetical protein DKFZp761I2123	7.65599	2.39923	5.56373	7.34308	2.97408
Hs.386215	TMEM23	Transmembrane protein 23	8.29797	3.15608	6.78515	6.31644	2.91633
Hs.315167	DCC1	Defective in sister chromatid cohesion homolog 1 (S. cerevisiae)	6.8759	2.76676	5.56114	11.0239	5.84913
Hs.137154	PIGA	Phosphatidylinositol glycan, class A (paroxysmal nocturnal hemoglobinuria)	8.5449	2.35181	8.85016	3.82241	4.34436
Hs.464422	COLEC12	Collectin sub-family member 12	9.33659	2.34199	5.14179	6.29644	4.9451
Hs.21572		Transcribed locus, strongly similar to XP_527706.1 PREDICTED: similar to KIAA0644 protein [Pan troglodytes]	7.41987	4.34097	7.13075	0.642502	2.67457
Hs.505777	DDIT3	DNA-damage-inducible transcript 3	7.71284	3.66773	5.72231	6.29323	3.32112
Hs.308122	ITPK1	Inositol 1,3,4-triphosphate 5/6 kinase	7.41442	3.07612	4.33033	9.61739	4.78821
Hs.369924	NHLRC2	NHL repeat containing 2	7.41261	4.33208	6.21995	4.17838	4.09109
Hs.91608	OTOF	Otoferlin	6.37271	3.95337	5.52847	6.86516	0.192244
Hs.55044	DKFZP586H2123	Regeneration associated muscle protease	7.40971	2.28299	6.20605	4.19238	4.6034
Hs.210367	SFRS2IP	Splicing factor, arginine/serine-rich 2, interacting protein	9.05646	-1.19869	5.51899	5.89678	6.58224
Hs.77558	HMGN3	High mobility group nucleosomal binding domain 3	10.0811	1.30698	8.09974	0.12858	4.32402
Hs.524815	HIP1R	Huntingtin interacting protein 1 related	9.59096	2.92689	5.51781	8.09609	4.06402
Hs.429879	EHHADH	Enoyl-Coenzyme A, hydratase/3-hydroxyacyl Coenzyme A dehydrogenase	6.3069	3.6683	5.63672	5.15677	4.6451
Hs.514575	AATK	Apoptosis-associated tyrosine kinase	7.37884	4.06923	3.94416	6.38393	1.48893
Hs.522555	APOD	Apolipoprotein D	10.3639	4.74027	5.26381	4.97864	4.31492
Hs.121333	MOBP	Myelin-associated oligodendrocyte basic protein	7.5951	3.6618	4.65756	10.4555	3.63056
Hs.532634	IFI27	Interferon, alpha-inducible protein 27	7.36429	5.18467	3.96557	10.7146	3.70167
Hs.513261	C16orf34	Chromosome 16 open reading frame 34	7.03667	3.92072	5.49714	9.08483	3.84165
Hs.242458	SPG21	Spastic paraplegia 21 (autosomal recessive, Mast syndrome)	8.60478	3.06169	5.8215	6.24634	2.50459
Hs.517438	ASCC2	Activating signal cointegrator 1 complex subunit 2	8.16992	3.65912	4.14077	5.91442	5.58926
Hs.382202	CHI3L1	Chitinase 3-like 1 (cartilage glycoprotein-39)	7.34921	3.53537	7.0929	4.3715	6.72603
Hs.123232	C14orf143	Chromosome 14 open reading frame 143	7.34837	3.43716	6.61203	6.69753	2.26932
Hs.517262	SON	SON DNA binding protein	8.46231	-0.30873	6.56607	6.22571	3.35794
Hs.436100	NOTCH4	Notch homolog 4 (Drosophila)	7.34092	4.17	4.43404	6.31685	3.99101
Hs.159376	RAG2	Recombination activating gene 2	5.47697	3.64747	4.85274	6.88374	5.17251
Hs.523836	GSTP1	Glutathione S-transferase pi	7.33632	2.56551	6.54844	4.44165	7.98782
Hs.521086	MOSPD3	Motile sperm domain containing 3	7.3028	4.28378	4.72167	9.42388	3.70093
Hs.288995	ZNF587	Zinc finger protein 587	7.99519	-0.501368	7.70038	3.94033	4.28432
Hs.479264		Transcribed locus, strongly similar to NP_056991.2 leucine aminopeptidase; peptidase S [Homo sapiens]	6.97894	1.07167	7.003	6.1914	6.02743
Hs.83077	IL18	Interleukin 18 (interferon-gamma-inducing factor)	6.42874	3.92213	5.44036	7.62043	3.90283
Hs.76152	AQP1	Aquaporin 1 (Colton blood group)	6.43477	5.86247	5.4374	2.23051	5.82954
Hs.156667	CALCOCO1	Calcium binding and coiled-coil domain 1	7.29478	5.76713	2.41022	6.183	-0.0541801
Hs.533985	EXOC7	Exocyst complex component 7	7.97657	1.31253	4.38835	9.05578	4.27067
Hs.481819	PDZD2	PDZ domain containing 2	6.18072	3.99842	5.43478	7.72957	-3.03621
Hs.513305	TFAP4	Transcription factor AP-4 (activating enhancer binding protein 4)	8.74546	2.8351	5.43286	7.60922	4.05426
Hs.310231	PAK1IP1	PAK1 interacting protein 1	7.52173	1.19321	5.43133	3.99235	4.45951
Hs.17466	RARRES3	Retinoic acid receptor responder (tazarotene induced) 3	7.25836	2.77279	5.45795	1.46247	5.48557
Hs.220529	CEACAM5	Carcinoembryonic antigen-related cell adhesion molecule 5	7.25692	3.55584	6.05082	3.57752	4.43584
Hs.210532	KIAA0141	KIAA0141	7.24226	-1.47765	4.36145	6.19247	5.54263
Hs.515715	S100A1	S100 calcium binding protein A1	7.49519	1.5882	5.51443	1.74665	4.24203
Hs.458917	SCAMP2	Secretory carrier membrane protein 2	7.23963	4.05192	3.58405	6.56134	3.78079
Hs.524484	ITGA7	Integrin, alpha 7	9.69747	4.92462	5.20002	-2.6276	4.2406
Hs.435166	LBR	Lamin B receptor	7.23956	5.01272	7.27077	2.61748	1.98129
Hs.499891	RUFY2	RUN and FYVE domain containing 2	9.63962	-1.93068	10.0272	6.1503	3.12794
Hs.37706	ZCCHC8	Zinc finger, CCHC domain containing 8	8.54414	3.60212	5.63511	3.53306	2.89652
Hs.4859	CCNL1	Cyclin L1	8.64373	0.660161	5.78706	1.59074	4.23638
Hs.250666	HES1	Hairy and enhancer of split 1, (Drosophila)	7.72495	3.21987	3.96029	6.27663	4.23494
Hs.533282	NONO	Non-POU domain containing, octamer-binding	7.22818	-2.6016	2.05386	8.29764	5.7323
Hs.61184	RBMX2	RNA binding motif protein, X-linked 2	7.29569	2.64117	5.37064	6.14175	5.45654
Hs.454534	USF2	Upstream transcription factor 2, c-fos interacting	7.2168	3.40256	3.49962	8.38654	4.78513
Hs.272242	C20orf38	Chromosome 20 open reading frame 38	6.53913	4.17491	5.0886	7.80588	4.23447
Hs.97244	GLTSCR1	Glioma tumor suppressor candidate region gene 1	7.21599	4.88511	3.94552	6.44776	3.50281
Hs.433529	RPS11	Ribosomal protein S11	9.32903	-0.0505411	5.38957	7.63008	-0.229598
Hs.169333	TIGD6	Tigger transposable element derived 6	5.49564	3.59335	5.07511	7.5063	4.86091
Hs.436319	PARVA	Parvin, alpha	4.57185	2.60385	8.23472	6.1365	7.22438
Hs.371977	PHF16	PHD finger protein 16	3.59829	3.94432	3.62001	7.75226	4.23219
Hs.203717	FN1	Fibronectin 1	7.65241	2.35009	3.78222	6.13394	6.77602
Hs.536399		Transcribed locus	5.54301	4.64114	6.51986	4.5733	4.23216
Hs.156316		Transcribed locus, strongly similar to NP_001911.1 decorin isoform a preproprotein; small leucine-rich protein 1B; dermatan sulphate proteoglycans II; bone proteoglycan II; proteoglycan core protein [Homo sapiens]	7.18738	1.3129	4.39538	6.28528	5.19974
Hs.465144	RKHD2	Ring finger and KH domain containing 2	10.3151	2.87615	5.70532	4.6061	4.23147
Hs.518089	SLC15A2	Solute carrier family 15 (H+/peptide transporter), member 2	7.17319	2.89749	5.45528	3.66867	4.97595
Hs.495605	CD99	CD99 molecule	8.79828	3.29128	5.35554	3.32915	4.38518
Hs.519601	ID4	Inhibitor of DNA binding 4, dominant negative helix-loop-helix protein	10.2715	3.58471	8.39894	1.5125	3.64789
Hs.527524	WWC3	WWC family member 3	6.42522	4.5822	4.66695	9.4644	4.22817
Hs.483454	CNN3	Calponin 3, acidic	8.21626	0.704224	5.35028	1.60107	5.66455
Hs.77854	RGN	Regucalcin (senescence marker protein-30)	7.15739	0.00464803	5.3639	5.13657	5.86893
Hs.502458	PHF21A	PHD finger protein 21A	7.42828	4.26133	3.49491	1.52006	4.21636
Hs.292154	RAG1AP1	Recombination activating gene 1 activating protein 1	9.60925	3.5777	6.02045	5.65073	3.95125
Hs.348346	MAG	Malignancy-associated protein	8.49363	2.83163	5.33806	7.42917	3.89779
Hs.514950	SCPEP1	Serine carboxypeptidase 1	7.05474	2.84212	6.57393	6.0949	5.153
Hs.512611	LOC286002	Hypothetical protein LOC286002	1.22788	3.75232	4.40258	6.23821	4.20355
Hs.531550	TOB1	Transducer of ERBB2, 1	8.59433	3.57596	8.25944	2.91744	2.52663
Hs.211472	CCDC71	Coiled-coil domain containing 71	7.39643	2.5326	5.4329	6.09216	2.45091
Hs.178728	MBD3	Methyl-CpG binding domain protein 3	7.09288	5.40328	5.33043	7.38601	1.93871
Hs.222510	DAZAP1	DAZ associated protein 1	8.56548	1.9211	5.32387	4.69998	4.39075
Hs.27018	RASL12	RAS-like, family 12	7.13577	4.46856	3.1546	4.17623	6.06393
Hs.191346	2006-09-07	Septin 7	8.37312	0.170676	0.474096	6.40443	4.19816
Hs.122752	TAF2	TAF2 RNA polymerase II, TATA box binding protein (TBP)-associated factor, 150kDa	5.8206	3.1858	5.32369	6.84246	4.58379
Hs.150718	JAM3	Junctional adhesion molecule 3	7.43729	5.0103	4.4942	6.08417	2.36178
Hs.369646	MUC4	Mucin 4, cell surface associated	6.53445	1.80233	6.05352	6.07268	4.46797
Hs.9216	CASP7	Caspase 7, apoptosis-related cysteine peptidase	7.1155	3.7197	7.92338	3.87769	3.96659
Hs.247186	FBS1	Fibrosin 1	8.71761	3.49152	5.74673	6.06697	3.26862
Hs.74471	GJA1	Gap junction protein, alpha 1, 43kDa (connexin 43)	11.0187	3.41203	13.468	5.5558	4.18827
Hs.481133	SPOCK3	Sparc/osteonectin, cwcv and kazal-like domains proteoglycan (testican) 3	8.14832	0.990949	5.304	7.56553	1.0602
Hs.277349	C11orf16	Chromosome 11 open reading frame 16	6.14766	3.55551	4.85342	6.76238	4.29902
Hs.507074	KIAA0152	KIAA0152	7.06005	3.72009	4.7941	8.44632	4.18593
Hs.529509	NKTR	Natural killer-tumor recognition sequence	7.42619	-0.194433	5.2832	5.85636	5.68957
Hs.86154	LIN28	Lin-28 homolog (C. elegans)	7.06484	3.73814	4.61991	8.21696	3.73563
Hs.164502	UNC13A	Unc-13 homolog A (C. elegans)	5.21871	3.92648	5.72964	4.62324	4.17384
Hs.524599	NAP1L1	Nucleosome assembly protein 1-like 1	7.56512	-0.417596	5.28222	8.53896	2.77658
Hs.42806	SDF4	Stromal cell derived factor 4	8.50095	2.99725	4.19252	6.58331	4.17224
Hs.397800	DSCAM	Down syndrome cell adhesion molecule	6.19925	3.55991	4.24615	7.07919	4.17202
Hs.109798	C6orf48	Chromosome 6 open reading frame 48	9.62074	-1.52802	5.27582	16.1463	0.587049
Hs.301819	ZNF146	Zinc finger protein 146	8.28043	3.54292	6.83447	5.15658	2.02129
Hs.517897	ENDOGL1	Endonuclease G-like 1	4.58504	0.428373	5.27337	8.63877	4.98323
Hs.66542	GPR3	G protein-coupled receptor 3	5.18001	3.53879	4.13286	7.00545	4.37526
Hs.369819	TBC1D16	TBC1 domain family, member 16	7.05251	1.50236	5.82503	6.7557	1.47789
Hs.533468	FAM29A	Family with sequence similarity 29, member A	6.07531	3.66153	5.50572	6.03068	2.78502
Hs.525205	NDRG2	NDRG family member 2	16.6327	3.53533	4.12052	7.24246	3.53089
Hs.528572	SORBS3	Sorbin and SH3 domain containing 3	7.28959	3.81753	3.0951	4.45248	4.15281
Hs.406861	HSD17B4	Hydroxysteroid (17-beta) dehydrogenase 4	7.33137	3.53245	4.73207	3.85869	4.76126
Hs.443673	R3HDM2	R3H domain containing 2	7.04304	2.40002	4.23188	7.01645	5.38684
Hs.462585	PIPOX	Pipecolic acid oxidase	8.08886	3.52995	5.38445	2.67482	2.93624
Hs.405659	PIWIL1	Piwi-like 1 (Drosophila)	5.49851	3.26548	5.2562	8.34725	4.26965
Hs.418123	CTSL	Cathepsin L	6.09211	1.66329	5.86498	6.01226	4.78284
Hs.417022	ICK	Intestinal cell (MAK-like) kinase	7.0317	1.59429	5.99093	5.24874	4.43284
Hs.528993	RALBP1	RalA binding protein 1	2.50479	1.73253	5.25252	7.89683	4.27222
Hs.200227	FYCO1	FYVE and coiled-coil domain containing 1	9.38387	1.17001	5.89337	5.86267	4.13746
Hs.487027		Transcribed locus, strongly similar to NP_003370.2 villin 2; cytovillin; ezrin [Homo sapiens]	9.25527	-0.856018	5.24269	2.66831	4.34577
Hs.27283	GABRB1	Gamma-aminobutyric acid (GABA) A receptor, beta 1	2.16078	3.79334	6.92339	-0.9251	4.12686
Hs.501728	RHOG	Ras homolog gene family, member G (rho G)	6.98407	4.23771	5.91403	3.13215	3.17567
Hs.369761	DAZAP2	DAZ associated protein 2	9.0834	4.49388	5.23738	1.10794	2.35958
Hs.446680	RAI2	Retinoic acid induced 2	5.36078	3.5688	5.60498	5.9819	0.972022
Hs.148641	CTSH	Cathepsin H	7.72411	3.51459	5.92821	-0.246084	2.23518
Hs.368266	CLTCL1	Clathrin, heavy polypeptide-like 1	5.49868	3.51455	4.63221	7.30145	4.33178
Hs.462680	GOSR1	Golgi SNAP receptor complex member 1	13.2086	1.31627	8.46613	5.97725	3.6326
Hs.82222	SEMA3B	Sema domain, immunoglobulin domain (Ig), short basic domain, secreted, (semaphorin) 3B	7.69424	3.35513	5.23132	6.08697	2.85867
Hs.80919	SYPL1	Synaptophysin-like 1	6.96645	3.77838	6.20211	2.33456	1.74269
Hs.371416	CARM1	Coactivator-associated arginine methyltransferase 1	5.7266	5.48559	7.94424	3.0986	4.12281
Hs.352240	MGC15523	Hypothetical protein MGC15523	8.23698	5.06868	5.16345	5.97482	2.58236
Hs.21081	FLJ13646	Hypothetical protein FLJ13646	5.24854	3.05273	5.22649	7.30144	4.37727
Hs.271079	ZNF80	Zinc finger protein 80	5.12749	3.20434	5.30928	7.05	4.11572
Hs.509017	KIAA0562	KIAA0562	6.92648	2.66098	5.75028	6.77573	4.08042
Hs.108301	NR2C1	Nuclear receptor subfamily 2, group C, member 1	4.8125	-0.436395	5.2175	6.88139	4.9375
Hs.519818	MGAT1	Mannosyl (alpha-1,3-)-glycoprotein beta-1,2-N-acetylglucosaminyltransferase	7.40733	6.00054	2.90889	3.31012	4.10618
Hs.523454	TPP1	Tripeptidyl peptidase I	6.90133	5.45666	7.45643	2.36243	3.1148
Hs.6985	MATN3	Matrilin 3	5.27184	3.48884	4.9046	6.21406	4.15016
Hs.409226	MED12	Mediator of RNA polymerase II transcription, subunit 12 homolog (S. cerevisiae)	8.37355	5.18025	3.34851	5.93832	3.84984
Hs.166017	MITF	Microphthalmia-associated transcription factor	7.06013	2.28388	6.51931	5.46231	4.09973
Hs.516855	CENPB	Centromere protein B, 80kDa	10.1939	3.4794	4.38309	13.906	3.6292
Hs.153408		Transcribed locus, strongly similar to XP_498510.1 PREDICTED: hypothetical protein XP_498510 [Homo sapiens]	6.26312	3.95051	5.16978	6.49226	3.86666
Hs.517617	MAFF	V-maf musculoaponeurotic fibrosarcoma oncogene homolog F (avian)	6.85265	4.64254	7.131	3.9706	4.05448
Hs.188528	ADD2	Adducin 2 (beta)	6.84194	3.46857	2.09046	6.73772	3.71742
Hs.433795	SHC1	SHC (Src homology 2 domain containing) transforming protein 1	6.79746	6.8395	5.27241	3.48414	4.08202
Hs.288800	FUZ	Fuzzy homolog (Drosophila)	6.83855	3.89306	4.7723	6.33899	2.52282
Hs.502127	ZNF155	Zinc finger protein 155 (pHZ-96)	5.14249	3.00258	5.16205	6.94164	4.22934
Hs.274356	IQCC	IQ motif containing C	7.74606	3.4648	4.77464	7.87003	3.71355
Hs.528299	HTATIP	HIV-1 Tat interacting protein, 60kDa	7.59595	2.88393	4.29528	5.90937	4.7995
Hs.512732	NEIL1	Nei endonuclease VIII-like 1 (E. coli)	6.44117	4.30342	5.15277	6.70524	3.74915
Hs.202166	HNRPH1	Heterogeneous nuclear ribonucleoprotein H1 (H)	6.30328	-2.41301	5.80887	5.89653	6.24229
Hs.445000	PTGER3	Prostaglandin E receptor 3 (subtype EP3)	7.1793	2.87224	5.13994	6.63684	2.55816
Hs.463375	ZNF652	Zinc finger protein 652	6.79132	1.65349	5.50657	4.61582	5.01518
Hs.412941	PADI1	Peptidyl arginine deiminase, type I	6.23739	2.34508	5.12811	7.46713	4.1252
Hs.489040	SRI	Sorcin	6.7639	3.46703	6.46377	1.32945	3.52332
Hs.436657	CLU	Clusterin	6.55395	5.45899	5.97045	1.47721	4.05618
Hs.175343	PIK3C2A	Phosphoinositide-3-kinase, class 2, alpha polypeptide	8.31377	2.60484	7.75864	5.88066	2.52968
Hs.268742	POMP	Chromosome 13 open reading frame 12	6.7531	2.07421	6.03086	6.04483	3.48792
Hs.93173	PDE6C	Phosphodiesterase 6C, cGMP-specific, cone, alpha prime	5.89864	3.45367	5.02728	7.03928	4.42094
Hs.369779	SIRT1	Sirtuin (silent mating type information regulation 2 homolog) 1 (S. cerevisiae)	9.91293	3.2347	5.10392	4.19626	4.86213
Hs.283900	ZNF257	Zinc finger protein 257	5.96204	4.87006	5.09863	6.54108	3.76178
Hs.17546	C11orf1	Chromosome 11 open reading frame 1	4.95476	3.52891	5.09833	6.34218	3.18916
Hs.315177	IFRD2	Interferon-related developmental regulator 2	6.72485	3.57005	4.66149	6.69838	3.49948
Hs.287521	FLJ12355	Hypothetical protein FLJ12355	9.07441	2.12401	5.09822	9.44424	3.53452
Hs.75640	NPPA	Natriuretic peptide precursor A	6.71566	3.70123	4.36248	8.43923	3.88399
Hs.35052	TEGT	Testis enhanced gene transcript (BAX inhibitor 1)	11.4101	0.98847	5.97496	2.60034	4.0447
Hs.41565	GDF8	Growth differentiation factor 8	5.25133	3.45347	5.09235	7.18482	3.90973
Hs.529276	FASTKD1	Hypothetical protein FLJ21901	6.68985	3.60011	3.07427	2.58872	4.23502
Hs.413047	ARMC7	Armadillo repeat containing 7	6.96719	3.15588	5.06832	8.95919	4.03817
Hs.58593	GTF2F2	General transcription factor IIF, polypeptide 2, 30kDa	5.80773	3.43362	5.72135	6.39479	1.00519
Hs.79299	LHFPL2	Lipoma HMGIC fusion partner-like 2	7.00194	2.34344	5.08396	6.65237	2.63302
Hs.8261	SPSB1	SplA/ryanodine receptor domain and SOCS box containing 1	6.00768	3.83851	5.08048	6.63639	2.40879
Hs.431460	ICAM2	Intercellular adhesion molecule 2	6.68014	4.55866	5.07863	3.59508	4.03839
Hs.477921	WWTR1	WW domain containing transcription regulator 1	6.67345	2.50799	3.66889	7.29649	7.2663
Hs.488307	ECOP	EGFR-coamplified and overexpressed protein	6.6718	-1.36011	2.95885	8.2047	5.62227
Hs.477367	PTPLB	Protein tyrosine phosphatase-like (proline instead of catalytic arginine), member b	9.90144	3.42006	8.62774	2.30643	-0.497213
Hs.85658	FLJ23436	Hypothetical protein FLJ23436	8.23777	3.41938	4.65952	5.90443	2.79325
Hs.353454	BSDC1	BSD domain containing 1	7.99229	4.23196	3.92668	3.01566	4.02148
Hs.410477	PLA2R1	Phospholipase A2 receptor 1, 180kDa	4.52611	3.0591	5.06522	7.32107	4.10962
Hs.372541	KBTBD2	Kelch repeat and BTB (POZ) domain containing 2	6.63543	4.08018	2.97317	1.42705	4.80916
Hs.465623		Transcribed locus, strongly similar to NP_056982.1 zinc finger and BTB domain-containing 7; HIV-1 inducer of short transcripts binding protein; lymphoma related factor [Homo sapiens]	7.82217	1.49942	5.05318	7.41829	2.50571
Hs.427236	MDFIC	MyoD family inhibitor domain containing	5.50259	3.68254	5.05294	3.41049	5.19874
Hs.85951	XPOT	Exportin, tRNA (nuclear export receptor for tRNAs)	6.62972	2.43228	5.98157	3.14185	6.66062
Hs.303454	SEC15L2	SEC15-like 2 (S. cerevisiae)	6.82863	1.84927	4.63979	7.13538	4.00347
Hs.478673	IL1RAP	Interleukin 1 receptor accessory protein	6.23602	3.22933	5.04539	6.8667	5.56631
Hs.529059	EIF3S4	Eukaryotic translation initiation factor 3, subunit 4 delta, 44kDa	6.40325	1.63865	5.66808	9.8281	3.99959
Hs.522029	KLHL9	Kelch-like 9 (Drosophila)	6.53354	-0.317084	6.97593	5.78882	4.42744
Hs.146040	C14orf105	Chromosome 14 open reading frame 105	5.17702	3.4674	4.74685	6.44384	3.99447
Hs.482562	F2R	Coagulation factor II (thrombin) receptor	5.54083	2.76095	5.02472	7.57091	4.09036
Hs.492445		Transcribed locus, strongly similar to NP_056986.2 progestin-induced protein; ubiquitin-protein ligase; hyperplastic discs protein homolog; progestin induced protein [Homo sapiens]	10.2978	3.17001	10.0508	5.77109	2.87767
Hs.445652	TRA2A	Transformer-2 alpha	6.55179	-0.826038	7.51211	3.85395	5.07065
Hs.72933	PF4V1	Platelet factor 4 variant 1	5.41262	3.40434	4.82943	6.9498	3.97356
Hs.296422	COASY	Coenzyme A synthase	5.23571	4.76887	2.15068	5.9437	3.97049
Hs.513971		Transcribed locus, moderately similar to XP_517655.1 PREDICTED: similar to KIAA0825 protein [Pan troglodytes]	7.16564	0.980287	5.00133	6.15572	2.06859
Hs.480356	VPS52	Vacuolar protein sorting 52 (S. cerevisiae)	9.09873	3.38599	3.60829	5.73427	5.51962
Hs.430551	IQGAP1	IQ motif containing GTPase activating protein 1	7.33775	0.647569	5.50358	5.74626	3.38526
Hs.432387	LOC92154	Hypothetical protein BC002770	7.15513	2.74868	4.99742	5.18766	4.75966
Hs.171299		Transcribed locus, strongly similar to NP_005997.2 zinc finger and BTB domain containing 16; Promyelocytic leukemia zinc finger; zinc finger protein 145 (Kruppel-like, expressed in promyelocytic leukemia) [Homo sapiens]	3.17842	7.53498	4.99409	2.92852	4.96822
Hs.370771	CDKN1A	Cyclin-dependent kinase inhibitor 1A (p21, Cip1)	7.96897	6.2555	4.99204	3.56582	3.38469
Hs.429052	ITGB1	Integrin, beta 1 (fibronectin receptor, beta polypeptide, antigen CD29 includes MDF2, MSK12)	4.43455	3.37827	5.23579	6.08881	3.67583
Hs.22180	HTR6	5-hydroxytryptamine (serotonin) receptor 6	6.29388	4.16846	4.39739	6.68754	3.95728
Hs.42502	F2RL2	Coagulation factor II (thrombin) receptor-like 2	5.00192	4.55933	4.75104	5.73828	5.67698
Hs.497034	C1orf14	Chromosome 1 open reading frame 14	5.13022	3.64421	4.56275	6.43047	3.95659
Hs.252351	HHLA2	HERV-H LTR-associating 2	4.80383	3.46992	4.65868	6.65383	3.95199
Hs.490715	RNF32	Ring finger protein 32	5.48177	3.76741	4.98031	7.25604	3.77367
Hs.495912	DMD	Dystrophin (muscular dystrophy, Duchenne and Becker types)	6.49771	0.404181	6.38853	2.86459	6.47713
Hs.330663	C12orf48	Chromosome 12 open reading frame 48	4.79369	3.36237	4.85418	6.81865	4.17804
Hs.134012	C1QL1	Complement component 1, q subcomponent-like 1	6.48819	2.83882	3.98878	9.11439	7.0779
Hs.29052	ANKRD49	Ankyrin repeat domain 49	5.84698	4.39614	4.96874	2.63667	5.22123
Hs.153863	SMAD6	SMAD, mothers against DPP homolog 6 (Drosophila)	6.48242	2.72491	5.20066	5.44751	4.5783
Hs.293907		Transcribed locus, strongly similar to NP_071351.1 family with sequence similarity 38, member B [Homo sapiens]	5.79822	0.931029	6.81019	6.167	3.94369
Hs.335239	ANKRD28	Ankyrin repeat domain 28	7.6869	4.33176	4.96392	4.56427	3.58702
Hs.150693		Transcribed locus, strongly similar to NP_001618.1 activated leukocyte cell adhesion molecule; activated leucocyte cell adhesion molecule; activated leukocyte-cell adhesion molecule [Homo sapiens]	6.47737	1.63488	5.51876	6.29909	-0.930917
Hs.470544	PPIG	Peptidylprolyl isomerase G (cyclophilin G)	5.29976	-0.294428	4.9608	7.16511	4.92446
Hs.530412	SERBP1	SERPINE1 mRNA binding protein 1	6.45306	-3.13481	7.53728	9.57852	3.15647
Hs.282678	THRAP1	Thyroid hormone receptor associated protein 1	8.66164	1.44423	4.95607	5.35704	4.21258
Hs.446641	ARAF	V-raf murine sarcoma 3611 viral oncogene homolog	2.15823	3.35071	1.15524	7.7766	5.33757
Hs.144287	HEY2	Hairy/enhancer-of-split related with YRPW motif 2	6.53088	3.35033	3.897	7.21171	2.69946
Hs.494556	SLC35D2	Solute carrier family 35, member D2	5.32915	3.35013	5.8821	4.76052	4.67708
Hs.5025	NEBL	Nebulette	6.10398	-1.45694	7.82312	5.70269	4.32621
Hs.511149	SNAP23	Synaptosomal-associated protein, 23kDa	7.56839	3.13736	5.17675	3.36413	3.9265
Hs.415846	FTCD	Formiminotransferase cyclodeaminase	7.4104	3.34559	3.69051	4.08937	4.34536
Hs.523715	VPS37C	Vacuolar protein sorting 37 homolog C (S. cerevisiae)	6.42945	4.60198	5.17757	1.9319	2.7986
Hs.25318	RAB27B	RAB27B, member RAS oncogene family	4.01487	3.72468	3.90739	5.95745	3.91591
Hs.435765	ENPEP	Glutamyl aminopeptidase (aminopeptidase A)	4.85287	2.72428	5.13711	6.39498	3.9141
Hs.272398	ETV7	Ets variant gene 7 (TEL2 oncogene)	6.66033	1.18711	3.04878	6.90816	3.91183
Hs.274184	TFE3	Transcription factor binding to IGHM enhancer 3	6.40312	4.7546	6.1093	5.13877	2.80003
Hs.463010	LOC643093	Hypothetical protein LOC643093	6.40282	1.21459	5.66718	8.87946	1.63653
Hs.534028	MYH8	Myosin, heavy polypeptide 8, skeletal muscle, perinatal	5.24878	3.33182	4.75246	7.07282	4.02571
Hs.469881	LIMS2	LIM and senescent cell antigen-like domains 2	6.06735	3.32812	4.66763	8.67209	4.59237
Hs.44385	STON1	Stonin 1	4.56584	4.19547	5.10469	2.54344	3.90752
Hs.211929	TXN2	Thioredoxin 2	6.39948	1.99682	5.55776	8.18295	3.53752
Hs.502745	FADS2	Fatty acid desaturase 2	8.6356	0.106907	4.89159	0.716209	7.0634
Hs.34024	TNIK	TRAF2 and NCK interacting kinase	6.39562	2.89183	5.28679	2.6369	6.58176
Hs.70903	ANKRD5	Ankyrin repeat domain 5	6.27644	4.48758	4.87839	9.91183	3.76569
Hs.300887	AHCTF1	AT hook containing transcription factor 1	8.1076	3.32116	5.9289	4.45797	3.61723
Hs.201398	C1QTNF1	C1q and tumor necrosis factor related protein 1	7.51433	0.564377	4.87167	6.69618	3.23704
Hs.459940	LITAF	Lipopolysaccharide-induced TNF factor	8.10087	2.44355	4.869	3.23104	4.1898
Hs.512156	HSF4	Heat shock transcription factor 4	7.62562	1.28888	4.48867	5.64169	5.26581
Hs.61812	PTPN12	Protein tyrosine phosphatase, non-receptor type 12	6.65069	1.25381	5.32288	1.01582	3.89314
Hs.43812	STX10	Syntaxin 10	8.18294	2.84508	2.63069	5.64076	4.32947
Hs.485628	ZNF451	Zinc finger protein 451	6.36184	3.4234	5.16739	1.78479	1.88806
Hs.2820	OXTR	Oxytocin receptor	6.36084	0.953884	6.32696	3.628	5.65033
Hs.287376	LOC57399	Uncharacterized gastric protein ZA52P	5.23089	3.01891	4.86333	5.72441	4.37472
Hs.99949	PIP	Prolactin-induced protein	6.26261	1.39632	4.86327	9.14463	5.11856
Hs.504687	MYL9	Myosin, light polypeptide 9, regulatory	6.86077	3.34042	2.81022	5.62493	1.89464
Hs.15154	SRPX	Sushi-repeat-containing protein, X-linked	6.34613	4.81642	4.07696	1.78893	4.69511
Hs.492208	NBN	Nibrin	6.33195	2.70648	5.64241	8.64737	1.35846
Hs.73105	PMS2CL	PMS2-C terminal-like	5.02146	2.99698	4.98288	5.84675	3.87753
Hs.532216	MTERF	Mitochondrial transcription termination factor	5.1816	2.35954	4.83705	6.47317	4.18642
Hs.468349	C2orf34	Chromosome 2 open reading frame 34	8.695	4.0629	4.83445	3.05132	1.7849
Hs.1701	ELAVL3	ELAV (embryonic lethal, abnormal vision, Drosophila)-like 3 (Hu antigen C)	9.31323	3.30192	4.24997	5.8385	1.60843
Hs.484782	DFFA	DNA fragmentation factor, 45kDa, alpha polypeptide	7.26977	2.34521	4.83189	4.89844	4.07756
Hs.120998	INPP5E	Inositol polyphosphate-5-phosphatase, 72 kDa	7.06905	4.99302	4.75907	3.82156	3.87
Hs.193163	BIN1	Bridging integrator 1	6.29852	5.32507	2.1046	2.65442	4.78749
Hs.65641	SAMD9	Sterile alpha motif domain containing 9	5.01344	2.16273	4.8295	6.28018	4.30744
Hs.77768	DNAJB2	DnaJ (Hsp40) homolog, subfamily B, member 2	3.70848	4.20085	6.57837	1.57416	3.86312
Hs.193118	RAI17	Retinoic acid induced 17	6.29762	2.99628	8.44472	5.34428	6.35554
Hs.500526	BTAF1	BTAF1 RNA polymerase II, B-TFIID transcription factor-associated, 170kDa (Mot1 homolog, S. cerevisiae)	6.29202	-0.0891726	6.81908	2.55846	4.98148
Hs.123022	ADRA2C	Adrenergic, alpha-2C-, receptor	6.29128	2.14699	5.14689	6.1287	2.03911
Hs.148259	C10orf122	Chromosome 10 open reading frame 122	3.24236	1.94286	4.82647	6.91456	3.88933
Hs.1116	LTBR	Lymphotoxin beta receptor (TNFR superfamily, member 3)	6.09083	3.98845	1.90737	5.59759	3.85416
Hs.158287	SDC3	Syndecan 3 (N-syndecan)	8.70691	3.28779	4.09143	2.68665	5.73368
Hs.124490	ACIN1	Apoptotic chromatin condensation inducer 1	9.29339	4.481	4.82078	4.80931	2.57041
Hs.279761	CHMP4A	Chromatin modifying protein 4A	6.26878	2.33698	8.01798	7.68296	0.474155
Hs.449625	GRM8	Glutamate receptor, metabotropic 8	4.2584	3.27003	4.81754	7.73592	3.90372
Hs.285354	MAX	MYC associated factor X	6.19181	3.27517	3.00339	11.1488	4.7339
Hs.35828	MARK3	MAP/microtubule affinity-regulating kinase 3	6.58402	0.0303956	5.70925	1.30056	3.84374
Hs.525232	LRP10	Low density lipoprotein receptor-related protein 10	6.25796	4.4707	4.07279	3.89892	6.08056
Hs.467284	RPS9	Ribosomal protein S9	8.65124	-0.223791	4.81108	7.51488	0.522986
Hs.518326	SERP1	Stress-associated endoplasmic reticulum protein 1	6.25468	-0.916443	10.8465	2.80797	4.13673
Hs.485041	TRIM26	Tripartite motif-containing 26	6.25148	2.22143	5.24808	4.85974	4.3841
Hs.118640	DVL2	Dishevelled, dsh homolog 2 (Drosophila)	6.24846	5.37984	1.5714	5.23544	4.67362
Hs.436873	ITGAV	Integrin, alpha V (vitronectin receptor, alpha polypeptide, antigen CD51)	12.8569	0.174248	9.81361	5.57742	1.24476
Hs.2306		Transcribed locus, strongly similar to NP_000739.1 cholinergic receptor, nicotinic, beta polypeptide 2 (neuronal) [Homo sapiens]	7.14347	3.26802	4.82721	4.80347	3.50656
Hs.534365	ZNF43	Zinc finger protein 43	5.31849	0.943526	5.09843	5.5764	5.53802
Hs.31720	HEPH	Hephaestin	6.53266	3.30689	4.80211	1.56789	3.45436
Hs.434953	HMGB2	High-mobility group box 2	6.24383	4.09691	8.34582	2.97019	3.61588
Hs.143674	RASGRP3	RAS guanyl releasing protein 3 (calcium and DAG-regulated)	6.2368	1.18652	6.35666	8.69697	2.25612
Hs.517265	SLAMF7	SLAM family member 7	5.57439	3.24994	4.78604	8.4483	4.81046
Hs.202676	SYCP2	Synaptonemal complex protein 2	4.41861	0.591343	4.7887	6.57837	3.94252
Hs.129944	ESM1	Endothelial cell-specific molecule 1	4.74763	1.99447	4.78855	5.91672	3.90812
Hs.522351	KIAA0674	KIAA0674	3.39526	3.37959	1.51616	6.24987	3.80889
Hs.339396	DMC1	DMC1 dosage suppressor of mck1 homolog, meiosis-specific homologous recombination (yeast)	3.27315	1.10968	4.78244	6.30043	3.98901
Hs.27414		Transcribed locus	7.55035	4.05428	4.77846	4.83203	2.90797
Hs.302740	TRPV6	Transient receptor potential cation channel, subfamily V, member 6	7.46141	2.23028	4.11199	5.5306	4.34879
Hs.150207	UGT2B15	UDP glucuronosyltransferase 2 family, polypeptide B15	7.07235	0.7957	4.68965	6.10803	3.78788
Hs.272838	LMBR1L	Limb region 1 homolog (mouse)-like	6.96161	3.13384	4.6896	5.51913	4.23152
Hs.432674	LARS	Leucyl-tRNA synthetase	7.07372	-1.2192	2.69723	5.5162	4.46754
Hs.516087	TEX261	Testis expressed sequence 261	6.13956	2.19534	0.45418	6.84677	6.05452
Hs.208206	TNIP3	TNFAIP3 interacting protein 3	3.8216	3.26356	4.17423	6.79557	3.78238
Hs.501778	TRIM22	Tripartite motif-containing 22	4.72601	3.23861	6.25802	2.97069	3.7858
Hs.136905	HUWE1	HECT, UBA and WWE domain containing 1	6.13682	2.77706	5.21904	8.29302	3.59057
Hs.431792	GAS8	Growth arrest-specific 8	5.40543	4.21316	3.99015	5.50949	4.81566
Hs.530930	ZNF423	Zinc finger protein 423	6.13536	0.217082	8.45917	0.558798	3.82982
Hs.348390	C9orf26	Chromosome 9 open reading frame 26 (NF-HEV)	6.13075	3.57537	5.23223	0.852496	3.35348
Hs.151641	LRRC32	Leucine rich repeat containing 32	6.66184	2.66842	4.76933	4.08728	5.31705
Hs.211426	THBS4	Thrombospondin 4	6.08565	3.0361	4.76712	6.94447	6.15277
Hs.524969	UFM1	Ubiquitin-fold modifier 1	9.06963	1.25049	8.30506	0.752676	3.76749
Hs.271940	ELF4	E74-like factor 4 (ets domain transcription factor)	6.10448	4.06372	3.87535	8.79336	3.5184
Hs.460002	FLJ11151	Hypothetical protein FLJ11151	4.83323	2.65934	5.37102	6.44071	3.76202
Hs.524899	SAP18	Sin3A-associated protein, 18kDa	6.09605	-2.95606	4.77174	8.93681	2.95515
Hs.12068	CRAT	Carnitine acetyltransferase	5.13873	3.06765	4.7534	6.44746	5.52721
Hs.50216	ZNF588	Zinc finger protein 588	6.08099	3.59219	5.02198	2.95877	3.24766
Hs.509140	BAZ1A	Bromodomain adjacent to zinc finger domain, 1A	6.45776	3.64532	4.75026	4.56413	3.20555
Hs.515477	IRF2BP1	Interferon regulatory factor 2 binding protein 1	6.5483	3.80514	2.88239	4.62687	3.75398
Hs.283803	PCDHB13	Protocadherin beta 13	6.72413	2.44468	3.79467	5.47487	3.8752
Hs.128071	LRRC19	Leucine rich repeat containing 19	4.50776	3.21986	4.74568	5.86601	3.26057
Hs.410977	SIDT2	SID1 transmembrane family, member 2	9.343	3.20858	4.6147	3.4159	4.01013
Hs.426312	AMOTL2	Angiomotin like 2	6.03844	0.193806	7.19027	7.80648	1.98017
Hs.51011	HIST1H2AG	Histone 1, H2ag	4.75974	3.38628	4.48911	6.18092	3.74297
Hs.504641	CD163	CD163 molecule	6.02856	2.05836	5.85755	3.02007	5.2097
Hs.406534	HMG20B	High-mobility group 20B	7.01291	2.6507	4.73599	5.07491	4.0397
Hs.464595	PPP4R1	Protein phosphatase 4, regulatory subunit 1	9.15653	-0.980678	3.49007	5.46247	4.56646
Hs.490765	KCNN3	Potassium intermediate/small conductance calcium-activated channel, subfamily N, member 3	7.50102	3.20309	3.49045	4.26287	5.22141
Hs.529098	FLJ21369	Hypothetical protein FLJ21369	5.44576	1.03023	4.73394	6.93774	4.02106
Hs.463045	GCN5L2	GCN5 general control of amino-acid synthesis 5-like 2 (yeast)	6.00634	2.80654	4.96395	3.25422	6.99894
Hs.533887	KIAA2010	KIAA2010	4.9586	0.292301	4.7306	7.47943	4.04812
Hs.39429	DERA	2-deoxyribose-5-phosphate aldolase homolog (C. elegans)	7.68964	1.78319	7.01243	2.42345	3.7233
Hs.408708	KIAA0963	KIAA0963	6.83702	3.19343	4.5468	6.12861	3.3033
Hs.439060	CLDN1	Claudin 1	5.41537	2.93858	4.72689	6.82726	4.23325
Hs.481181	NEK1	NIMA (never in mitosis gene a)-related kinase 1	5.98216	1.07616	3.59603	6.90554	4.58261
Hs.522932	NCOA4	Nuclear receptor coactivator 4	7.89207	1.67063	4.72669	2.82042	3.78046
Hs.310458	TSPAN2	Tetraspanin 2	4.83518	3.57451	4.46902	6.82806	3.71609
Hs.186424		Transcribed locus, strongly similar to NP_060215.4 BCL-6 interacting corepressor isoform 1; BCL-6 interacting corepressor; 5830466J11Rik; 8430401K06Rik [Homo sapiens]	5.04263	0.838803	5.02518	6.14883	3.7159
Hs.478407	FXR1	Fragile X mental retardation, autosomal homolog 1	6.65524	0.561366	6.61418	5.44829	3.12183
Hs.518155	PPP2R3A	Protein phosphatase 2 (formerly 2A), regulatory subunit B'', alpha	5.97072	-0.0875984	5.26089	5.70106	3.25491
Hs.387367	CYP39A1	Cytochrome P450, family 39, subfamily A, polypeptide 1	4.42614	2.86023	4.82093	5.61535	3.71196
Hs.165575	FBXO4	F-box protein 4	4.6305	2.02756	4.8088	5.44231	3.72075
Hs.1706	ISGF3G	Interferon-stimulated transcription factor 3, gamma 48kDa	10.6215	6.87723	4.71459	4.75054	2.8207
Hs.181128	ELK1	ELK1, member of ETS oncogene family	5.95217	3.32376	3.51096	5.3085	3.73673
Hs.12144	KIAA1033	KIAA1033	5.20583	-1.69189	4.71254	7.17153	4.552
Hs.440895	MYH3	Myosin, heavy polypeptide 3, skeletal muscle, embryonic	3.27227	3.17256	3.15434	6.30919	3.8844
Hs.190520	LSM6	LSM6 homolog, U6 small nuclear RNA associated (S. cerevisiae)	5.94857	3.36187	7.40106	3.41705	3.44997
Hs.495710	GPM6B	Glycoprotein M6B	11.474	3.16882	11.6237	-0.364571	3.04559
Hs.400740	PPP2R4	Protein phosphatase 2A, regulatory subunit B' (PR 53)	5.94647	4.52777	2.35923	5.4315	3.52636
Hs.7158	RNF167	Ring finger protein 167	7.04319	3.77395	4.7022	4.91454	3.1333
Hs.234896	GMNN	Geminin, DNA replication inhibitor	4.67103	4.60695	4.7006	-0.393549	5.10307
Hs.158311	MSI1	Musashi homolog 1 (Drosophila)	4.79623	1.9073	5.25219	7.49128	3.68949
Hs.477440	OSBPL11	Oxysterol binding protein-like 11	6.40475	3.16396	3.64693	2.51818	4.28892
Hs.369068	DYNC1LI2	Dynein, cytoplasmic 1, light intermediate chain 2	8.35236	0.390992	3.20512	6.48987	3.68664
Hs.522615	NDP	Norrie disease (pseudoglioma)	5.92339	-0.485156	7.51422	4.20065	7.18137
Hs.118722	FUT8	Fucosyltransferase 8 (alpha (1,6) fucosyltransferase)	5.91235	0.840771	8.86078	5.43087	2.05295
Hs.279912	CP110	CP110 protein	5.47627	3.16037	7.43509	5.5236	2.6518
Hs.122785	TAS2R38	Taste receptor, type 2, member 38	4.77489	3.00508	4.68597	5.53308	3.87277
Hs.82318	WASF3	WAS protein family, member 3	5.51281	3.15866	8.93158	3.01458	10.249
Hs.458309	PPP1R3A	Protein phosphatase 1, regulatory (inhibitor) subunit 3A (glycogen and sarcoplasmic reticulum binding subunit, skeletal muscle)	4.72129	2.05738	4.68275	6.18429	4.28607
Hs.282326	DSCR1	Down syndrome critical region gene 1	5.88765	1.59228	5.09125	5.43135	1.92574
Hs.288658	ZNF35	Zinc finger protein 35	5.26058	1.37531	4.91323	6.09921	3.67671
Hs.166371	IL1F7	Interleukin 1 family, member 7 (zeta)	2.70604	3.83017	3.13436	5.3946	4.22976
Hs.246381		Transcribed locus, strongly similar to NP_001242.1 CD68 antigen; Macrophage antigen CD68 (microsialin); macrosialin; scavenger receptor class D, member 1 [Homo sapiens]	5.88343	2.84296	4.79959	7.95385	3.19412
Hs.465870	KEAP1	Kelch-like ECH-associated protein 1	7.37723	2.31339	2.06582	8.07815	3.67555
Hs.436975	CLOCK	Clock homolog (mouse)	5.87744	4.39278	3.9712	4.7541	3.69102
Hs.224008	FEZ1	Fasciculation and elongation protein zeta 1 (zygin I)	8.6361	0.669038	2.73888	10.8703	3.67125
Hs.259605	PIGV	Phosphatidylinositol glycan, class V	6.82339	2.27926	4.67548	2.92601	4.32126
Hs.459070	ARNT2	Aryl-hydrocarbon receptor nuclear translocator 2	5.87486	3.22297	1.82594	2.2701	5.20202
Hs.466871	PLAUR	Plasminogen activator, urokinase receptor	5.12369	3.15431	5.48839	5.20558	5.00146
Hs.116651	EVA1	Epithelial V-like antigen 1	5.10791	3.0712	4.66813	7.83658	4.1398
Hs.504620	PHB2	Prohibitin 2	4.30898	3.14237	1.50662	8.13271	3.82232
Hs.278635		Transcribed locus, moderately similar to XP_535698.2 PREDICTED: similar to CG12058-PA [Canis familiaris]	5.86388	0.0580723	5.83089	4.37543	4.49821
Hs.476389	CAST1	CAZ-associated structural protein	5.85884	1.22097	4.64727	6.04733	3.84615
Hs.355348	GTF2H3	General transcription factor IIH, polypeptide 3, 34kDa	5.55587	0.436069	4.66676	5.39341	5.25676
Hs.466828	GSK3A	Glycogen synthase kinase 3 alpha	5.98122	3.14134	4.25025	6.37366	2.84162
Hs.237886	DAPK2	Death-associated protein kinase 2	4.59158	3.77061	2.81961	8.36162	3.65653
Hs.534314	EIF5A	Eukaryotic translation initiation factor 5A	5.83895	3.44103	3.94584	7.05963	2.42164
Hs.300772	TPM2	Tropomyosin 2 (beta)	6.0866	4.79803	1.78618	5.36453	0.86619
Hs.517937	ALS2CL	ALS2 C-terminal like	5.83543	2.80859	3.6064	7.59703	3.96987
Hs.523841	ALDH3B1	Aldehyde dehydrogenase 3 family, member B1	3.85119	3.13489	3.9517	9.79605	4.25095
Hs.149991		Transcribed locus, strongly similar to XP_047325.5 PREDICTED: Tho2 [Homo sapiens]	7.70797	-0.0322736	4.85681	5.36177	3.18044
Hs.436271	DAPP1	Dual adaptor of phosphotyrosine and 3-phosphoinositides	5.81867	-0.151657	5.01984	5.70538	2.9113
Hs.380953	RPL38	Ribosomal protein L38	7.63452	2.60835	4.65198	9.73858	0.653232
Hs.478125	INADL	InaD-like (Drosophila)	5.66413	-1.82236	5.05193	7.47976	3.63915
Hs.197320	TLE1	Transducin-like enhancer of split 1 (E(sp1) homolog, Drosophila)	7.4154	3.12547	4.93361	5.25979	2.65505
Hs.81791	TNFRSF11B	Tumor necrosis factor receptor superfamily, member 11b (osteoprotegerin)	5.79293	2.77518	6.71507	4.48959	4.56571
Hs.59729	SEMA3G	Sema domain, immunoglobulin domain (Ig), short basic domain, secreted, (semaphorin) 3G	5.4268	6.4875	4.64739	5.38803	3.2077
Hs.514220	GRN	Granulin	5.77651	2.24885	3.44877	8.69288	7.13447
Hs.510989	MEIS2	Meis1, myeloid ecotropic viral integration site 1 homolog 2 (mouse)	10.8779	1.11929	5.72753	5.35192	-0.74527
Hs.429294	ABCA1	ATP-binding cassette, sub-family A (ABC1), member 1	3.82212	3.12305	5.30942	5.28908	4.80918
Hs.414565	CLIC1	Chloride intracellular channel 1	5.76604	1.88315	4.771	6.17234	3.25803
Hs.80305	ARHGAP19	Rho GTPase activating protein 19	4.61713	4.28119	4.98308	5.35145	3.20666
Hs.432699	ASB8	Ankyrin repeat and SOCS box-containing 8	5.52522	2.47172	4.64448	7.40039	5.61355
Hs.76206	CDH5	Cadherin 5, type 2, VE-cadherin (vascular epithelium)	5.76239	4.87951	4.67159	4.05875	3.54958
Hs.372295	PITPNM1	Phosphatidylinositol transfer protein, membrane-associated 1	2.76137	3.11805	4.95998	10.433	2.0457
Hs.480218	ABCG2	ATP-binding cassette, sub-family G (WHITE), member 2	5.76046	2.7221	1.40101	8.3434	4.0289
Hs.438720	MCM7	MCM7 minichromosome maintenance deficient 7 (S. cerevisiae)	5.33624	1.88689	4.91302	8.55833	3.63055
Hs.516578	TFPI	Tissue factor pathway inhibitor (lipoprotein-associated coagulation inhibitor)	4.40506	0.679322	4.6392	5.81553	3.72128
Hs.375035	TCEB3B	Transcription elongation factor B polypeptide 3B (elongin A2)	3.92026	3.02855	4.66049	6.87787	3.63037

## Sheet: 1000down_lowpH
Top 1000 transcripts that are downregulated in low pH samples
Shown are t-scores in 5 regions, comparing Type-1 to Type-2 samples
UG	Symbol	Name	AnCg	AMY	DLPFC	HC	NACC
Hs.462035	UBE2G1	Ubiquitin-conjugating enzyme E2G 1 (UBC7 homolog, yeast)	-3.98503	-3.56948	-4.38163	-5.91987	-6.86943
Hs.315137	AARS	Alanyl-tRNA synthetase	-10.8942	-2.00586	-7.78525	-4.26915	-4.03351
Hs.90073	CSE1L	CSE1 chromosome segregation 1-like (yeast)	-5.70469	-3.57133	-4.51152	-5.73754	-4.81027
Hs.159408		Transcribed locus, strongly similar to NP_006449.2 tripartite motif-containing 3; ring finger protein 22; brain expressed ring finger; tripartite motif protein TRIM3 [Homo sapiens]	-6.92392	-3.94324	-7.35881	-2.96969	-3.24358
Hs.492314	LAPTM4B	Lysosomal associated protein transmembrane 4 beta	-7.43616	-6.52258	-5.4395	-1.6085	-0.495196
Hs.75110	CNR1	Cannabinoid receptor 1 (brain)	-6.92651	-1.58663	-5.95815	-7.49711	-3.82646
Hs.461030	GFOD2	Glucose-fructose oxidoreductase domain containing 2	-8.20923	-0.690106	-8.3682	-5.2178	-2.54867
Hs.537002		CDNA clone IMAGE:4811759	-9.0828	-1.71939	-4.45016	-5.2329	-4.7592
Hs.470887	GULP1	GULP, engulfment adaptor PTB domain containing 1	-6.96468	-1.37718	-6.53016	0.368645	-6.48401
Hs.515247	JAK3	Janus kinase 3 (a protein tyrosine kinase, leukocyte)	-6.96744	-2.19564	-6.63043	-10.1083	-2.01623
Hs.502315	PDHX	Pyruvate dehydrogenase complex, component X	-6.03028	-2.01522	-6.53365	-8.3261	-4.06533
Hs.13313		Transcribed locus, strongly similar to NP_001301.1 cAMP responsive element binding protein-like 2 [Homo sapiens]	-6.27148	-7.48829	-3.13764	-5.23991	-11.6797
Hs.236646	HOXD9	Homeobox D9	-8.22934	-2.9504	-4.51492	-5.24362	-5.00381
Hs.387262	MCF2	MCF.2 cell line derived transforming sequence	-6.96845	0.975545	-6.06822	-3.79944	-5.07102
Hs.5452	USP20	Ubiquitin specific peptidase 20	-7.08446	-0.87825	-5.46774	-6.19367	-2.09472
Hs.504545	C12orf5	Chromosome 12 open reading frame 5	-8.30685	-0.441341	-6.72372	-5.24426	-1.71981
Hs.355281	DOC2A	Double C2-like domains, alpha	-10.881	-3.59551	-5.60144	-3.85294	-1.19234
Hs.433068	PRKAR2B	Protein kinase, cAMP-dependent, regulatory, type II, beta	-6.62802	-4.95097	-5.47574	-4.80858	-7.02681
Hs.12152	RAB6A	RAB6A, member RAS oncogene family	-8.74242	-3.30947	-7.26412	-5.24549	-2.87908
Hs.32984	SYT11	Synaptotagmin XI	-7.83826	-2.15947	-7.11703	-5.24668	-3.12221
Hs.473495	PPCS	Phosphopantothenoylcysteine synthetase	-9.24415	-3.59842	-4.8775	-5.02183	-4.57816
Hs.440379	RICS	Rho GTPase-activating protein	-6.53727	1.91039	-6.11767	-8.5802	-4.07622
Hs.292156	DKK3	Dickkopf homolog 3 (Xenopus laevis)	-6.97874	-3.56973	-4.17508	-13.6387	-8.85601
Hs.517419	KLHL22	Kelch-like 22 (Drosophila)	-6.33414	-2.77643	-6.10854	-5.25731	-5.3396
Hs.6790	DNAJB9	DnaJ (Hsp40) homolog, subfamily B, member 9	-8.11882	-0.186942	-5.6412	-5.238	-4.08965
Hs.533887	KIAA2010	KIAA2010	-6.99349	-3.64167	-2.99333	-5.62717	-1.80512
Hs.13261	BAI3	Brain-specific angiogenesis inhibitor 3	-8.26714	2.22406	-2.99151	-5.27712	-5.85159
Hs.104315	SHOC2	Soc-2 suppressor of clear homolog (C. elegans)	-5.0193	-3.1721	-5.5035	-8.40254	-5.15516
Hs.13291	CCNG2	Cyclin G2	-7.48888	-5.06756	-5.26164	-3.00421	-4.10421
Hs.211252	SLC24A3	Solute carrier family 24 (sodium/potassium/calcium exchanger), member 3	-0.205266	-3.60896	-2.32128	-7.07199	-7.3203
Hs.522789	CXX1	CAAX box 1	-6.56792	-3.66774	-5.53228	-5.28938	-2.12032
Hs.66196	NTHL1	Nth endonuclease III-like 1 (E. coli)	-3.73298	-3.60993	-5.95751	-3.28211	-7.38506
Hs.105941		Transcribed locus, strongly similar to NP_001180.1 bagpipe homeobox 1 [Homo sapiens]	-7.7664	-3.52845	-6.09971	-5.29095	-2.35782
Hs.54943	FXC1	Fracture callus 1 homolog (rat)	-8.33743	-3.61353	-6.65849	-4.01804	-3.06635
Hs.237480	SLC35A5	Solute carrier family 35, member A5	-5.37001	-3.61529	-5.3666	-5.75312	-4.38594
Hs.128366		Transcribed locus, moderately similar to XP_856466.1 PREDICTED: similar to ring finger protein 19 isoform 14 [Canis familiaris]	-10.6931	-6.59569	-5.5137	-2.86434	-2.47504
Hs.277517	C11orf2	Chromosome 11 open reading frame2	-5.59779	-3.6158	-4.96134	-6.14084	-4.30559
Hs.199561	RANBP2	RAN binding protein 2	-8.82553	-1.91671	-4.47867	-5.29978	-5.2577
Hs.25887	SEMA4F	Sema domain, immunoglobulin domain (Ig), transmembrane domain (TM) and short cytoplasmic domain, (semaphorin) 4F	-8.31341	-3.70425	-5.51857	-4.25867	-3.91248
Hs.233952	PSMA7	Proteasome (prosome, macropain) subunit, alpha type, 7	-9.31211	-5.84966	-2.03328	-5.3067	-3.60989
Hs.90443	NDUFS8	NADH dehydrogenase (ubiquinone) Fe-S protein 8, 23kDa (NADH-coenzyme Q reductase)	-6.95114	-4.3115	-5.52068	-4.95173	-4.28926
Hs.20021	VAMP1	Vesicle-associated membrane protein 1 (synaptobrevin 1)	-7.03796	-0.350846	-5.58928	-2.47949	-4.19504
Hs.463041	RERE	Arginine-glutamic acid dipeptide (RE) repeats	-7.04256	1.91733	-7.90953	-7.83955	-3.23153
Hs.440382	RFP	Ret finger protein	-12.5358	-2.85114	-5.52669	-8.20406	-2.36466
Hs.485246		Transcribed locus, strongly similar to NP_002781.2 proteasome alpha 5 subunit; proteasome component 5; macropain subunit zeta; proteasome subunit zeta; proteasome zeta chain; macropain zeta chain; multicatalytic endopeptidase complex zeta chain [Homo sapiens]	-6.52205	-3.99656	-6.45613	-4.40722	-4.11964
Hs.443379	PSMD11	Proteasome (prosome, macropain) 26S subunit, non-ATPase, 11	-6.73301	-3.87228	-6.34516	-5.34011	-3.66891
Hs.435044	TBC1D22A	TBC1 domain family, member 22A	-9.44826	-3.0904	-1.84117	-7.21004	-4.13303
Hs.165856	USP9Y	Ubiquitin specific peptidase 9, Y-linked (fat facets-like, Drosophila)	-6.68148	-6.04926	-4.90915	-5.34075	-6.31919
Hs.458283	GLRX2	Glutaredoxin 2	-8.55232	-0.736465	-3.46538	-6.89949	-4.14704
Hs.6396	JTB	Jumping translocation breakpoint	-4.98625	-4.91189	-5.55538	-2.7388	-6.72429
Hs.233952	PSMA7	Proteasome (prosome, macropain) subunit, alpha type, 7	-11.6956	-2.72869	-5.44644	-10.712	-4.15443
Hs.172685	XPO7	Exportin 7	-7.58886	-2.06018	-5.558	-3.42821	-4.88193
Hs.6874	RIPK5	Receptor interacting protein kinase 5	-9.61563	-4.92857	-5.57012	-4.42334	-3.72916
Hs.13645	THYN1	Thymocyte nuclear protein 1	-7.39051	0.373081	-4.77337	-7.66609	-4.17072
Hs.467637		Transcribed locus, strongly similar to NP_001782.1 cell division cycle 42 isoform 1; cell division cycle 42 (GTP-binding protein, 25kD); cell division cycle 42 (GTP binding protein, 25kD); GTP-binding protein, 25kD [Homo sapiens]	-7.11312	-4.64715	-5.76692	-3.80217	-1.72851
Hs.504703	NNAT	Neuronatin	-7.11855	-2.49971	-7.75077	-4.40712	-6.60962
Hs.521124	MRPS28	Mitochondrial ribosomal protein S28	-7.26703	-3.19616	-5.27443	-5.53389	-4.19076
Hs.488478	FLJ10099	Hypothetical protein FLJ10099	-5.25935	-3.67358	-4.49065	-6.57167	-4.2249
Hs.518424	NDUFB5	NADH dehydrogenase (ubiquinone) 1 beta subcomplex, 5, 16kDa	-8.06879	-3.67771	-3.62948	-2.29663	-7.88466
Hs.333786	PSMA2	Proteasome (prosome, macropain) subunit, alpha type, 2	-7.14069	-5.42809	-3.71519	-4.3087	-4.2608
Hs.476308	ALAS1	Aminolevulinate, delta-, synthase 1	-7.14989	-6.28739	-2.96655	-3.62187	-7.27511
Hs.388742	RNF20	Ring finger protein 20	-9.29437	1.4111	-5.60969	-6.0642	-4.04212
Hs.205163	MRPL3	Mitochondrial ribosomal protein L3	-6.85942	-4.61237	-5.55072	-5.41774	-8.36615
Hs.461253	AP1G1	Adaptor-related protein complex 1, gamma 1 subunit	-7.50318	-3.70084	-3.41722	-5.4326	-2.60438
Hs.7101	ANAPC5	Anaphase promoting complex subunit 5	-4.61538	-3.69238	-6.4358	-4.34934	-4.70865
Hs.145956	ZNF226	Zinc finger protein 226	-6.17605	-3.96782	-5.62363	-5.4721	-3.55588
Hs.523763	GPR137	G protein-coupled receptor 137	-4.14822	-5.14491	-7.97107	-5.44916	-3.43103
Hs.191734	MGST3	Microsomal glutathione S-transferase 3	-14.3695	-3.3336	-12.3104	-2.13528	-4.20687
Hs.197922	CAMK2N1	Calcium/calmodulin-dependent protein kinase II inhibitor 1	-5.66692	-1.98294	-6.60338	-5.61836	-4.21151
Hs.434251	KIAA0690	KIAA0690	-7.86005	-1.89454	-2.53073	-6.96571	-4.2191
Hs.7482	RBM19	RNA binding motif protein 19	-0.373121	-2.75062	-5.62765	-12.5866	-5.42202
Hs.513926	SENP3	SUMO1/sentrin/SMT3 specific peptidase 3	-6.56684	-1.92289	-7.60343	-5.46336	-6.21568
Hs.181046	DUSP3	Dual specificity phosphatase 3 (vaccinia virus phosphatase VH1-related)	-6.76005	-3.70036	-11.3832	-6.8292	-1.65055
Hs.173135	DYRK2	Dual-specificity tyrosine-(Y)-phosphorylation regulated kinase 2	-7.20014	-1.22086	-6.88208	-6.37998	-3.98117
Hs.368325	SUPT3H	Suppressor of Ty 3 homolog (S. cerevisiae)	-8.13402	-1.50968	-5.93333	-5.4677	-1.84116
Hs.528673		Transcribed locus, strongly similar to NP_056273.2 myotubularin-related protein 9; myotubularin related protein 8 [Homo sapiens]	-7.21843	-3.22631	-6.8547	-7.23167	-2.97015
Hs.473087	CTPS	CTP synthase	-7.58605	-2.60605	-8.19356	-5.47677	-4.19791
Hs.444619	LAGE3	DNA segment on chromosome X (unique) 9879 expressed sequence	-7.18265	-4.25729	-5.6389	-8.94698	-2.66262
Hs.432121		Transcribed locus, strongly similar to NP_005800.3 peroxiredoxin 2 isoform a; thioredoxin-dependent peroxide reductase 1; thiol-specific antioxidant 1; natural killer-enhancing factor B; thioredoxin peroxidase 1; torin [Homo sapiens]	-8.01556	-3.70766	-3.92413	-7.01734	0.260769
Hs.475150	DIP	Death-inducing-protein	-7.22633	-2.52458	-6.22532	-6.71789	-3.25455
Hs.2624	DRD1	Dopamine receptor D1	-8.70561	2.14115	-5.64162	1.17153	-14.3946
Hs.111632	LSM3	LSM3 homolog, U6 small nuclear RNA associated (S. cerevisiae)	-7.23183	-2.62522	0.0641623	-5.65486	-6.7053
Hs.417050	CCNA1	Cyclin A1	-9.16341	1.80983	-6.25075	-3.44116	-4.23354
Hs.82128	TPBG	Trophoblast glycoprotein	-7.23622	1.32252	-7.10082	1.74019	-4.4675
Hs.514036	SDF2	Stromal cell-derived factor 2	-8.58979	-3.88345	-4.09262	-3.61681	-4.24092
Hs.514468	KCTD2	Potassium channel tetramerisation domain containing 2	-5.19135	-1.14988	-5.89558	-6.74654	-4.2415
Hs.465849	PIN1	Protein (peptidylprolyl cis/trans isomerase) NIMA-interacting 1	-12.733	-1.27956	-4.98819	-9.09673	-4.24258
Hs.193825	PPP2R2B	Protein phosphatase 2 (formerly 2A), regulatory subunit B (PR 52), beta isoform	-7.24025	3.68905	-4.78101	-5.61031	-6.09628
Hs.509447	GRLF1	Glucocorticoid receptor DNA binding factor 1	-7.24106	-3.83321	-7.94458	-2.94084	-0.591018
Hs.260720	DNAJC12	DnaJ (Hsp40) homolog, subfamily C, member 12	-7.24243	-1.82891	-3.51946	-6.60636	-7.82994
Hs.134084	M6PR	Mannose-6-phosphate receptor (cation dependent)	-6.04853	-3.72515	-6.02402	-7.37574	-4.25445
Hs.518464	PSMD2	Proteasome (prosome, macropain) 26S subunit, non-ATPase, 2	-5.92408	-1.99556	-6.05057	-6.22766	-4.25636
Hs.504895	STRAP	Serine/threonine kinase receptor associated protein	-13.5822	-3.72707	-4.84305	-8.88554	-3.4333
Hs.371698	RAE1	RAE1 RNA export 1 homolog (S. pombe)	-9.24463	-2.81054	-5.67944	-5.12269	-4.38976
Hs.249718	EIF4E	Eukaryotic translation initiation factor 4E	-8.0879	-6.59311	-3.40806	-2.16395	-4.25925
Hs.368264	PPP2R5C	Protein phosphatase 2, regulatory subunit B (B56), gamma isoform	-7.26615	0.999952	-8.48515	-5.26884	-5.72048
Hs.505289	YAF2	YY1 associated factor 2	-9.27348	-1.83501	-5.68216	-3.91348	-4.52417
Hs.463300	MYL4	Myosin, light polypeptide 4, alkali; atrial, embryonic	-8.51977	-3.7302	-6.31076	-5.16316	-4.0037
Hs.492599	EIF3S3	Eukaryotic translation initiation factor 3, subunit 3 gamma, 40kDa	-5.27297	-3.15805	-5.68757	-6.33645	-5.91422
Hs.95243	TCEAL1	Transcription elongation factor A (SII)-like 1	-5.68537	-3.73518	-5.39993	-6.88632	-4.88826
Hs.22265	PPM2C	Protein phosphatase 2C, magnesium-dependent, catalytic subunit	-7.26977	-3.44977	-7.71606	-4.17342	-6.08422
Hs.79411	RPA2	Replication protein A2, 32kDa	-8.66506	-1.26725	-3.8484	-8.57495	-4.26453
Hs.257761	SH3BP5	SH3-domain binding protein 5 (BTK-associated)	-4.69162	-3.09754	-5.74825	-5.55624	-5.8296
Hs.412468	KLHDC3	Kelch domain containing 3	-10.8953	-0.651441	-6.93159	-5.56344	-2.13132
Hs.201641	BASP1	Brain abundant, membrane attached signal protein 1	-5.65555	-2.14896	-5.72015	-7.36606	-4.93446
Hs.202011	CCDC47	Coiled-coil domain containing 47	-4.92279	-3.74125	-3.25839	-7.19362	-4.81543
Hs.495219	PTGES2	Prostaglandin E synthase 2	-9.08691	-3.39383	-9.10284	-1.56231	-4.27625
Hs.533526	ATRX	Alpha thalassemia/mental retardation syndrome X-linked (RAD54 homolog, S. cerevisiae)	-7.28772	-4.50555	-5.19367	-4.74876	-4.95599
Hs.435369	FHL1	Four and a half LIM domains 1	-5.75714	-7.12731	-5.72719	-8.32384	-2.25199
Hs.23735	KCNF1	Potassium voltage-gated channel, subfamily F, member 1	-7.29178	1.58472	-6.19829	-2.26774	-5.71796
Hs.509083	AKAP6	A kinase (PRKA) anchor protein 6	-8.25772	-5.21725	-4.43323	-1.62204	-4.28761
Hs.506829	LASS6	LAG1 longevity assurance homolog 6 (S. cerevisiae)	-8.63864	-2.39023	-5.73002	-6.84004	-4.11003
Hs.14155	ICOSLG	Inducible T-cell co-stimulator ligand	-7.85861	-2.79223	-5.73069	-7.46761	-3.47981
Hs.317403	AARSD1	Alanyl-tRNA synthetase domain containing 1	-11.1896	-1.79883	-5.73245	-4.74275	-4.99964
Hs.288151	THOC7	THO complex 7 homolog (Drosophila)	-9.41891	-3.74931	-4.20998	-3.95191	-4.3712
Hs.459630	RAB40C	RAB40C, member RAS oncogene family	-8.94103	-3.63056	-7.18817	3.30938	-4.29933
Hs.1074	SFTPC	Surfactant, pulmonary-associated protein C	-5.38711	-3.75253	-6.05893	-6.09568	-0.386937
Hs.171342	CRNKL1	Crn, crooked neck-like 1 (Drosophila)	-7.32867	-1.36911	-2.11094	-6.70013	-5.29217
Hs.244590	BTBD3	BTB (POZ) domain containing 3	-6.09741	-5.88059	-5.78382	-10.9796	-3.82977
Hs.502266	C11orf41	Chromosome 11 open reading frame 41	-7.35158	-3.39558	-7.66172	-5.21072	-6.55967
Hs.480452	PPA2	Pyrophosphatase (inorganic) 2	-7.29941	-5.36738	-8.0257	-5.63127	-1.97298
Hs.533956	ATP2B3	ATPase, Ca++ transporting, plasma membrane 3	-7.35941	-3.77053	-5.80215	-3.36027	-3.64917
Hs.287749	SC5DL	Sterol-C5-desaturase (ERG3 delta-5-desaturase homolog, fungal)-like	-6.12307	-4.50295	-5.8727	-5.63408	-2.44309
Hs.519514	TRIM36	Tripartite motif-containing 36	-7.35599	1.71394	-6.24892	-7.57684	0.0923075
Hs.32374	DTX3	Deltex 3 homolog (Drosophila)	-5.79807	-4.02371	-5.8843	-1.76373	-4.3523
Hs.444409	MEF2C	MADS box transcription enhancer factor 2, polypeptide C (myocyte enhancer factor 2C)	-13.1324	-1.41788	-11.0446	-5.64376	-3.10066
Hs.4817	OPCML	Opioid binding protein/cell adhesion molecule-like	-6.30245	-3.7774	-7.26646	-6.85145	-4.1081
Hs.522274	CCRK	Cell cycle related kinase	-6.00696	-4.52631	-5.92631	-3.32079	-4.35288
Hs.19012	RABEPK	Rab9 effector protein with kelch motifs	-7.36884	-0.117756	-6.21726	-0.690725	-7.24611
Hs.469022	DGUOK	Deoxyguanosine kinase	-8.97725	-3.78142	-3.04891	-2.6467	-5.20383
Hs.404289	C9orf97	Chromosome 9 open reading frame 97	-6.10081	-4.52275	-5.26546	-5.67201	-8.04516
Hs.522984	DDX50	DEAD (Asp-Glu-Ala-Asp) box polypeptide 50	-8.6133	-3.00615	-5.82508	-7.00994	-3.24293
Hs.44298	MRPS17	Mitochondrial ribosomal protein S17	-8.02774	-2.62776	-5.9405	-5.67583	-3.65453
Hs.75160	PFKM	Phosphofructokinase, muscle	-7.00471	-5.4027	-7.21263	-5.67759	-1.49418
Hs.27373	LOC400451	Hypothetical gene supported by AK075564; BC060873	-9.78537	-2.45963	-7.98861	-5.68383	-3.87851
Hs.443577	TNFRSF21	Tumor necrosis factor receptor superfamily, member 21	-7.40594	-1.22334	-8.6744	-5.83593	-3.09056
Hs.91546	CYP26B1	Cytochrome P450, family 26, subfamily B, polypeptide 1	-7.41002	-5.48329	-8.7837	0.136832	-1.41215
Hs.405410	OGT	O-linked N-acetylglucosamine (GlcNAc) transferase (UDP-N-acetylglucosamine:polypeptide-N-acetylglucosaminyl transferase)	-7.42313	-3.26637	-9.31321	-4.97423	-4.57999
Hs.272168	SERINC3	Serine incorporator 3	-8.78761	-3.27126	-5.98869	-5.71801	-4.06292
Hs.70312	COX7A2	Cytochrome c oxidase subunit VIIa polypeptide 2 (liver)	-7.42781	-4.23956	-0.85134	-2.6109	-6.5733
Hs.517948	DHX30	DEAH (Asp-Glu-Ala-His) box polypeptide 30	-9.03596	-3.80563	-4.78312	-8.22382	-3.35054
Hs.479853	EPHA5	EPH receptor A5	-8.84545	-3.42957	-6.67826	-5.71871	-0.618766
Hs.474536	MTMR3	Myotubularin related protein 3	-6.82248	-3.78849	-7.14737	-14.8262	-4.38804
Hs.97084	NCR1	Natural cytotoxicity triggering receptor 1	-8.95509	-3.60864	-4.21163	-5.72283	-4.52623
Hs.26899		Transcribed locus, strongly similar to NP_055622.3 transmembrane protein 24 [Homo sapiens]	-7.42813	-2.99766	-7.01732	-8.25675	-3.46514
Hs.464472	MRLC2	Myosin regulatory light chain MRLC2	-5.49829	-3.9892	-2.8031	-6.36508	-4.38909
Hs.15744	SH2B1	SH2-B homolog	-7.5679	0.983543	-6.68052	-5.72311	-1.42678
Hs.444870	ORC2L	Origin recognition complex, subunit 2-like (yeast)	-2.04356	-3.25027	-9.74892	-5.72804	-5.19975
Hs.474667	LARGE	Like-glycosyltransferase	-6.75161	-0.47641	-8.03145	-5.73433	-5.11321
Hs.109052	C14orf2	Chromosome 14 open reading frame 2	-7.43908	-0.090154	-3.78474	-7.29512	-5.0529
Hs.420696	MRPL39	Mitochondrial ribosomal protein L39	-6.11889	-4.48397	-5.86924	-7.11923	-3.80694
Hs.441072	POLR2L	Polymerase (RNA) II (DNA directed) polypeptide L, 7.6kDa	-7.4549	-3.83052	-7.26163	-1.8094	-4.37296
Hs.533499	MNAB	Membrane associated DNA binding protein	-7.45496	-2.32006	-6.98502	-4.69946	-5.21025
Hs.380138	CHN1	Chimerin (chimaerin) 1	-7.14247	-1.64384	-5.87861	-11.6507	-7.34347
Hs.84549	NDUFC1	NADH dehydrogenase (ubiquinone) 1, subcomplex unknown, 1, 6kDa	-7.47249	-6.28902	-1.3276	-4.8077	-4.91591
Hs.128738	AIM1L	Absent in melanoma 1-like	-8.65632	-4.58468	-5.8803	0.573944	0.521779
Hs.351875	COX6C	Cytochrome c oxidase subunit VIc	-8.33079	-3.57866	-5.85374	-6.71131	-4.41866
Hs.490684	DPP6	Dipeptidyl-peptidase 6	-5.61483	-0.849556	-7.21479	-5.7671	-5.23076
Hs.269944	MTCH2	Mitochondrial carrier homolog 2 (C. elegans)	-7.48679	-5.72281	-4.4479	-4.08222	-4.47483
Hs.23978	SAFB	Scaffold attachment factor B	-7.48817	-2.80643	-6.84203	-6.14245	-1.72618
Hs.524281		Transcribed locus, strongly similar to NP_057396.1 WW domain binding protein 11; Npw38-binding protein NpwBP; SH3 domain-binding protein SNP70 [Homo sapiens]	-7.49239	-2.94872	-7.55722	-5.21459	-7.15061
Hs.442138	WIZ	Widely-interspaced zinc finger motifs	-2.83935	-3.105	-7.30719	-10.0997	-4.42958
Hs.271135	ATP5C1	ATP synthase, H+ transporting, mitochondrial F1 complex, gamma polypeptide 1	-7.49569	-3.78251	-6.2726	-6.33229	-2.71323
Hs.64691	FBXO28	F-box protein 28	-10.0632	-3.05007	-8.20098	-4.80596	-4.43274
Hs.68257	GTF2F1	General transcription factor IIF, polypeptide 1, 74kDa	-15.1337	-3.84307	-9.67271	-4.31196	-3.90993
Hs.231829	GAD2	Glutamate decarboxylase 2 (pancreatic islets and brain, 65kDa)	-7.5027	-5.23465	-7.22471	-3.04417	-3.53894
Hs.3439	STOML2	Stomatin (EPB72)-like 2	-11.589	-6.26265	-5.38317	-4.18248	-4.43998
Hs.474938	SLC25A17	Solute carrier family 25 (mitochondrial carrier; peroxisomal membrane protein, 34kDa), member 17	-11.2066	-3.84603	-3.64626	-5.37771	-4.5024
Hs.436040	CDH13	Cadherin 13, H-cadherin (heart)	-8.39619	-0.910488	-8.44426	-5.79987	-1.68409
Hs.435981	ERCC1	Excision repair cross-complementing rodent repair deficiency, complementation group 1 (includes overlapping antisense sequence)	-8.33378	-4.23953	-0.842223	-5.81025	-3.99507
Hs.16059	CCDC56	Coiled-coil domain containing 56	-7.52248	-4.76728	-5.64678	-6.78673	-2.40575
Hs.445403	IARS	Isoleucine-tRNA synthetase	-14.2815	-4.57397	-5.92455	-5.55406	-3.46139
Hs.443160		Transcribed locus, strongly similar to XP_524329.1 PREDICTED: similar to alpha(1,2)fucosyltransferase [Pan troglodytes]	-7.52771	-4.44512	-5.85574	-7.55523	-4.16872
Hs.249196	DLX6	Distal-less homeobox 6	-7.52989	0.555055	-1.76131	-6.71648	-4.72372
Hs.166091	LIG4	Ligase IV, DNA, ATP-dependent	-7.53112	-4.05178	-4.71912	-3.89493	-5.23448
Hs.270775		Transcribed locus, strongly similar to XP_341133.2 PREDICTED: similar to RIKEN cDNA 9430023P16 gene [Rattus norvegicus]	-8.10554	-3.11845	-5.94073	-3.12766	-6.0044
Hs.297343	CAMKK2	Calcium/calmodulin-dependent protein kinase kinase 2, beta	-7.78207	-3.03883	-7.57201	-0.0351384	-4.47002
Hs.435771	API5	Apoptosis inhibitor 5	-5.66764	-4.01682	-5.94239	-3.06331	-5.59342
Hs.514373	MTMR4	Myotubularin related protein 4	-7.53737	-2.14225	-7.89557	-11.4989	-4.46015
Hs.483036	PJA2	Praja 2, RING-H2 motif containing	-7.28365	-4.15469	-5.85608	-8.34313	-4.47726
Hs.517407	DGCR14	DiGeorge syndrome critical region gene 14	-5.26217	-3.88015	-5.97868	-10.6795	-3.39803
Hs.78619	GGH	Gamma-glutamyl hydrolase (conjugase, folylpolygammaglutamyl hydrolase)	-10.1158	-5.30343	-5.9711	-4.92746	-4.20638
Hs.57698	NSDHL	NAD(P) dependent steroid dehydrogenase-like	-7.64011	-5.08937	-5.34017	-4.34254	-4.50562
Hs.182625	VAPB	VAMP (vesicle-associated membrane protein)-associated protein B and C	-6.37837	1.67562	-5.97798	-5.88013	-5.93906
Hs.458320	C3orf37	Chromosome 3 open reading frame 37	-7.58074	-1.1373	-9.48004	-6.4989	-4.34036
Hs.472856	C20orf67	Chromosome 20 open reading frame 67	-8.0139	-2.03006	-7.33795	-5.89137	-3.3902
Hs.398157	PLK2	Polo-like kinase 2 (Drosophila)	-6.20909	2.12784	-7.30911	-12.0049	-4.51208
Hs.158745	BICC1	Bicaudal C homolog 1 (Drosophila)	-7.59947	-2.86642	-6.02003	-7.4511	-1.74098
Hs.506985	WSB2	WD repeat and SOCS box-containing 2	-8.19292	-2.81179	-7.84	-5.89948	-4.00242
Hs.168950	GDAP1	Ganglioside-induced differentiation-associated protein 1	-7.60085	-7.05514	-6.09482	-2.53884	-3.56023
Hs.279580	KIAA1279	KIAA1279	-11.7122	-3.89108	-5.63536	-7.70674	-4.38556
Hs.458657	NEF3	Neurofilament 3 (150kDa medium)	-6.6976	-2.14784	-5.98389	-8.1428	-7.85354
Hs.7989	KIAA1045	KIAA1045	-11.7693	-2.69537	-6.44469	-4.37914	-4.51553
Hs.75318	TUBA1	Tubulin, alpha 1 (testis specific)	-6.06055	-0.961537	-5.99009	-8.59116	-4.97711
Hs.271614	C14orf122	Chromosome 14 open reading frame 122	-7.97183	-3.49438	-5.99062	-3.28671	-4.66678
Hs.189329	SMURF1	SMAD specific E3 ubiquitin protein ligase 1	-8.28312	-1.48312	-5.82519	-8.79229	-4.51716
Hs.3530	FUSIP1	FUS interacting protein (serine/arginine-rich) 1	-7.60719	-5.10186	-5.64381	-6.37353	-2.63473
Hs.388004	AHCY	S-adenosylhomocysteine hydrolase	-8.7174	-2.11876	-5.99179	-6.46292	-3.44364
Hs.337730	LCMT1	Leucine carboxyl methyltransferase 1	-9.62601	-3.89814	-5.88618	-4.39611	-5.81873
Hs.404423	RNF111	Ring finger protein 111	-9.58962	-1.70144	-6.8467	-3.89127	-4.52189
Hs.157113	COQ7	Coenzyme Q7 homolog, ubiquinone (yeast)	-9.1625	-3.89887	-6.34439	-4.07618	-2.28741
Hs.11110	ZNF576	Zinc finger protein 576	-7.61448	-4.92936	-7.64881	-0.928833	-3.98006
Hs.389461	UNC45A	Unc-45 homolog A (C. elegans)	-8.0113	0.0431342	-6.00287	-6.29685	-3.72771
Hs.61430	ZDHHC3	Zinc finger, DHHC-type containing 3	-9.42374	-3.90372	-7.42532	-5.5086	-3.29684
Hs.528996	AFG3L2	AFG3 ATPase family gene 3-like 2 (yeast)	-11.7992	-2.81316	-6.2017	-4.85555	-4.52827
Hs.90297	SNCB	Synuclein, beta	-5.42777	-4.44905	-6.01685	-8.37769	-2.03659
Hs.526920	RTDR1	Rhabdoid tumor deletion region gene 1	-8.12614	0.166729	-6.38138	-5.95411	-4.00656
Hs.3281	NPTX2	Neuronal pentraxin II	-5.68593	1.61567	-10.3932	-10.2837	-4.53483
Hs.369614	COPS2	COP9 constitutive photomorphogenic homolog subunit 2 (Arabidopsis)	-8.85293	-1.37872	-4.6667	-5.96247	-7.15904
Hs.444957	ATP8A2	ATPase, aminophospholipid transporter-like, Class I, type 8A, member 2	-6.42231	-1.86208	-9.32163	-7.10022	-4.55327
Hs.21422	NRCAM	Neuronal cell adhesion molecule	-7.66256	-1.50761	-9.05374	-5.97549	-0.0596377
Hs.529303	ARPC2	Actin related protein 2/3 complex, subunit 2, 34kDa	-4.4706	-3.95872	-5.59099	-5.97893	-6.17247
Hs.435949	ZNFN1A1	Zinc finger protein, subfamily 1A, 1 (Ikaros)	-8.17814	-3.92856	-2.52148	-7.04258	0.826153
Hs.397729	HMGCS1	3-hydroxy-3-methylglutaryl-Coenzyme A synthase 1 (soluble)	-7.6363	-2.10943	-8.59318	-8.12397	-4.5662
Hs.406234	CHP	Calcium binding protein P22	-10.7103	-3.94223	-9.34614	-3.4839	-0.735828
Hs.40735	FZD3	Frizzled homolog 3 (Drosophila)	-7.72379	-3.60181	-6.50727	-1.71852	-4.86486
Hs.251531	PSMA4	Proteasome (prosome, macropain) subunit, alpha type, 4	-8.54637	-5.00543	-5.49408	-6.0105	-4.10539
Hs.379018	TFDP2	Transcription factor Dp-2 (E2F dimerization partner 2)	-7.72453	-3.4161	-2.8185	-6.40729	-7.50091
Hs.516173	ACYP2	Acylphosphatase 2, muscle type	-5.51122	-4.41589	-4.59827	-6.0161	-6.71105
Hs.470174	ACVR2A	Activin A receptor, type IIA	-9.56945	-1.40014	-7.81569	-3.94075	-4.60293
Hs.509226	FKBP3	FK506 binding protein 3, 25kDa	-8.06332	-0.0643043	-3.43324	-6.03326	-6.37245
Hs.54609	GCAT	Glycine C-acetyltransferase (2-amino-3-ketobutyrate coenzyme A ligase)	-7.73602	-2.06701	-7.31331	-6.57863	-4.2512
Hs.433269	C14orf11	Chromosome 14 open reading frame 11	-7.57757	-0.81744	-6.15005	-8.42737	-4.60689
Hs.502528	NDUFS3	NADH dehydrogenase (ubiquinone) Fe-S protein 3, 30kDa (NADH-coenzyme Q reductase)	-5.99321	-3.95122	-5.05272	-7.07461	-5.53753
Hs.35861	TMEM158	Ras-induced senescence 1	-2.59762	-4.99038	-4.5592	-6.05037	-5.46061
Hs.513094	TM6SF1	Transmembrane 6 superfamily member 1	-15.7805	-3.95237	-23.7543	-2.88114	-4.40067
Hs.163776	UBE2J1	Ubiquitin-conjugating enzyme E2, J1 (UBC6 homolog, yeast)	-2.10235	-3.534	-6.11226	-7.46476	-5.16328
Hs.494985	FBXW2	F-box and WD-40 domain protein 2	-1.53682	-4.56405	-3.30466	-7.92184	-4.6138
Hs.433439	MRPL35	Mitochondrial ribosomal protein L35	-8.67479	-2.32452	-5.82509	-6.06757	-9.05107
Hs.233325	HFE	Hemochromatosis	-8.16083	-3.83403	-6.18125	-6.06809	-1.63544
Hs.8035	RASL11B	RAS-like, family 11, member B	-7.97749	-2.63752	-4.00739	-8.39899	-4.63411
Hs.157078	ANGEL2	Angel homolog 2 (Drosophila)	-4.07446	-4.71519	-6.14701	-6.75498	-4.12958
Hs.234249	MAPK8IP1	Mitogen-activated protein kinase 8 interacting protein 1	-6.22237	-3.96903	-8.06255	-6.6841	-4.06638
Hs.148909	CHL1	Cell adhesion molecule with homology to L1CAM (close homolog of L1)	-7.78852	1.04151	-5.97179	-8.82625	-8.29482
Hs.446374	PFDN6	Prefoldin subunit 6	-8.93874	-4.09326	-5.91903	-6.08081	-3.33266
Hs.462445	EPPB9	B9 protein	-11.3256	-2.50866	-6.15738	-2.99984	-5.69441
Hs.82793	PSMB3	Proteasome (prosome, macropain) subunit, beta type, 3	-7.81434	-3.24287	-6.32455	-6.93157	-3.83077
Hs.306123	MAGEF1	Melanoma antigen family F, 1	-8.43551	-3.98586	-9.2915	-5.11496	-4.35015
Hs.183006	GLCE	UDP-glucuronic acid epimerase	-8.13362	0.152828	-6.16406	-3.40261	-7.11624
Hs.471818	GPIAP1	GPI-anchored membrane protein 1	-5.59556	-6.73339	-3.46617	-6.29339	-4.65391
Hs.466184		Transcribed locus, strongly similar to XP_038150.4 PREDICTED: microtubule associated serine/threonine kinase 3 [Homo sapiens]	-7.13904	-1.88836	-6.94887	-7.40658	-4.65527
Hs.105606	TMEM160	Transmembrane protein 160	-9.14995	-4.59003	-6.1653	-2.96119	-2.95215
Hs.473417	CXADR	Coxsackie virus and adenovirus receptor	-6.77248	-3.9903	-5.88804	-8.03691	-4.70725
Hs.514556	NPTX1	Neuronal pentraxin I	-7.83425	-1.59455	-5.33817	-12.297	-6.14578
Hs.121870	NCDN	Neurochondrin	-8.06301	0.190395	-5.58783	-8.95445	-4.66843
Hs.372123	NDEL1	NudE nuclear distribution gene E homolog like 1 (A. nidulans)	-8.6491	-3.62097	-6.17503	-4.64075	-7.15556
Hs.368376		Transcribed locus, strongly similar to NP_003130.2 signal recognition particle receptor ('docking protein') [Homo sapiens]	-7.83866	-3.56455	-7.2993	2.42857	-4.71596
Hs.241576	DERL1	Der1-like domain family, member 1	-7.84489	-5.60482	-6.58403	-5.91345	-4.64028
Hs.520714		Transcribed locus, strongly similar to NP_037454.2 sorting nexin 10 [Homo sapiens]	-7.2948	-6.07506	-8.80656	-6.12295	-3.95204
Hs.377070	GRIA3	Glutamate receptor, ionotrophic, AMPA 3	-5.39198	-3.89372	-7.66773	-6.12527	-5.43972
Hs.268939	MATR3	Matrin 3	-7.85211	-3.42085	-6.05101	-11.9782	-7.75751
Hs.387567	ACLY	ATP citrate lyase	-7.37244	-4.93313	-10.0083	-5.85106	-4.69398
Hs.369017	RAB2	RAB2, member RAS oncogene family	-5.63734	-4.74564	-5.67879	-6.14102	-6.64069
Hs.127111	TEKT2	Tektin 2 (testicular)	-9.32597	-4.74714	-6.19557	-0.0428278	1.17035
Hs.462214	GAS7	Growth arrest-specific 7	-5.47172	-5.3062	-6.19752	3.81971	-8.6039
Hs.106529	NDUFAF1	NADH dehydrogenase (ubiquinone) 1 alpha subcomplex, assembly factor 1	-7.86222	-1.86845	-5.96617	-7.15426	-6.65042
Hs.515164	GADD45GIP1	Growth arrest and DNA-damage-inducible, gamma interacting protein 1	-7.69138	-4.01241	-7.88545	-6.13787	-5.49601
Hs.468426	SOCS5	Suppressor of cytokine signaling 5	-7.86692	-5.46078	-5.21928	-3.99104	-5.27055
Hs.153629	MEF2B	MADS box transcription enhancer factor 2, polypeptide B (myocyte enhancer factor 2B)	-6.30166	-4.10802	-4.63137	-8.809	-4.71264
Hs.162241	UCHL3	Ubiquitin carboxyl-terminal esterase L3 (ubiquitin thiolesterase)	-7.87936	-4.82605	-4.55962	-4.48508	-5.69395
Hs.522257	HNRPK	Heterogeneous nuclear ribonucleoprotein K	-7.88311	-6.2233	-4.46985	-4.91051	-5.74509
Hs.84429	FASTKD2	KIAA0971	-8.87516	-4.4347	-4.00499	-5.82899	-4.71989
Hs.523302	PRDX3	Peroxiredoxin 3	-5.15222	-5.60222	-3.86621	-6.17895	-5.49982
Hs.517418	ZNF74	Zinc finger protein 74	-9.11205	-4.05379	-6.20593	-1.16713	-3.13275
Hs.371078	KIAA0423	KIAA0423	-5.61723	-2.41997	-6.22248	-12.0078	-6.30289
Hs.112933	PARD6A	Par-6 partitioning defective 6 homolog alpha (C.elegans)	-3.76221	-4.37733	-6.5213	-6.18721	-2.96056
Hs.115474	RFC3	Replication factor C (activator 1) 3, 38kDa	-7.89675	-5.13678	-2.33917	-6.9543	-4.62023
Hs.514116	ZNF403	Zinc finger protein 403	-8.95051	-1.59034	-4.65925	-8.25999	-4.72437
Hs.118041	UBP1	Upstream binding protein 1 (LBP-1a)	-7.90979	-1.89065	-3.3127	-9.02409	-6.9759
Hs.463295	CDC27	Cell division cycle 27	-8.84062	-4.02689	-6.91556	-3.1339	-2.74853
Hs.534453	NDUFA13	NADH dehydrogenase (ubiquinone) 1 alpha subcomplex, 13	-9.56939	-3.05053	-3.99685	-8.16276	-4.73025
Hs.75227	NDUFA9	NADH dehydrogenase (ubiquinone) 1 alpha subcomplex, 9, 39kDa	-12.4595	-4.02868	-7.76586	-3.75371	-3.1851
Hs.486246	PHTF1	Putative homeodomain transcription factor 1	-8.49052	-5.08744	-6.2291	-5.00364	-3.62324
Hs.75914	TMED2	Transmembrane emp24 domain trafficking protein 2	-7.92308	-3.94071	-6.27258	-4.06603	-5.75831
Hs.494705	KIAA0859	KIAA0859	-8.81663	-3.59327	-6.23406	-2.88949	-7.23892
Hs.435277	SYNGR3	Synaptogyrin 3	-7.30949	-4.04529	-9.53824	-3.8437	-6.37247
Hs.511316	GABPB2	GA binding protein transcription factor, beta subunit 2	-8.97261	-2.30424	-6.25138	-4.30656	-5.7874
Hs.408233	RANGNRF	RAN guanine nucleotide release factor	-9.28392	-2.13548	-7.66496	-5.74198	-4.80028
Hs.520070	CUTA	CutA divalent cation tolerance homolog (E. coli)	-6.84602	-4.37828	-6.2831	-5.35367	-7.73487
Hs.198308		Transcribed locus, strongly similar to NP_004618.2 tryptophan rich basic protein; congenital heart disease 5 protein [Homo sapiens]	-7.9833	-5.26969	-4.87567	-6.38079	-4.6487
Hs.530712	C14orf10	Chromosome 14 open reading frame 10	-9.21023	-3.85721	-6.25376	-6.26397	-5.52121
Hs.15929	C6orf211	Chromosome 6 open reading frame 211	-9.27287	-3.57622	-2.25212	-6.6156	-4.82738
Hs.533050	NQO2	NAD(P)H dehydrogenase, quinone 2	-7.98742	-2.63947	-10.7278	-6.81321	-1.80385
Hs.204575	DOPEY2	Dopey family member 2	-7.98982	-7.11429	-4.56159	-6.95498	-4.38004
Hs.409412	PARP2	Poly (ADP-ribose) polymerase family, member 2	-11.1015	-4.06987	-4.76694	-6.85982	-3.07326
Hs.490347	MKRN1	Makorin, ring finger protein, 1	-7.99458	-3.15326	-4.40581	-7.99973	-7.21032
Hs.356523		Transcribed locus, strongly similar to NP_036456.1 mitogen-activated protein kinase 8 interacting protein 2 isoform 1; PRKM8 interacting protein-like; JNK-interacting protein 2; islet-brain 2; JNK MAP kinase scaffold protein JIP2; homologous to mouse JIP-1 [Homo sapiens]	-8.00062	-4.89313	-8.08902	-2.16551	-2.58208
Hs.159525	CGREF1	Cell growth regulator with EF-hand domain 1	-8.00168	-3.75902	-8.57618	-3.0622	-5.35515
Hs.374067	UBE3B	Ubiquitin protein ligase E3B	-5.76164	-5.1497	-6.43261	-6.29798	-3.61715
Hs.1892	PNMT	Phenylethanolamine N-methyltransferase	-8.03934	0.4759	-5.45203	-8.55517	-4.85031
Hs.531668	CX3CL1	Chemokine (C-X3-C motif) ligand 1	-5.74663	-3.77102	-6.33143	-9.03329	-5.80926
Hs.260603	PIP5K2B	Phosphatidylinositol-4-phosphate 5-kinase, type II, beta	-8.01402	-5.07192	-5.21965	-4.53146	-5.12599
Hs.89901	PDE4A	Phosphodiesterase 4A, cAMP-specific (phosphodiesterase E2 dunce homolog, Drosophila)	-5.25774	-2.94729	-8.7867	-8.39948	-4.86103
Hs.420272	H2AFY	H2A histone family, member Y	-8.01824	-6.24176	-5.97282	-5.62366	-7.63201
Hs.512607	MIR16	Membrane interacting protein of RGS16	-9.96358	-6.08922	-6.33832	-5.76647	-4.29871
Hs.285197	SRPK2	SFRS protein kinase 2	-10.6749	-3.06388	-6.7401	-0.654498	-4.87384
Hs.440604		Transcribed locus, strongly similar to NP_002802.2 proteasome 26S non-ATPase subunit 7; Moloney leukemia virus-34 proviral integration homolog; Mov34 protein homolog; proteasome subunit p40; 26S proteasome regulatory subunit S12; 26S proteasome non-ATPase regulatory subunit 7 [Homo sapiens]	-14.3605	-4.08985	-9.38178	-1.98599	-4.27792
Hs.434418	MYT1L	Myelin transcription factor 1-like	-5.99878	-4.09043	-5.47647	-7.08274	-5.05202
Hs.491682	PRKDC	Protein kinase, DNA-activated, catalytic polypeptide	-8.03528	-3.79209	-6.18212	-7.63391	-4.91519
Hs.12692	LRRC49	Leucine rich repeat containing 49	-8.33793	-4.09157	-6.79924	-5.14376	-4.78206
Hs.160562	IGF1	Insulin-like growth factor 1 (somatomedin C)	-8.04654	-3.32006	-8.7832	-4.78494	-5.98616
Hs.495035	KLHL20	Kelch-like 20 (Drosophila)	-4.2614	-4.10011	-4.38321	-7.17956	-5.30401
Hs.77719	GGCX	Gamma-glutamyl carboxylase	-9.51573	-4.36216	-6.41539	-5.27163	-3.26007
Hs.467192	PPP2R1A	Protein phosphatase 2 (formerly 2A), regulatory subunit A (PR 65), alpha isoform	-11.0069	-4.10081	-4.92649	-11.4633	-3.31895
Hs.534312	TOR1A	Torsin family 1, member A (torsin A)	-9.27984	-3.68214	-12.3182	-4.45345	-4.89768
Hs.156171	PSMC6	Proteasome (prosome, macropain) 26S subunit, ATPase, 6	-9.33645	-3.09327	-6.20019	-7.4619	-4.89785
Hs.518060	ARL6IP5	ADP-ribosylation-like factor 6 interacting protein 5	-7.85314	-4.32808	-7.25192	-6.36597	-4.81966
Hs.521903	LY6E	Lymphocyte antigen 6 complex, locus E	-8.39411	-2.50779	-6.43055	-9.95773	-2.48573
Hs.199579	MRPL42	Mitochondrial ribosomal protein L42	-8.07148	-5.68838	-6.82182	-6.19086	-3.80051
Hs.351887	CAMK2B	Calcium/calmodulin-dependent protein kinase (CaM kinase) II beta	-5.87205	-2.93571	-6.43368	-8.39887	-5.27508
Hs.505625	C12orf10	Chromosome 12 open reading frame 10	-6.43189	-1.41401	-7.37846	-6.98792	-4.91303
Hs.356377	RNF187	Ring finger protein 187	-8.0733	-3.46454	-4.67393	-8.3284	-7.52603
Hs.82071	CITED2	Cbp/p300-interacting transactivator, with Glu/Asp-rich carboxy-terminal domain, 2	-14.5549	-3.90944	-16.0383	-2.07135	-4.9143
Hs.435136	TXN	Thioredoxin	-8.07618	-4.84481	-5.6733	-8.84686	-4.60448
Hs.77135	C8orf41	Chromosome 8 open reading frame 41	-7.44502	-4.11471	-6.44187	-5.37888	-5.95533
Hs.77060	PSMB6	Proteasome (prosome, macropain) subunit, beta type, 6	-8.08519	-4.17404	-5.96167	-6.32822	-5.91752
Hs.13645	THYN1	Thymocyte nuclear protein 1	-7.60656	-4.11728	-6.55931	-6.18137	-5.52834
Hs.478708	OPA1	Optic atrophy 1 (autosomal dominant)	-8.10944	-2.93951	-4.96903	-6.38935	-6.38715
Hs.198612	GABBR2	Gamma-aminobutyric acid (GABA) B receptor, 2	-6.93937	-4.12123	-9.68364	-6.72898	-2.00099
Hs.115088	ACTR6	ARP6 actin-related protein 6 homolog (yeast)	-8.10979	-3.88596	-5.4563	-8.69557	-6.68428
Hs.924	CRYM	Crystallin, mu	-6.09651	-5.22434	-6.47204	-6.05607	-6.5392
Hs.440168	DSCR1L1	Down syndrome critical region gene 1-like 1	-8.01392	-6.94031	-7.62353	-0.744953	-4.93553
Hs.166109	ELAVL2	ELAV (embryonic lethal, abnormal vision, Drosophila)-like 2 (Hu antigen B)	-8.11564	-6.11364	-8.49586	-2.85059	-3.24351
Hs.22634	ETV1	Ets variant gene 1	-7.00724	-7.41564	-7.2118	-1.73818	-4.94225
Hs.20716	TIMM17A	Translocase of inner mitochondrial membrane 17 homolog A (yeast)	-10.3889	-4.17412	-6.47339	-5.31555	-2.87738
Hs.443976	CEP250	Centrosomal protein 250kDa	-9.14959	-2.56411	-6.4775	-9.89648	-1.42007
Hs.56294	RAB33A	RAB33A, member RAS oncogene family	-8.12631	-5.11987	-10.3165	-5.24155	-3.90207
Hs.500067	PPP3CB	Protein phosphatase 3 (formerly 2B), catalytic subunit, beta isoform (calcineurin A beta)	-2.9063	-4.14335	-8.74567	-3.55551	-6.54251
Hs.406787	FBXO3	F-box protein 3	-8.12652	-4.1464	-6.4065	-7.69572	-6.75689
Hs.180414	HSPA8	Heat shock 70kDa protein 8	-14.1417	-4.73164	-5.46682	-5.75598	-4.96982
Hs.416061		Transcribed locus, strongly similar to NP_005010.2 phosphodiesterase 1A, calmodulin-dependent isoform 1; phosphodiesterase-1A; 3',5' cyclic nucleotide phosphodiesterase; calcium/calmodulin-stimulated cyclic nucleotide phosphodiesterase; calmodulin-dependent phosphodiesterase [Homo sapiens]	-5.24883	-4.71663	-6.49142	-7.3	2.0148
Hs.460355	PRKCB1	Protein kinase C, beta 1	-7.00404	-4.14652	-6.6797	-5.29676	-5.72485
Hs.288229	STXBP1	Syntaxin binding protein 1	-6.21521	-4.58029	-6.3467	-9.05436	-4.9797
Hs.315230	EIF1B	Eukaryotic translation initiation factor 1B	-10.4519	-2.59004	-4.22417	-6.46849	-4.98283
Hs.528300	PITRM1	Pitrilysin metallopeptidase 1	-8.16058	-2.30292	-6.29704	-7.13321	-6.97415
Hs.393201	ACTR2	ARP2 actin-related protein 2 homolog (yeast)	-7.60982	-5.73398	-5.96788	-6.44037	-6.54932
Hs.146070	TPM3	Tropomyosin 3	-9.4757	-3.14415	-6.52406	-1.84142	-5.30012
Hs.415534	CHMP5	Chromatin modifying protein 5	-8.1786	-5.23623	-5.54123	-6.43301	-7.9164
Hs.433540	DNAJC8	DnaJ (Hsp40) homolog, subfamily C, member 8	-5.48525	-4.15566	-7.70166	-7.01627	-2.70965
Hs.113287	DLGAP2	Discs, large (Drosophila) homolog-associated protein 2	-5.48178	0.309617	-6.54186	-7.27162	-5.83303
Hs.444403	PPP1R12B	Protein phosphatase 1, regulatory (inhibitor) subunit 12B	-7.5308	-4.15849	-8.76353	-8.00839	-4.72494
Hs.277624	ZZEF1	Zinc finger, ZZ-type with EF-hand domain 1	-8.18394	-1.31075	-7.33104	-11.1472	-4.92441
Hs.126938	NAPA	N-ethylmaleimide-sensitive factor attachment protein, alpha	-8.19982	-4.61531	-6.24022	-9.73739	-3.14943
Hs.62275	GOLT1B	Golgi transport 1 homolog B (S. cerevisiae)	-7.36784	-4.92107	-6.54621	-4.74608	-7.50468
Hs.444887		Transcribed locus, strongly similar to NP_004796.1 DNA directed RNA polymerase II polypeptide D; RNA polymerase II subunit hsRBP4 [Homo sapiens]	-8.21194	-3.33194	-6.7615	-9.97762	-3.38951
Hs.6132	CPNE6	Copine VI (neuronal)	-7.59333	-1.38864	-8.62738	-8.91352	-5.05475
Hs.386939	USP7	Ubiquitin specific peptidase 7 (herpes virus-associated)	-9.86116	-3.53028	-6.56197	-7.77167	-4.12623
Hs.38032	ATG7	ATG7 autophagy related 7 homolog (S. cerevisiae)	-8.23098	-4.28904	-3.41446	-9.96621	-4.2634
Hs.413482	C21orf33	Chromosome 21 open reading frame 33	-6.82338	-2.69676	-6.58022	-7.27481	-6.30425
Hs.212606	GLS2	Glutaminase 2 (liver, mitochondrial)	-7.07884	0.0995352	-7.75806	-8.88872	-5.06506
Hs.465924	SDHB	Succinate dehydrogenase complex, subunit B, iron sulfur (Ip)	-7.83301	-6.17578	-5.20723	-6.54678	-5.89787
Hs.465985	ASNA1	ArsA arsenite transporter, ATP-binding, homolog 1 (bacterial)	-10.6456	-4.19515	-8.86166	-5.91991	-5.01598
Hs.47166	C3orf14	Chromosome 3 open reading frame 14	-13.8721	-3.27017	-6.57503	-6.5541	-5.96241
Hs.389037	MCM3AP	MCM3 minichromosome maintenance deficient 3 (S. cerevisiae) associated protein	-5.50405	-3.69153	-7.45517	-9.83038	-5.06789
Hs.171626	SKP1A	S-phase kinase-associated protein 1A (p19A)	-8.62605	-4.19715	-1.94698	-8.6007	-4.38739
Hs.444225	ESRRG	Estrogen-related receptor gamma	-8.29548	-4.36086	-6.59724	-4.21825	-1.25831
Hs.357637	EXTL2	Exostoses (multiple)-like 2	-8.26576	-4.19229	-10.3525	-4.69444	-5.27488
Hs.472101	PLCB4	Phospholipase C, beta 4	-8.2789	-6.02811	-8.09006	1.79664	0.818354
Hs.151135	FN3K	Fructosamine 3 kinase	-8.31868	-4.25789	-6.60753	-1.36507	0.243903
Hs.102914	CUL4B	Cullin 4B	-9.75893	-7.30469	-5.87865	-5.16111	-5.10387
Hs.521056	ATP5J2	ATP synthase, H+ transporting, mitochondrial F0 complex, subunit F2	-9.42258	-4.22066	-5.59935	-7.17495	-3.55086
Hs.485557	GSTA4	Glutathione S-transferase A4	-8.30147	-4.55566	-6.02362	-6.16104	-5.82898
Hs.519602	NME5	Non-metastatic cells 5, protein expressed in (nucleoside-diphosphate kinase)	-8.41995	-1.47748	-8.11092	-5.10025	-5.12586
Hs.211914	NDUFS7	NADH dehydrogenase (ubiquinone) Fe-S protein 7, 20kDa (NADH-coenzyme Q reductase)	-5.53386	-4.22916	-8.01635	-5.57005	-5.15547
Hs.237825	SRP72	Signal recognition particle 72kDa	-8.31456	-6.2995	-3.1834	-0.632427	-5.25418
Hs.290404	SLC25A3	Solute carrier family 25 (mitochondrial carrier; phosphate carrier), member 3	-10.6789	-4.23522	-5.11754	-4.34248	-5.26152
Hs.463483	MMD	Monocyte to macrophage differentiation-associated	-6.0132	0.704423	-7.32942	-6.65164	-7.87952
Hs.332706	OPTN	Optineurin	-13.0502	-4.7729	-6.66176	-2.1074	-2.99935
Hs.161008	KPNA1	Karyopherin alpha 1 (importin alpha 5)	-10.2139	-5.00941	-6.66869	-4.2618	-3.06008
Hs.506276	ATP2B1	ATPase, Ca++ transporting, plasma membrane 1	-5.19734	-4.24222	-5.4594	-8.3379	-5.53068
Hs.523360	INPP5A	Inositol polyphosphate-5-phosphatase, 40kDa	-8.34346	-1.9438	-7.99475	-4.87394	-7.37456
Hs.534371	PIP5K1B	Phosphatidylinositol-4-phosphate 5-kinase, type I, beta	-11.3053	-2.80266	-9.93302	-6.3158	-5.17873
Hs.130413	TM9SF2	Transmembrane 9 superfamily member 2	-8.96662	-4.24475	-4.39775	-5.1251	-6.62932
Hs.1321	F12	Coagulation factor XII (Hageman factor)	-8.34688	-1.57836	-4.77934	-10.3548	-5.42337
Hs.500916	INA	Internexin neuronal intermediate filament protein, alpha	-6.30165	-4.24891	-6.98075	-4.84297	-5.69094
Hs.102798	PSMA1	Proteasome (prosome, macropain) subunit, alpha type, 1	-9.64196	-3.31769	-6.69457	-5.73529	-6.48341
Hs.112058	SIVA	CD27-binding (Siva) protein	-8.36306	-3.92082	-7.93768	-3.76073	-6.05405
Hs.113882	GABRD	Gamma-aminobutyric acid (GABA) A receptor, delta	-7.73096	-7.64158	-8.63504	-2.75086	-5.18797
Hs.108614	CLASP2	Cytoplasmic linker associated protein 2	-5.39692	-4.56823	-6.74869	-6.71054	-4.44069
Hs.516954	ARHGEF11	Rho guanine nucleotide exchange factor (GEF) 11	-11.5896	-2.34685	-7.71866	-6.40391	-5.20488
Hs.12473		CDNA clone IMAGE:5260262	-8.3197	-1.99397	-7.47995	-6.71423	-9.03904
Hs.129206	CSNK1G3	Casein kinase 1, gamma 3	-8.38026	-6.51998	-3.09397	-4.71459	-7.23866
Hs.516866	SLC23A2	Solute carrier family 23 (nucleobase transporters), member 2	-8.38175	-5.11797	-6.85934	-2.41923	-4.26345
Hs.525251	WDR23	WD repeat domain 23	-10.0078	-4.26967	-6.74145	-4.3514	-3.85985
Hs.430657	ARF5	ADP-ribosylation factor 5	-8.38381	-5.22257	-5.62652	-4.65848	-5.35388
Hs.9003	C16orf58	Chromosome 16 open reading frame 58	-8.07309	-1.02044	-8.38588	-6.72186	-6.30093
Hs.62771	FLJ20186	Hypothetical protein FLJ20186	-8.38535	-4.30279	-7.34085	-5.54323	-3.27168
Hs.303787	BCAP29	B-cell receptor-associated protein 29	-9.82881	-3.23775	-6.73028	-7.35979	-3.79854
Hs.184298	CDK7	Cyclin-dependent kinase 7 (MO15 homolog, Xenopus laevis, cdk-activating kinase)	-8.75275	-1.67461	-6.74608	-3.38489	-5.31359
Hs.298851	MLSTD1	Male sterility domain containing 1	-8.45923	-2.48903	-6.74773	-1.42965	-6.06705
Hs.532803	HN1	Hematological and neurological expressed 1	-9.20551	-5.07864	-6.60958	-2.47866	-5.2419
Hs.508616	FGF14	Fibroblast growth factor 14	-8.41691	-4.62001	-6.7612	-1.54489	-3.77585
Hs.516807	STK25	Serine/threonine kinase 25 (STE20 homolog, yeast)	-7.44561	-4.04543	-8.08118	-8.57865	-5.24663
Hs.521640	RAD23B	RAD23 homolog B (S. cerevisiae)	-9.64542	-3.46	-6.57433	-9.89471	-5.25127
Hs.153961	ACTR1A	ARP1 actin-related protein 1 homolog A, centractin alpha (yeast)	-8.43687	-3.76733	-9.61472	-7.00555	-4.04608
Hs.226780	OSTM1	Osteopetrosis associated transmembrane protein 1	-8.90719	-5.37802	-6.7633	-4.19647	-4.44951
Hs.13245	LPPR4	Plasticity related gene 1	-5.25168	-4.39786	-6.61799	-6.77947	-5.76211
Hs.147950	ZYG11BL	Zyg-11 homolog B (C. elegans)-like	-4.65833	-1.76952	-6.77692	-11.3028	-5.89447
Hs.200668	CERK	Ceramide kinase	-9.91763	-2.60237	-7.43053	-6.78616	-4.57704
Hs.368046	SNAP91	Synaptosomal-associated protein, 91kDa homolog (mouse)	-7.67574	-4.318	-6.59439	-9.37578	-6.46475
Hs.132902	CAP2	CAP, adenylate cyclase-associated protein, 2 (yeast)	-6.08884	-4.6369	-5.83314	-9.20643	-5.2703
Hs.134846	MGC24381	Hypothetical protein MGC24381	-8.47651	-4.82242	-6.1778	-6.65303	-6.43834
Hs.435004	SEC23IP	SEC23 interacting protein	-9.87497	-4.08033	-8.10149	-4.96717	-5.27223
Hs.460336	GGA2	Golgi associated, gamma adaptin ear containing, ARF binding protein 2	-10.3375	-1.17083	-8.56687	-6.79684	-3.37207
Hs.512492	RAB15	RAB15, member RAS onocogene family	-7.32146	0.984089	-8.72607	-6.80313	-5.83066
Hs.514870	ATP5F1	ATP synthase, H+ transporting, mitochondrial F0 complex, subunit B1	-9.77483	-6.5093	-4.25717	-6.81911	-4.58456
Hs.111	FGF9	Fibroblast growth factor 9 (glia-activating factor)	-8.36579	-3.05902	-6.8259	-11.3575	-7.28641
Hs.148680	DRD1IP	Dopamine receptor D1 interacting protein	-8.24676	-4.16396	-6.83989	-10.3411	-6.43572
Hs.348762		CDNA FLJ25677 fis, clone TST04054	-8.53106	-6.46032	-3.89787	-2.66078	-9.5203
Hs.430646	CCNC	Cyclin C	-9.54103	-2.97604	-6.78554	-6.83445	-5.56714
Hs.5737	FAM20B	Family with sequence similarity 20, member B	-7.26895	-4.34804	-6.21643	-10.4536	-7.60558
Hs.216653	FBXO9	F-box protein 9	-7.89788	-5.19496	-8.74351	-6.51984	-5.2972
Hs.154073	SLC35B1	Solute carrier family 35, member B1	-8.53241	-2.7161	-7.43615	-5.34291	-5.86261
Hs.370549	BCL11A	B-cell CLL/lymphoma 11A (zinc finger protein)	-6.3292	-4.35358	-7.43942	-2.85123	-5.67418
Hs.530331	PDHA1	Pyruvate dehydrogenase (lipoamide) alpha 1	-7.69708	-3.19998	-7.60102	-6.85007	-7.47934
Hs.96996	HNRPA0	Heterogeneous nuclear ribonucleoprotein A0	-8.15721	-7.17112	-6.87585	-2.78509	-6.78208
Hs.504613	PTMS	Parathymosin	-7.18052	-4.36821	-5.51078	-9.18602	-5.45258
Hs.509264	KLHDC2	Kelch domain containing 2	-11.3327	-4.36893	-7.24682	-4.82246	-4.35181
Hs.517969	APEH	N-acylaminoacyl-peptide hydrolase	-8.55249	-5.1954	-7.92685	-4.52628	-4.17188
Hs.336224	TMEFF1	Transmembrane protein with EGF-like and two follistatin-like domains 1	-7.5291	-2.2876	-6.87602	-8.28949	-9.02122
Hs.73965	ET	Hypothetical protein ET	-5.17525	-6.37561	-5.16049	-6.9445	-5.31856
Hs.413074	NFX1	Nuclear transcription factor, X-box binding 1	-8.17081	0.263801	-6.88158	-9.82665	-5.35816
Hs.498115	TARBP1	Tar (HIV-1) RNA binding protein 1	-6.39299	-4.3762	-9.29179	-4.03995	-5.86953
Hs.2563	TAC1	Tachykinin, precursor 1 (substance K, substance P, neurokinin 1, neurokinin 2, neuromedin L, neurokinin alpha, neuropeptide K, neuropeptide gamma)	-9.08336	-0.518839	-11.6303	-6.89121	-4.49615
Hs.83636	ADRBK1	Adrenergic, beta, receptor kinase 1	-7.57661	-3.23277	-8.35177	-8.60081	-5.32554
Hs.524762	C12orf52	Chromosome 12 open reading frame 52	-8.56369	-5.10154	-7.58284	-6.63078	-4.11205
Hs.409352	FLJ20701	Hypothetical protein FLJ20701	-11.4432	0.18168	-6.88346	-7.31792	-4.85454
Hs.26156	PANK4	Pantothenate kinase 4	-10.3796	-3.51709	-5.80082	-6.89261	-6.18644
Hs.286221	ARF1	ADP-ribosylation factor 1	-11.4149	-4.37972	-6.76455	-15.0155	-4.37438
Hs.409140	ATP5O	ATP synthase, H+ transporting, mitochondrial F1 complex, O subunit (oligomycin sensitivity conferring protein)	-12.2728	-5.17817	-6.89401	-6.25766	-4.94915
Hs.490394	TAS2R5	Taste receptor, type 2, member 5	-8.59457	-4.0843	-4.7231	-6.9646	-7.83909
Hs.439200	KIAA0090	KIAA0090	-10.6857	-4.38624	-6.55947	-5.29248	-6.1664
Hs.22824	MYBBP1A	MYB binding protein (P160) 1a	-8.93538	-1.78531	-5.8889	-10.1003	-5.35313
Hs.479634	SLC30A9	Solute carrier family 30 (zinc transporter), member 9	-10.2064	-4.23131	-6.90217	-5.70479	-7.44039
Hs.505004	TCEA2	Transcription elongation factor A (SII), 2	-6.33753	-3.83971	-7.08552	-6.90472	-5.87681
Hs.462316	TTC19	Tetratricopeptide repeat domain 19	-7.241	-4.38718	-7.13879	-9.2555	-4.30277
Hs.501286	C10orf88	Chromosome 10 open reading frame 88	-11.2973	-2.30079	-6.91233	-7.24023	-4.81944
Hs.533549	EIF2B3	Eukaryotic translation initiation factor 2B, subunit 3 gamma, 58kDa	-8.96059	-4.38782	-7.95058	-4.15484	-4.45263
Hs.446678	NCOA2	Nuclear receptor coactivator 2	-8.96534	-4.4856	-5.68767	-6.9184	-3.71157
Hs.268488	LRRC47	Leucine rich repeat containing 47	-10.7378	-3.39707	-6.18049	-8.38119	-5.36961
Hs.248100	CHRM4	Cholinergic receptor, muscarinic 4	-8.64501	-3.88692	-7.16152	-7.90004	-4.20074
Hs.30824	LZTFL1	Leucine zipper transcription factor-like 1	-8.6451	0.0513997	-5.58975	-7.50365	-5.91624
Hs.103291	NRN1	Neuritin 1	-8.50873	-4.41622	-13.3169	-7.73695	-0.658094
Hs.483136	COMMD10	COMM domain containing 10	-11.3251	-4.42008	-7.2302	-5.85035	-5.23151
Hs.245044	PPM1E	Protein phosphatase 1E (PP2C domain containing)	-8.65102	-2.98393	-7.03221	-22.2031	0.031146
Hs.108530	TMEM30A	Transmembrane protein 30A	-7.97271	-5.85706	-6.60414	-8.00321	-5.41406
Hs.495039	NDUFA8	NADH dehydrogenase (ubiquinone) 1 alpha subcomplex, 8, 19kDa	-10.8406	-0.928801	-5.8166	-6.97905	-6.83626
Hs.435479	PPM1H	Protein phosphatase 1H (PP2C domain containing)	-8.66202	-1.94996	-8.15738	-10.0711	-4.22391
Hs.530199	ANKRD46	Ankyrin repeat domain 46	-8.66271	-2.78662	-5.15089	-7.78342	-6.93473
Hs.504530	PRMT8	Protein arginine methyltransferase 8	-12.3758	-1.98444	-6.9805	-2.25472	-9.5852
Hs.497841	SUSD4	Sushi domain containing 4	-7.65011	-1.57284	-7.2018	-7.96582	-5.43624
Hs.524817	OGFOD2	2-oxoglutarate and iron-dependent oxygenase domain containing 2	-8.22981	-4.82706	-7.0059	-9.12751	-3.11579
Hs.118351	UBE3C	Ubiquitin protein ligase E3C	-8.36133	-3.57094	-7.00744	-8.48556	-6.10229
Hs.42644	TXNL2	Thioredoxin-like 2	-11.6234	-4.45435	-6.64493	-6.11061	-6.59485
Hs.118666	FLAD1	FAD1 flavin adenine dinucleotide synthetase homolog (S. cerevisiae)	-7.74054	-4.89711	-7.02667	-6.04681	-5.59572
Hs.436564	PREP	Prolyl endopeptidase	-12.7116	-3.70177	-7.15957	-7.03665	-5.31851
Hs.471401	BCS1L	BCS1-like (yeast)	-9.0904	-2.01579	-6.73363	-7.04079	-6.17295
Hs.459391	LRRC24	Leucine rich repeat containing 24	-8.71679	-4.03056	-7.28925	-10.3967	-1.50465
Hs.372286	CUL3	Cullin 3	-8.72603	-3.15673	-8.76272	-10.7756	-5.27373
Hs.30352		Transcribed locus, strongly similar to NP_036556.2 ribosomal protein S6 kinase, 52kDa, polypeptide 1; ribosomal protein S6 kinase, 52kD, polypeptide 1 [Homo sapiens]	-7.19882	-4.46546	-8.05384	-8.5008	-5.17889
Hs.204564	KIAA0143	KIAA0143 protein	-7.01791	-4.86457	-7.03535	-7.60229	0.440443
Hs.462859	MGC4172	Short-chain dehydrogenase/reductase	-8.49159	-4.47352	-7.24447	-2.50638	-5.94013
Hs.370422	VLDLR	Very low density lipoprotein receptor	-2.87064	-4.47487	-8.11564	-4.14408	-6.88018
Hs.21703	KCND2	Potassium voltage-gated channel, Shal-related subfamily, member 2	-9.74629	-3.57498	-7.47819	-5.38565	-5.49958
Hs.78919	XK	X-linked Kx blood group (McLeod syndrome)	-9.34463	-3.7569	-7.05064	-8.68742	-5.34493
Hs.370247	APLP2	Amyloid beta (A4) precursor-like protein 2	-8.75633	-7.05401	-7.48275	-2.93712	-1.0465
Hs.533437		Transcribed locus, strongly similar to XP_418299.1 PREDICTED: similar to elongation factor SIII p15 subunit [Gallus gallus]	-10.5138	-4.4776	-5.96757	-6.10037	-6.49897
Hs.292524	CCNH	Cyclin H	-10.121	-6.36658	-7.07007	-6.44086	-3.47455
Hs.368307	NRXN3	Neurexin 3	-10.8834	-3.19822	-7.07361	-4.1847	-5.69881
Hs.464071	PGD	Phosphogluconate dehydrogenase	-8.78315	-5.39213	-8.57802	-5.37796	-2.98614
Hs.11417	RABAC1	Rab acceptor 1 (prenylated)	-8.4421	-4.48478	-10.9278	-7.06121	-6.54651
Hs.134587	GNAI1	Guanine nucleotide binding protein (G protein), alpha inhibiting activity polypeptide 1	-6.98961	-5.7752	-7.36155	-7.10454	-3.4851
Hs.306242	RANBP9	RAN binding protein 9	-12.226	-2.71624	-7.53203	-7.11672	-1.05742
Hs.437195	TMEM118	Transmembrane protein 118	-8.80467	-4.28962	-7.03306	-8.53088	-6.13492
Hs.475392	TMEM111	Transmembrane protein 111	-9.96727	-3.29717	-7.08675	-4.67008	-5.69668
Hs.349111	MT	Malonyl-CoA:acyl carrier protein transacylase, mitochondrial	-9.60108	-3.12152	-7.17959	-7.12561	-5.23467
Hs.105105	AKAP11	A kinase (PRKA) anchor protein 11	-7.51326	-4.50376	-5.86329	-11.818	-6.85042
Hs.6217		CDNA FLJ38849 fis, clone MESAN2008936	-10.3747	-3.51288	-8.88234	-7.12809	-5.54854
Hs.436636	FHOD3	Formin homology 2 domain containing 3	-8.8462	-2.11182	-12.0052	-9.3953	-2.50914
Hs.435991	C4orf16	Chromosome 4 open reading frame 16	-8.78402	-3.47769	-7.12693	-7.67881	-7.47439
Hs.7089	INSIG2	Insulin induced gene 2	-8.8546	-4.0857	-7.46124	-10.2648	-2.72716
Hs.516707	C2orf17	Chromosome 2 open reading frame 17	-8.86392	-2.84374	-4.94004	-7.90682	-8.21575
Hs.404568	HPS1	Hermansky-Pudlak syndrome 1	-8.21574	-5.59792	-7.13676	-9.74011	-3.65927
Hs.486360	ATP5L	ATP synthase, H+ transporting, mitochondrial F0 complex, subunit G	-8.86912	-5.52452	-2.62597	-4.11489	-7.12293
Hs.119251	UQCRC1	Ubiquinol-cytochrome c reductase core protein I	-12.136	-4.23223	-8.95202	-7.1635	-4.54664
Hs.128056	KIAA0241	KIAA0241	-7.4795	-4.51579	-8.23755	-4.96888	-6.83664
Hs.279819	MAGEH1	Melanoma antigen family H, 1	-12.3327	-2.54434	-6.69667	-8.2515	-5.57463
Hs.7972	RUFY3	RUN and FYVE domain containing 3	-6.92648	-4.5917	-7.15112	-10.6963	-4.18205
Hs.6314	SEZ6L2	Seizure related 6 homolog (mouse)-like 2	-12.9296	-3.97078	-8.84791	-5.1842	-5.58832
Hs.439481	SUPT4H1	Suppressor of Ty 4 homolog 1 (S. cerevisiae)	-10.8985	-3.07205	-9.05137	-6.23889	-5.59317
Hs.435811	ARRB2	Arrestin, beta 2	-9.5315	-3.35042	-12.3032	-7.18928	-1.62132
Hs.146668	SERINC1	Serine incorporator 1	-8.91324	-5.39793	-4.32644	-5.90585	-6.96497
Hs.433668	TMEM50B	Transmembrane protein 50B	-9.80973	-6.22196	-6.9439	-5.59629	-5.60565
Hs.189810	SULT4A1	Sulfotransferase family 4A, member 1	-5.88231	-4.53706	-6.94111	-8.41143	-5.7794
Hs.180903	hCAP-H2	Kleisin beta	-9.73643	-4.17032	-7.18439	-7.5087	-1.85539
Hs.479754	KIT	V-kit Hardy-Zuckerman 4 feline sarcoma viral oncogene homolog	-3.08029	-5.67964	-4.81581	-7.20028	-5.67486
Hs.6540	FGF13	Fibroblast growth factor 13	-7.52653	-4.54316	-6.47177	-9.3719	-6.26392
Hs.458358	TSPYL1	TSPY-like 1	-4.52609	-5.14736	-3.57049	-11.5244	-5.62768
Hs.513242	RHOT2	Ras homolog gene family, member T2	-7.45796	-0.454741	-8.18878	-10.7095	-5.62975
Hs.472027	CDS2	CDP-diacylglycerol synthase (phosphatidate cytidylyltransferase) 2	-5.56379	-4.55667	-7.31131	-8.61487	-1.51474
Hs.291533	RASSF3	Ras association (RalGDS/AF-6) domain family 3	-7.8749	-5.00254	-4.55094	-7.22309	-5.72481
Hs.322430	NDRG4	NDRG family member 4	-8.96653	-0.751884	-8.17784	-8.0919	-5.01988
Hs.43670	KIF3A	Kinesin family member 3A	-10.8196	-2.63654	-8.49904	-7.22802	-4.4021
Hs.532492	ACP2	Acid phosphatase 2, lysosomal	-11.3703	-4.91313	-5.31496	-7.22819	-2.98784
Hs.23585	CAMSAP1L1	Calmodulin regulated spectrin-associated protein 1-like 1	-8.96711	-6.05437	-7.01137	-5.04082	-5.78724
Hs.235750	TIMM10	Translocase of inner mitochondrial membrane 10 homolog (yeast)	-11.5628	-4.82841	-6.81471	-7.23678	-5.60909
Hs.461379	GABARAPL2	GABA(A) receptor-associated protein-like 2	-7.96278	-4.57364	-5.52773	-7.24593	-6.49526
Hs.522699	COX7B	Cytochrome c oxidase subunit VIIb	-9.0105	-4.59524	-3.42765	-5.61476	-5.74256
Hs.446320	RPP14	Ribonuclease P 14kDa subunit	-11.9366	-1.98235	-7.25941	-5.07882	-6.70656
Hs.4295	PSMD12	Proteasome (prosome, macropain) 26S subunit, non-ATPase, 12	-8.17259	-1.54999	-7.81496	-11.9786	-5.69458
Hs.534309	CRIP2	Cysteine-rich protein 2	-10.4092	2.19225	-11.221	-7.26921	-5.60326
Hs.69997	ZNF238	Zinc finger protein 238	-6.55356	-4.71208	-7.26759	-12.3875	-0.80398
Hs.489365		Transcribed locus, strongly similar to NP_001274.1 adaptor-related protein complex 1, sigma 1 subunit isoform 1; clathrin-associated/assembly/adaptor protein, small 1 (19kD); AP1S1adaptor-related protein complex 1, sigma 1 subunit [Homo sapiens]	-11.7725	-3.84201	-7.26885	-4.11461	-6.60704
Hs.532755	GTL3	Gene trap locus 3 (mouse)	-7.70459	-2.39522	-7.81807	-7.27964	-8.0863
Hs.524688	HPCAL4	Hippocalcin like 4	-7.16236	-5.75504	-7.28693	-6.01144	-7.53316
Hs.21365	NAP1L3	Nucleosome assembly protein 1-like 3	-5.42615	-4.6648	-4.85147	-7.29103	-7.28066
Hs.134822	SNX2	Sorting nexin 2	-8.36632	-4.09707	-7.29329	-8.46103	-5.74968
Hs.498455		Transcribed locus, strongly similar to XP_040265.6 PREDICTED: KIAA0217 protein [Homo sapiens]	-9.05265	-3.73941	-7.60825	-7.54273	-3.92936
Hs.522680	DLG3	Discs, large homolog 3 (neuroendocrine-dlg, Drosophila)	-5.82804	0.40164	-7.29787	-7.33161	-6.19013
Hs.517559	EIF4ENIF1	Eukaryotic translation initiation factor 4E nuclear import factor 1	-8.00594	-2.84283	-7.29883	-10.4148	-6.61983
Hs.75823	MLLT11	Myeloid/lymphoid or mixed-lineage leukemia (trithorax homolog, Drosophila); translocated to, 11	-8.28121	-4.21671	-8.83693	-8.04277	-5.73013
Hs.59523	GSPT2	G1 to S phase transition 2	-9.06387	-1.17293	-6.61295	-10.6998	-6.31501
Hs.475506	IQSEC1	IQ motif and Sec7 domain 1	-8.78467	-3.09822	-8.42219	-7.32472	-6.80291
Hs.412842	C10orf7	Chromosome 10 open reading frame 7	-9.08763	-1.13122	-6.25805	-7.94428	-6.78731
Hs.355264	CYB561	Cytochrome b-561	-9.1371	-4.61421	-9.13196	-3.16947	-4.51275
Hs.196534	ALK	Anaplastic lymphoma kinase (Ki-1)	-9.09483	-3.3117	-7.23423	-10.0402	-5.95262
Hs.2795	LDHA	Lactate dehydrogenase A	-10.1917	-4.94351	-6.93802	-4.73182	-5.76027
Hs.5324	C2orf25	Chromosome 2 open reading frame 25	-10.4424	-4.61468	-3.44318	-4.66676	-6.91226
Hs.434971	TRO	Trophinin	-11.9004	-3.75457	-7.32192	-7.56386	-3.70039
Hs.23111	FARSLA	Phenylalanine-tRNA synthetase-like, alpha subunit	-8.60935	-4.30117	-9.66056	-7.94281	-5.77304
Hs.75527	ADSL	Adenylosuccinate lyase	-11.0759	-4.69137	-3.16684	-3.03137	-5.77815
Hs.71787	MRPS7	Mitochondrial ribosomal protein S7	-9.13769	-5.23854	-13.0764	-6.30236	-2.94498
Hs.148680	DRD1IP	Dopamine receptor D1 interacting protein	-7.28054	-4.62442	-7.69304	-11.8982	-4.88472
Hs.491548		Transcribed locus, strongly similar to NP_078921.1 hypothetical protein FLJ13842 [Homo sapiens]	-10.6144	1.34735	-10.2207	-7.36986	-3.62493
Hs.279061	C17orf25	Chromosome 17 open reading frame 25	-8.17887	-3.49349	-7.34939	-9.76437	-9.17922
Hs.528834	NUDT21	Nudix (nucleoside diphosphate linked moiety X)-type motif 21	-8.886	-5.42045	-6.58296	-7.37406	-5.97231
Hs.430425	GNB1	Guanine nucleotide binding protein (G protein), beta polypeptide 1	-9.06163	-4.62679	-6.84357	-9.01585	-7.94204
Hs.173524	KIAA0430	Limkain b1	-7.32076	-2.16567	-7.3513	-8.97401	-7.10878
Hs.512815	AP3D1	Adaptor-related protein complex 3, delta 1 subunit	-3.58675	-2.73042	-8.04322	-8.51948	-5.81947
Hs.306834	FKBP1B	FK506 binding protein 1B, 12.6 kDa	-9.15001	-4.64949	-7.74503	-5.6201	-5.7767
Hs.111554	ARL4C	ADP-ribosylation factor-like 4C	-10.3127	-4.07367	-11.7559	-5.12253	-5.82511
Hs.472010	PRNP	Prion protein (p27-30) (Creutzfeldt-Jakob disease, Gerstmann-Strausler-Scheinker syndrome, fatal familial insomnia)	-9.15775	-3.86875	-6.80441	-8.04743	-6.08746
Hs.27222	NOLA2	Nucleolar protein family A, member 2 (H/ACA small nucleolar RNPs)	-10.6602	-3.24197	-7.37468	-6.14924	-9.42066
Hs.8395	FLJ10781	Hypothetical protein FLJ10781	-8.21266	-4.64356	-6.69566	-9.90873	-10.5428
Hs.460238	SEC23B	Sec23 homolog B (S. cerevisiae)	-9.18182	-7.17223	-9.04977	-5.5902	-1.73626
Hs.465924	SDHB	Succinate dehydrogenase complex, subunit B, iron sulfur (Ip)	-9.20997	-4.75472	-6.03756	-5.00552	-7.09232
Hs.7768	FIBP	Fibroblast growth factor (acidic) intracellular binding protein	-9.22249	-5.25526	-7.3884	-6.90523	-7.58033
Hs.163645	MOCS2	Molybdenum cofactor synthesis 2	-9.74571	-2.3174	-5.89618	-11.7907	-5.84441
Hs.409210	DZIP3	Zinc finger DAZ interacting protein 3	-10.803	-4.45155	-7.22971	-7.43056	-7.46462
Hs.530823	COPS7A	COP9 constitutive photomorphogenic homolog subunit 7A (Arabidopsis)	-9.61702	-4.93442	-7.39618	-4.45963	-2.71433
Hs.437060	CYCS	Cytochrome c, somatic	-9.2322	-3.99883	-7.2135	-7.62707	-6.37708
Hs.80986	ATP5G1	ATP synthase, H+ transporting, mitochondrial F0 complex, subunit C1 (subunit 9)	-10.5524	-5.20684	-4.00784	-7.43652	-5.47915
Hs.517768	BRP44	Brain protein 44	-9.23369	-5.14163	-7.37013	-6.38193	-7.45347
Hs.7101	ANAPC5	Anaphase promoting complex subunit 5	-9.32743	-4.41534	-7.1717	-7.44585	-5.99323
Hs.476680	SRP46	Splicing factor, arginine/serine-rich, 46kD	-9.52551	-6.90338	-4.20851	-6.94316	-5.86108
Hs.12409	SST	Somatostatin	-9.24501	-0.681245	-13.942	-7.58123	-5.00979
Hs.199776		Transcribed locus, strongly similar to NP_002230.1 potassium inwardly-rectifying channel J3; inward rectifier K+ channel KIR3.1; G protein-activated inward rectifier potassium channel 1 [Homo sapiens]	-10.2045	-6.96734	-7.43019	-6.51439	-2.67073
Hs.289271	CYC1	Cytochrome c-1	-9.2703	-5.08303	-7.4406	-6.39359	-4.25014
Hs.444915	SLC1A1	Solute carrier family 1 (neuronal/epithelial high affinity glutamate transporter, system Xag), member 1	-8.98492	-4.68227	-9.89465	-5.90556	-7.32311
Hs.298990	SMARCA2	SWI/SNF related, matrix associated, actin dependent regulator of chromatin, subfamily a, member 2	-10.1208	-4.72064	-7.44317	-5.75005	-5.123
Hs.513058	TMED3	Transmembrane emp24 protein transport domain containing 3	-11.7714	-4.70979	-6.6363	-5.83651	-6.31048
Hs.348418	DR1	Down-regulator of transcription 1, TBP-binding (negative cofactor 2)	-9.30792	-5.68722	-5.20112	-4.43016	-6.59118
Hs.45140	TMEM35	Transmembrane protein 35	-9.08604	-4.10163	-7.46021	-12.1948	-8.57179
Hs.446392	DYNLT3	Dynein, light chain, Tctex-type 3	-4.99964	-3.05697	-7.46236	-7.75635	-6.59657
Hs.130849	COG8	Component of oligomeric golgi complex 8	-14.0103	-5.47823	-7.46356	-5.11963	-5.91446
Hs.37558	RFK	Riboflavin kinase	-8.78271	-5.09469	-7.38817	-7.51846	-10.0654
Hs.533709	BSCL2	Bernardinelli-Seip congenital lipodystrophy 2 (seipin)	-8.02197	-3.16562	-8.77038	-13.6398	-5.92626
Hs.444046	NETO2	Neuropilin (NRP) and tolloid (TLL)-like 2	-9.33416	-3.90828	-11.6157	-8.69244	-4.86603
Hs.370487	B4GALT5	UDP-Gal:betaGlcNAc beta 1,4- galactosyltransferase, polypeptide 5	-10.0264	-2.63772	-7.46745	-7.67641	-1.63144
Hs.434875	CAMK1	Calcium/calmodulin-dependent protein kinase I	-9.33955	-0.955733	-7.47497	-10.132	-7.66747
Hs.4900	CIAPIN1	Cytokine induced apoptosis inhibitor 1	-16.2552	-4.60457	-11.1805	-6.32667	-5.93744
Hs.506216	PPFIA2	Protein tyrosine phosphatase, receptor type, f polypeptide (PTPRF), interacting protein (liprin), alpha 2	-9.34167	-0.753851	-8.93718	-11.2849	-3.43837
Hs.552	SRD5A1	Steroid-5-alpha-reductase, alpha polypeptide 1 (3-oxo-5 alpha-steroid delta 4-dehydrogenase alpha 1)	-12.734	-4.47687	-6.17155	-7.54166	-6.48041
Hs.13351	LANCL1	LanC lantibiotic synthetase component C-like 1 (bacterial)	-6.09434	-5.50986	-7.49008	-6.11117	-7.60195
Hs.309641	RNF11	Ring finger protein 11	-9.74262	-6.1259	-5.45269	-7.54989	-4.49566
Hs.108332	UBE2D2	Ubiquitin-conjugating enzyme E2D 2 (UBC4/5 homolog, yeast)	-9.35233	-3.70802	-7.80304	-6.73283	-7.51063
Hs.472119	MKKS	McKusick-Kaufman syndrome	-9.5986	-3.46312	-7.5016	-7.13862	-7.22992
Hs.10326	COPE	Coatomer protein complex, subunit epsilon	-9.37027	-4.28677	-7.53659	-12.1177	-4.55892
Hs.515860	MAPRE3	Microtubule-associated protein, RP/EB family, member 3	-10.2249	-2.10193	-7.54525	-8.95903	-2.32055
Hs.170737	UBE1DC1	Ubiquitin-activating enzyme E1-domain containing 1	-10.1037	-3.63261	-11.5649	-4.88719	-5.98577
Hs.172865	CSTF1	Cleavage stimulation factor, 3' pre-RNA, subunit 1, 50kDa	-9.81096	-2.04912	-7.54898	-13.2101	-5.26283
Hs.76480	UBL4A	Ubiquitin-like 4A	-9.38181	-2.98198	-6.5038	-8.15266	-6.56964
Hs.924	CRYM	Crystallin, mu	-8.40112	-5.57614	-7.55937	-1.56452	-8.9525
Hs.147492	PEG10	Paternally expressed 10	-6.83332	-4.76531	-5.16349	-14.9542	-9.85391
Hs.503860	PTS	6-pyruvoyltetrahydropterin synthase	-9.39273	-6.25446	-8.41276	-6.64199	-5.06726
Hs.157394	HAGH	Hydroxyacylglutathione hydrolase	-11.5565	-4.38727	-7.69903	-7.58195	-5.7349
Hs.484241	CLTB	Clathrin, light polypeptide (Lcb)	-9.40167	-4.65136	-6.61193	-7.98712	-6.64416
Hs.279920		Transcribed locus, strongly similar to NP_003395.1 tyrosine 3-monooxygenase/tryptophan 5-monooxygenase activation protein, beta polypeptide; 14-3-3 protein beta/alpha; protein kinase C inhibitor protein-1; protein 1054; brain protein 14-3-3, beta isoform [Homo sapiens]	-9.40384	-6.4927	-7.37272	-14.0566	-5.72994
Hs.30174	SNAPC5	Small nuclear RNA activating complex, polypeptide 5, 19kDa	-13.9507	-4.48224	-11.3812	-3.61531	-6.0052
Hs.416994	POP7	Processing of precursor 7, ribonuclease P subunit (S. cerevisiae)	-13.8164	-2.23433	-8.92206	-5.30788	-6.01518
Hs.443723	GRPEL1	GrpE-like 1, mitochondrial (E. coli)	-11.3135	-1.54946	-9.73289	-6.53986	-6.0332
Hs.19492	PCDH8	Protocadherin 8	-8.63175	1.93425	-7.58537	-15.0662	-7.37177
Hs.260041	CASD1	CAS1 domain containing 1	-6.35828	-4.79011	-6.80737	-8.25654	-7.0151
Hs.146806	CUL1	Cullin 1	-9.40738	-3.09989	-8.05995	-9.42253	-6.05155
Hs.89655	PTPRN	Protein tyrosine phosphatase, receptor type, N	-9.43529	-2.72699	-10.2356	-6.29884	-6.29025
Hs.80296	PCP4	Purkinje cell protein 4	-13.7651	-4.79588	-6.10882	-2.3121	-7.46953
Hs.478153	SERPINI1	Serpin peptidase inhibitor, clade I (neuroserpin), member 1	-9.4574	-0.507833	-8.16209	-6.25265	-8.95868
Hs.269092	CDYL	Chromodomain protein, Y-like	-10.0262	-5.26726	-7.60713	-6.60832	-2.94631
Hs.100915	PEX16	Peroxisomal biogenesis factor 16	-9.45943	-4.50731	-8.10806	-12.4055	-5.06158
Hs.513043	IMP3	IMP3, U3 small nucleolar ribonucleoprotein, homolog (yeast)	-9.46691	-3.37671	-8.95211	-7.39136	-7.48671
Hs.189772	CCT2	Chaperonin containing TCP1, subunit 2 (beta)	-11.4916	-5.36851	-7.60965	-6.36831	-5.50832
Hs.346868	EBNA1BP2	EBNA1 binding protein 2	-10.7283	-4.30421	-4.719	-7.81377	-6.0863
Hs.528671	C12orf43	Chromosome 12 open reading frame 43	-10.368	-4.58888	-9.72961	-4.92652	-6.08948
Hs.145726	BNIP1	BCL2/adenovirus E1B 19kDa interacting protein 1	-10.2465	-4.08015	-7.64696	-11.6442	-5.71315
Hs.146679	SPATS2	Spermatogenesis associated, serine-rich 2	-11.7476	-3.03762	-7.66653	-8.45556	-5.64973
Hs.208759	NLK	Nemo-like kinase	-10.2978	-4.1504	-9.10286	-4.55636	-6.1205
Hs.476284	DOCK3	Dedicator of cytokinesis 3	-9.53109	-3.82657	-7.6716	-9.38901	-6.19199
Hs.132499	ARPC5L	Actin related protein 2/3 complex, subunit 5-like	-9.5426	-3.04965	-6.91568	-12.4617	-8.97806
Hs.433332		Transcribed locus, strongly similar to NP_068805.1 mitogen-activated protein kinase kinase 1 interacting protein 1; MEK partner 1; MEK binding partner 1 [Homo sapiens]	-11.0604	-3.99656	-6.30973	-8.31233	-6.12278
Hs.83916	ASB15	Ankyrin repeat and SOCS box-containing 15	-9.55056	-6.1203	-7.45694	-5.92878	-6.43065
Hs.444212	VSNL1	Visinin-like 1	-9.5611	-7.38415	-9.75211	-7.38716	-5.63187
Hs.433203	HSPC171	HSPC171 protein	-9.56837	-4.91436	-9.64055	-6.60863	-5.14891
Hs.369430	PAM	Peptidylglycine alpha-amidating monooxygenase	-7.56805	-4.84061	-9.44009	-7.38337	-8.85345
Hs.175905	AUH	AU RNA binding protein/enoyl-Coenzyme A hydratase	-9.80409	-1.55856	-7.70051	-7.09163	-6.65562
Hs.187866	NPTN	Neuroplastin	-7.13093	-4.84968	-7.15286	-14.474	-7.4328
Hs.315186	PCSK2	Proprotein convertase subtilisin/kexin type 2	-7.31719	-4.94374	-8.00023	-7.80317	-5.65457
Hs.521651	STMN2	Stathmin-like 2	-7.69297	-5.70197	-7.71686	-9.17996	-4.79581
Hs.79064	DHPS	Deoxyhypusine synthase	-9.57624	-3.96487	-11.9466	-7.9739	-5.89011
Hs.433839	EEF1A2	Eukaryotic translation elongation factor 1 alpha 2	-7.95191	-6.11768	-6.20258	-8.09162	-6.1465
Hs.469386		CDNA FLJ34214 fis, clone FCBBF3021807	-9.64731	-3.84968	-7.72207	-4.14667	-8.23385
Hs.464985	RIT2	Ras-like without CAAX 2	-9.58107	-4.24986	-9.64908	-6.08705	-6.39576
Hs.6076	COPS3	COP9 constitutive photomorphogenic homolog subunit 3 (Arabidopsis)	-9.58171	-4.62998	-9.64952	-7.19083	-6.84655
Hs.185677	NEDD4L	Neural precursor cell expressed, developmentally down-regulated 4-like	-6.52251	-2.31373	-8.80671	-7.82048	-6.88998
Hs.248941	TAF9	TAF9 RNA polymerase II, TATA box binding protein (TBP)-associated factor, 32kDa	-11.7235	-3.59201	-5.23202	-10.7953	-6.17161
Hs.258314	BRE	Brain and reproductive organ-expressed (TNFRSF1A modulator)	-9.88678	-2.52679	-7.74041	-5.77106	-6.61938
Hs.119177	ARF3	ADP-ribosylation factor 3	-8.74181	-4.25431	-11.0478	-8.24376	-6.17546
Hs.255973	CRI1	CREBBP/EP300 inhibitor 1	-9.59866	-7.12636	-6.4874	-6.81036	-6.30133
Hs.104123	PRPS2	Phosphoribosyl pyrophosphate synthetase 2	-12.2201	-0.86941	-7.74545	-0.740807	-6.33908
Hs.441498	STAM	Signal transducing adaptor molecule (SH3 domain and ITAM motif) 1	-9.45646	-4.55176	-10.1276	-15.1191	-6.18518
Hs.470728	MTX2	Metaxin 2	-9.61337	-4.84993	-9.94425	-7.7502	-6.86002
Hs.327068		Transcribed locus, strongly similar to XP_521482.1 PREDICTED: similar to coiled-coil domain containing 6 [Pan troglodytes]	-7.43166	-5.01095	-7.76581	-9.08824	-4.69411
Hs.181300	SEL1L	Sel-1 suppressor of lin-12-like (C. elegans)	-8.46304	-4.9078	-8.59079	-9.77478	-4.99211
Hs.285197	SRPK2	SFRS protein kinase 2	-9.62984	-8.00485	-9.09133	-6.6359	-6.00602
Hs.458426	CCK	Cholecystokinin	-9.63236	1.43684	-9.30283	-13.8779	-2.57163
Hs.134974	GAP43	Growth associated protein 43	-7.97688	-6.78057	-7.77856	-8.04544	-6.21708
Hs.48924	ARMCX2	Armadillo repeat containing, X-linked 2	-8.60506	-2.57197	-7.78455	-9.96887	-7.64713
Hs.504284	PEX11B	Peroxisomal biogenesis factor 11B	-8.58045	-2.30646	-7.90096	-8.85595	-6.21869
Hs.411472		MRNA; cDNA DKFZp686F1745 (from clone DKFZp686F1745)	-10.5033	-2.3379	-8.26498	-7.93948	-1.20914
Hs.303609	ST6GALNAC5	ST6 (alpha-N-acetyl-neuraminyl-2,3-beta-galactosyl-1,3)-N-acetylgalactosaminide alpha-2,6-sialyltransferase 5	-8.03756	2.2136	-7.78638	-9.58148	-10.2937
Hs.278569	SNX17	Sorting nexin 17	-11.3177	-4.92108	-9.85802	-5.37513	-4.42436
Hs.369932	TASP1	Taspase, threonine aspartase, 1	-16.1749	-5.70279	-7.80215	-3.75508	-4.49932
Hs.483473	C5orf5	Chromosome 5 open reading frame 5	-8.8824	-4.92369	-7.09988	-11.4254	-8.99525
Hs.520640	ACTB	Actin, beta	-9.64818	-6.03437	-7.81337	-7.57397	-5.16559
Hs.274772	C15orf15	Chromosome 15 open reading frame 15	-13.551	-4.92598	-6.83626	-7.32148	-6.45479
Hs.530024	C7orf24	Chromosome 7 open reading frame 24	-11.9083	-3.09419	-8.65183	-7.9587	-4.37039
Hs.13285	KCNV1	Potassium channel, subfamily V, member 1	-13.0881	2.91469	-15.4168	-7.96653	-6.13235
Hs.412019	CCDC28A	Coiled-coil domain containing 28A	-9.66242	3.14691	-5.3625	-13.6201	-6.45813
Hs.420036	GAD1	Glutamate decarboxylase 1 (brain, 67kDa)	-9.66375	-5.46997	-9.26015	-6.78157	-6.27145
Hs.484547	FARS2	Phenylalanine-tRNA synthetase 2 (mitochondrial)	-9.67197	-4.8239	-8.13162	-8.25439	-6.05611
Hs.436405	IDH3B	Isocitrate dehydrogenase 3 (NAD+) beta	-12.8237	-4.93677	-9.24446	-7.38185	-5.06207
Hs.129278	CCDC91	Coiled-coil domain containing 91	-9.69235	-4.77247	-8.35069	-8.67362	-6.26506
Hs.301048	SEH1L	SEH1-like (S. cerevisiae)	-9.01008	-3.40799	-7.85422	-13.1192	-9.09167
Hs.19121	AP2A2	Adaptor-related protein complex 2, alpha 2 subunit	-9.69892	-0.736828	-8.59248	-9.58999	-5.42855
Hs.524488	DGKA	Diacylglycerol kinase, alpha 80kDa	-9.71143	-4.66263	-8.96003	-4.53892	-7.15301
Hs.269542	ARMC1	Armadillo repeat containing 1	-7.42731	-5.31836	-7.8835	-6.89193	-8.21518
Hs.496666	2006-09-06	Septin 6	-11.2842	-5.33722	-7.88634	-1.95302	0.0764972
Hs.440364	DYNC1I1	Dynein, cytoplasmic 1, intermediate chain 1	-9.04342	-4.08583	-7.90002	-15.4333	-11.3703
Hs.513057	RANBP5	RAN binding protein 5	-12.1364	-4.97682	-10.5697	-5.78312	-3.87719
Hs.79064	DHPS	Deoxyhypusine synthase	-9.74557	-4.67284	-8.76922	-7.45285	-7.9381
Hs.4865	SCN3B	Sodium channel, voltage-gated, type III, beta	-6.32511	-2.2955	-9.89638	-9.50852	-6.35402
Hs.272630	ATP6V1D	ATPase, H+ transporting, lysosomal 34kDa, V1 subunit D	-9.34976	-4.47662	-9.69753	-8.17635	-6.35647
Hs.506215	RARS	Arginyl-tRNA synthetase	-15.3139	-3.55408	-7.92055	-10.751	-5.55247
Hs.17118	C1orf149	Chromosome 1 open reading frame 149	-13.5392	-6.09145	-7.49221	-4.59931	-6.36521
Hs.201776	PEG3	Paternally expressed 3	-9.76433	-3.73482	-8.62252	-4.50326	-7.76306
Hs.124126	ARPC1A	Actin related protein 2/3 complex, subunit 1A, 41kDa	-12.2904	-7.19031	-6.95734	-8.10806	-5.66781
Hs.213394	EPB41L3	Erythrocyte membrane protein band 4.1-like 3	-7.63286	-6.51752	-9.4299	-5.0209	-6.37719
Hs.266826	ARMC8	Armadillo repeat containing 8	-11.0456	-5.49918	-7.95093	-5.78073	-3.81705
Hs.50308	HIP2	Huntingtin interacting protein 2	-9.79075	-6.41095	-7.9346	-8.63546	-5.9871
Hs.792	TRIM23	Tripartite motif-containing 23	-11.7656	-4.59638	-10.6378	-5.07231	-6.38999
Hs.4276	BHLHB9	Basic helix-loop-helix domain containing, class B, 9	-14.137	-5.14485	-6.88373	-6.51068	-6.41609
Hs.368214	TTC3	Tetratricopeptide repeat domain 3	-8.13791	-5.02144	-7.96688	-8.20168	-4.3029
Hs.18349	MRPL15	Mitochondrial ribosomal protein L15	-10.0448	-3.76453	-7.73984	-8.16163	-7.91724
Hs.482043	NNT	Nicotinamide nucleotide transhydrogenase	-9.81538	-4.58644	-9.72082	-6.13728	-8.62457
Hs.124112	UGT1A9	UDP glucuronosyltransferase 1 family, polypeptide A9	-9.82096	-3.42687	-8.49574	-9.80549	-3.61894
Hs.282878	KLHL12	Kelch-like 12 (Drosophila)	-9.82336	-4.61228	-8.6814	-8.53893	-3.92617
Hs.13438		Clone 24626 mRNA sequence	-9.82683	-2.25414	-6.63171	-13.1674	-8.67393
Hs.169358	TXNDC13	Thioredoxin domain containing 13	-9.95771	-4.12374	-7.99483	-9.89359	-4.31466
Hs.350702	NIFUN	NifU-like N-terminal domain containing	-12.5271	-2.09364	-7.0261	-8.17716	-12.4782
Hs.94896	TMEM14A	Transmembrane protein 14A	-10.3729	-5.02836	-7.60467	-5.28316	-11.4354
Hs.408652	KIAA1797	KIAA1797	-9.65452	-5.55858	-8.00486	-6.34706	-11.7325
Hs.199814	TRHDE	Thyrotropin-releasing hormone degrading enzyme	-10.1043	-2.86281	-9.08893	-8.18678	-1.9912
Hs.196952	HLF	Hepatic leukemia factor	-9.6049	-5.40927	-12.5238	-8.19048	-6.12104
Hs.106650	TMEM70	Transmembrane protein 70	-0.323433	-5.70549	-3.15585	-8.20203	-6.72553
Hs.31439	SPINT2	Serine peptidase inhibitor, Kunitz type, 2	-8.10354	-5.06365	-8.31261	-7.41274	-6.50081
Hs.66726	KCNJ9	Potassium inwardly-rectifying channel, subfamily J, member 9	-9.89254	-6.57753	-8.79203	-4.82675	-3.37851
Hs.104925	ENC1	Ectodermal-neural cortex (with BTB-like domain)	-7.28735	-2.47174	-8.60885	-8.22571	-7.19133
Hs.485729	RIMS1	Regulating synaptic membrane exocytosis 1	-14.3733	-7.34519	-8.05942	-5.16637	-4.60532
Hs.512973	PTPLAD1	Protein tyrosine phosphatase-like A domain containing 1	-10.0269	-6.88295	-8.06186	-7.11831	-3.94645
Hs.518731	UCHL1	Ubiquitin carboxyl-terminal esterase L1 (ubiquitin thiolesterase)	-9.10484	-4.33202	-8.7384	-13.7659	-6.51938
Hs.284279	HMOX2	Heme oxygenase (decycling) 2	-10.7686	-2.06971	-9.69489	-6.56927	-6.52996
Hs.435051	CDKN2D	Cyclin-dependent kinase inhibitor 2D (p19, inhibits CDK4)	-9.9313	-4.88764	-11.2563	-9.60878	-6.31912
Hs.493668	NDUFB6	NADH dehydrogenase (ubiquinone) 1 beta subcomplex, 6, 17kDa	-9.94156	-5.75536	-5.62494	-8.23608	-7.76416
Hs.511768	DCTN3	Dynactin 3 (p22)	-15.8587	-1.96871	-8.11654	-10.0446	-5.56524
Hs.438970		Transcribed locus, strongly similar to NP_078941.2 nuclear receptor co-repressor/HDAC3 complex subunit; TBL1-related protein 1 [Homo sapiens]	-9.6315	-6.54897	-8.11814	-7.95849	-7.75651
Hs.469944	PLEKHB2	Pleckstrin homology domain containing, family B (evectins) member 2	-9.85041	-5.9104	-10.745	-8.2794	-5.05765
Hs.412117	ANXA6	Annexin A6	-12.5242	-4.23871	-11.0147	-7.43026	-6.58216
Hs.310645	RAB1A	RAB1A, member RAS oncogene family	-10.6595	-6.91041	-8.13458	-6.2302	-5.58816
Hs.524250	GABARAPL1	GABA(A) receptor-associated protein like 1	-14.3697	-1.5723	-9.58128	-8.28856	-6.56233
Hs.25300	PI4KII	Phosphatidylinositol 4-kinase type II	-9.73809	-4.21658	-8.15556	-8.66002	-6.60634
Hs.216226	SYNGR1	Synaptogyrin 1	-10.0111	-4.06777	-8.90104	-4.85808	-6.84265
Hs.525063	TMEM126B	Transmembrane protein 126B	-9.03575	-5.38393	-6.16607	-10.5719	-6.60089
Hs.255015		CDNA FLJ35538 fis, clone SPLEN2002463	-10.0552	-7.96214	-7.76919	-7.55129	-7.52025
Hs.464912	P15RS	Hypothetical protein FLJ10656	-12.1535	-7.05866	-8.19527	-5.82224	-5.58025
Hs.498313	ADSS	Adenylosuccinate synthase	-8.48422	-5.16105	-9.41069	-8.02806	-6.62566
Hs.152978	PSME3	Proteasome (prosome, macropain) activator subunit 3 (PA28 gamma; Ki)	-11.9699	-5.12834	-10.6753	-5.52251	-5.82788
Hs.464734	SNRPD1	Small nuclear ribonucleoprotein D1 polypeptide 16kDa	-10.6847	-3.94846	-8.20319	-6.19808	-7.35781
Hs.471156	ABI2	Abl interactor 2	-10.1068	-4.34028	-9.43624	-6.6274	-8.1057
Hs.280604	PPP3R1	Protein phosphatase 3 (formerly 2B), regulatory subunit B, 19kDa, alpha isoform (calcineurin B, type I)	-12.9572	-1.87921	-8.25332	-7.48106	-8.88733
Hs.524009	AASDHPPT	Aminoadipate-semialdehyde dehydrogenase-phosphopantetheinyl transferase	-6.4369	-5.16941	-6.40595	-10.2845	-7.74509
Hs.70769	C6orf162	Chromosome 6 open reading frame 162	-10.1547	-5.78205	-7.03202	-5.57609	-6.98316
Hs.504031	FXYD6	FXYD domain containing ion transport regulator 6	-10.1565	-5.74614	-8.64784	-3.37127	-1.54984
Hs.485278	RNF8	Ring finger protein 8	-10.6959	-2.10301	-8.29011	-11.5657	-6.34546
Hs.314359	EIF3S12	Eukaryotic translation initiation factor 3, subunit 12	-11.7044	-5.7153	-8.30278	-5.12992	-4.92398
Hs.189716	NDUFAB1	NADH dehydrogenase (ubiquinone) 1, alpha/beta subcomplex, 1, 8kDa	-13.7467	-4.93931	-8.18726	-8.44758	-7.45866
Hs.480819	TBC1D9	TBC1 domain family, member 9	-10.1949	-6.72324	-10.7542	-3.42543	-5.46623
Hs.440599	DDX1	DEAD (Asp-Glu-Ala-Asp) box polypeptide 1	-12.5096	-6.2708	-8.313	-7.06396	-5.7132
Hs.229641	SUB1	SUB1 homolog (S. cerevisiae)	-10.1164	-5.18873	-6.24219	-9.53463	-9.44418
Hs.26010	PFKP	Phosphofructokinase, platelet	-11.0469	-1.60133	-9.35242	-8.4851	-0.8531
Hs.132497	PRNPIP	Prion protein interacting protein	-14.1522	-3.8655	-9.63225	-5.47096	-6.73329
Hs.418581	FLJ20160	FLJ20160 protein	-12.3182	-5.19967	-10.189	-3.77512	-2.28547
Hs.439152	NIT2	Nitrilase family, member 2	-10.9016	-2.76255	-8.32197	-5.25695	-7.97901
Hs.44424	SLC6A15	Solute carrier family 6, member 15	-14.989	-5.20376	-18.3538	-5.79984	-5.16185
Hs.368149	CCT7	Chaperonin containing TCP1, subunit 7 (eta)	-14.2399	-5.87441	-8.28987	-6.40988	-6.77019
Hs.515255	LSM4	LSM4 homolog, U6 small nuclear RNA associated (S. cerevisiae)	-13.9462	-5.21216	-9.60249	-4.87311	-3.98687
Hs.36587	PPP1R7	Protein phosphatase 1, regulatory subunit 7	-10.8777	-3.66114	-8.36355	-1.9029	-6.9454
Hs.250758	PSMC3	Proteasome (prosome, macropain) 26S subunit, ATPase, 3	-10.2693	-5.99806	-7.78968	-5.58954	-7.01703
Hs.202010	PLCL2	Phospholipase C-like 2	-10.2873	-3.47957	-8.8202	-3.25037	-7.22665
Hs.468442		Transcribed locus, strongly similar to XP_512771.1 PREDICTED: hypothetical protein XP_512771 [Pan troglodytes]	-9.6501	-4.51266	-9.49884	-10.4489	-6.79076
Hs.460095	C16orf45	Chromosome 16 open reading frame 45	-10.3003	-3.82379	-8.64502	-13.7622	-5.65749
Hs.161181	PRPF18	PRP18 pre-mRNA processing factor 18 homolog (S. cerevisiae)	-12.6625	-5.23304	-7.6576	-7.99189	-10.5667
Hs.497674		Transcribed locus, strongly similar to XP_375837.2 PREDICTED: family with sequence similarity 34, member A [Homo sapiens]	-7.65002	-6.36514	-8.62823	-3.19988	-6.80646
Hs.441145	ENTPD3	Ectonucleoside triphosphate diphosphohydrolase 3	-16.8239	-2.74804	-9.82815	-4.95077	-6.83362
Hs.412587	RAD51C	RAD51 homolog C (S. cerevisiae)	-10.3411	-7.10955	-10.8091	-5.23453	-4.36959
Hs.407995	MIF	Macrophage migration inhibitory factor (glycosylation-inhibiting factor)	-10.3471	-6.0012	-5.22695	-13.4942	-4.90998
Hs.492427	NCALD	Neurocalcin delta	-13.7159	-0.372139	-13.7577	-8.58386	-2.01514
Hs.131711	DLD	Dihydrolipoamide dehydrogenase	-10.3617	-6.14317	-8.86638	-4.45139	-4.83358
Hs.374180	SCAMP5	Secretory carrier membrane protein 5	-8.17091	-1.30409	-8.46204	-10.5952	-7.21083
Hs.498727	DHCR24	24-dehydrocholesterol reductase	-8.12674	-4.43708	-12.6451	-8.59281	-7.17997
Hs.517338	ATP6V1E1	ATPase, H+ transporting, lysosomal 31kDa, V1 subunit E1	-7.02314	-5.25604	-6.1883	-10.6271	-12.2226
Hs.516726	SCG2	Secretogranin II (chromogranin C)	-7.81785	-5.25616	-11.4287	-7.43237	-7.78946
Hs.367854	PRMT5	Protein arginine methyltransferase 5	-12.9267	-1.82789	-11.6391	-7.32806	-6.87542
Hs.199343	PCDHA6	Protocadherin alpha 6	-12.6769	-5.01716	-8.20017	-9.0943	-6.87709
Hs.221407	DCUN1D4	DCN1, defective in cullin neddylation 1, domain containing 4 (S. cerevisiae)	-10.3817	-5.33447	-8.54376	-10.5714	-5.30087
Hs.432330	RRAGA	Ras-related GTP binding A	-10.9035	-4.22278	-6.00086	-9.63625	-6.8942
Hs.209983	STMN1	Stathmin 1/oncoprotein 18	-10.6792	-6.03953	-8.54419	-4.3776	-0.58325
Hs.295449	PVALB	Parvalbumin	-10.9039	-5.27272	-18.9917	-1.62078	0.146517
Hs.463466	CA10	Carbonic anhydrase X	-13.1689	-4.83874	-12.3975	-8.65966	0.725874
Hs.113684	CDH12	Cadherin 12, type 2 (N-cadherin 2)	-10.428	-0.568558	-10.7053	-5.07417	-6.91257
Hs.257008	PLD3	Phospholipase D family, member 3	-10.921	-5.28918	-6.89933	-11.7919	-3.8412
Hs.280342	PRKAR1A	Protein kinase, cAMP-dependent, regulatory, type I, alpha (tissue specific extinguisher 1)	-10.4145	-7.95397	-6.57956	-7.39768	-7.66568
Hs.184877		Transcribed locus, strongly similar to XP_523558.1 PREDICTED: solute carrier family 25 (mitochondrial carrier; oxoglutarate carrier), member 11 [Pan troglodytes]	-10.438	-4.82345	-11.8613	-9.8869	-6.72127
Hs.22920	C20orf103	Chromosome 20 open reading frame 103	-10.232	-0.632415	-8.7136	-14.7618	-6.96319
Hs.321541	RAB11A	RAB11A, member RAS oncogene family	-12.8851	-3.06693	-7.87672	-10.5632	-6.96467
Hs.467981	SLC30A3	Solute carrier family 30 (zinc transporter), member 3	-10.4545	0.35466	-10.1153	-9.2859	-1.44159
Hs.156540	SCG5	Secretogranin V (7B2 protein)	-8.43432	-5.31318	-7.03064	-12.0416	-7.50988
Hs.24301	POLR2E	Polymerase (RNA) II (DNA directed) polypeptide E, 25kDa	-9.87675	-5.31507	-8.83361	-11.4161	-4.45122
Hs.3887	PSMD1	Proteasome (prosome, macropain) 26S subunit, non-ATPase, 1	-16.4379	-3.98088	-12.8836	-8.72673	-6.51403
Hs.199068	CAMK1G	Calcium/calmodulin-dependent protein kinase IG	-12.4715	-2.01714	-10.8646	-8.72687	-6.33425
Hs.512144		Transcribed locus, strongly similar to NP_054884.1 hormone-regulated proliferation-associated 20 kDa protein; HSPC125 protein; My013 protein; hormone-regulated proliferation-associated protein, 20 kDa [Homo sapiens]	-10.5568	-5.53176	-8.36655	-7.77528	-8.31653
Hs.102798	PSMA1	Proteasome (prosome, macropain) subunit, alpha type, 1	-10.5719	-4.87655	-9.06033	-8.34034	-10.4893
Hs.292689	VDP	Vesicle docking protein p115	-9.61243	-5.52656	-8.68144	-5.84623	-7.03212
Hs.370102	ZCD1	Chromosome 10 open reading frame 70	-10.7828	-4.65794	-8.66329	-8.24335	-7.40549
Hs.516217	UGP2	UDP-glucose pyrophosphorylase 2	-14.3588	-3.68266	-7.75054	-8.78851	-7.90537
Hs.443837	NPEPPS	Aminopeptidase puromycin sensitive	-16.1792	-2.87064	-17.7311	-7.73611	-7.06591
Hs.32945	GRM1	Glutamate receptor, metabotropic 1	-12.008	-5.32829	-8.33163	-13.2285	-4.80473
Hs.352341	STCH	Stress 70 protein chaperone, microsome-associated, 60kDa	-12.7556	-4.46043	-8.04753	-8.98675	-7.06862
Hs.12272	BECN1	Beclin 1 (coiled-coil, myosin-like BCL2 interacting protein)	-12.6553	-5.17232	-12.8634	-5.21258	-7.07494
Hs.145469		CDNA FLJ41661 fis, clone FEBRA2026890	-11.1467	-5.93919	-8.68489	-6.43607	-6.06193
Hs.438823	KCNH2	Potassium voltage-gated channel, subfamily H (eag-related), member 2	-11.1215	-4.05817	-8.69809	-11.4798	-5.37304
Hs.406096	ZFAND5	Zinc finger, A20 domain containing 2	-10.6015	-5.09003	-9.60066	-8.84573	-7.91013
Hs.508993		Transcribed locus, strongly similar to NP_004281.1 ring finger protein 14 isoform 1; androgen receptor associated protein 54; triad2 protein [Homo sapiens]	-10.1992	-5.36757	-10.1545	-6.22864	-9.40684
Hs.50223	RBP4	Retinol binding protein 4, plasma	-11.5774	-1.73393	-12.2823	-8.90269	-6.63759
Hs.430439	HIRIP5	HIRA interacting protein 5	-10.7125	-5.99893	-8.92544	-4.11157	-4.6482
Hs.173611	NDUFS2	NADH dehydrogenase (ubiquinone) Fe-S protein 2, 49kDa (NADH-coenzyme Q reductase)	-12.0128	-5.69608	-8.77442	-5.11376	-5.93891
Hs.21213	MYO5A	Myosin VA (heavy polypeptide 12, myoxin)	-12.4787	-4.53881	-9.3151	-5.01271	-7.18744
Hs.375616	SLC17A7	Solute carrier family 17 (sodium-dependent inorganic phosphate cotransporter), member 7	-8.03159	-8.19788	-8.7841	-9.23549	-1.7831
Hs.78977	PCSK1	Proprotein convertase subtilisin/kexin type 1	-11.1499	-0.854195	-14.7108	-4.14294	-7.20199
Hs.80642	STAT4	Signal transducer and activator of transcription 4	-10.7303	0.648101	-10.6251	-0.676215	-8.01988
Hs.488282	SEC61G	Sec61 gamma subunit	-10.7307	-5.29026	-7.25129	-10.3171	-7.25341
Hs.155090	GNB5	Guanine nucleotide binding protein (G protein), beta 5	-10.174	-6.16484	-16.1614	-3.40705	-7.22373
Hs.112023	FLJ38984	Hypothetical protein FLJ38984	-12.0368	4.02627	-8.80986	-11.3559	-3.75489
Hs.101745	SLITRK3	SLIT and NTRK-like family, member 3	-10.7455	-0.767561	-9.27266	-10.6442	-6.01863
Hs.486063	ATG5	ATG5 autophagy related 5 homolog (S. cerevisiae)	-18.8566	-2.92157	-13.2551	-9.05313	-5.05597
Hs.126357	OCRL	Oculocerebrorenal syndrome of Lowe	-9.73253	-5.42293	-10.9906	-9.88301	-6.62476
Hs.363137	TCP1	T-complex 1	-10.7997	-4.32438	-9.35486	-9.99528	-5.38841
Hs.459106	AZIN1	Antizyme inhibitor 1	-13.8213	-5.93997	-8.85161	-5.94793	-1.15653
Hs.471593	LOC645870	Similar to barrier to autointegration factor 1	-12.1423	-4.1724	-8.85415	-7.85966	-8.46522
Hs.288912	TM2D3	TM2 domain containing 3	-9.99784	-4.33604	-9.47688	-14.5789	-7.27186
Hs.298280	ATP5A1	ATP synthase, H+ transporting, mitochondrial F1 complex, alpha subunit 1, cardiac muscle	-10.8362	-7.85062	-10.5426	-6.12017	-7.275
Hs.213470	PSMB7	Proteasome (prosome, macropain) subunit, beta type, 7	-11.3934	-2.77055	-12.4065	-9.10898	-6.12019
Hs.173034			-10.4085	-4.85777	-9.40287	-13.1128	-7.27748
Hs.175934	GABRA1	Gamma-aminobutyric acid (GABA) A receptor, alpha 1	-9.36826	-4.81506	-9.17192	-9.13328	-9.85854
Hs.505326	NELL2	NEL-like 2 (chicken)	-9.16781	-4.26303	-8.8851	-11.1489	-7.51723
Hs.490789	PTPRN2	Protein tyrosine phosphatase, receptor type, N polypeptide 2	-10.8599	-3.71474	-8.92244	-7.20764	-9.06778
Hs.157378	ANKMY2	Ankyrin repeat and MYND domain containing 2	-10.9526	-3.46781	-7.75648	-9.19566	-7.72535
Hs.24678	SGPP1	Sphingosine-1-phosphate phosphatase 1	-9.94556	-6.80634	-8.91742	-9.23815	-7.29417
Hs.249227	ATP6V1G2	ATPase, H+ transporting, lysosomal 13kDa, V1 subunit G2	-10.8876	-6.88347	-8.25182	-13.8582	-6.24566
Hs.431279	NSF	N-ethylmaleimide-sensitive factor	-9.47691	-5.51566	-8.93641	-15.4209	-9.55824
Hs.533709	BSCL2	Bernardinelli-Seip congenital lipodystrophy 2 (seipin)	-9.85561	-4.1328	-9.59907	-14.8263	-7.35876
Hs.368626	RTN1	Reticulon 1	-9.96872	-5.1184	-8.95029	-13.7877	-11.2528
Hs.495851	RPL9	Ribosomal protein L9	-11.1042	-5.53918	-10.6459	-9.06264	-3.1463
Hs.286145	SURB7	SRB7 suppressor of RNA polymerase B homolog (yeast)	-14.2107	-5.04898	-10.1954	-7.20075	-7.39393
Hs.241336		Transcribed locus, strongly similar to XP_513253.1 PREDICTED: hypothetical protein XP_513253 [Pan troglodytes]	-10.9411	-5.63887	-8.15748	-10.6505	-6.40519
Hs.145284	NIF3L1	NIF3 NGG1 interacting factor 3-like 1 (S. pombe)	-12.7355	-3.54015	-12.276	-7.34843	-7.40183
Hs.368884	REEP1	Receptor accessory protein 1	-9.41556	-5.56646	-11.5979	-10.2651	-6.1925
Hs.520383	STX7	Syntaxin 7	-11.1641	-5.39691	-11.0655	-9.34881	-4.36279
Hs.443687	FHL2	Four and a half LIM domains 2	-13.9042	-1.6653	-9.63759	-9.3524	-3.3661
Hs.155090	GNB5	Guanine nucleotide binding protein (G protein), beta 5	-11.2899	-6.44959	-9.0157	-2.86896	-6.08082
Hs.515427	ATP1A3	ATPase, Na+/K+ transporting, alpha 3 polypeptide	-8.83176	-5.58807	-7.68147	-11.5746	-7.45665
Hs.96247	TSNAX	Translin-associated factor X	-11.0133	-5.59299	-6.56358	-8.86881	-7.7196
Hs.126137	ACOT7	Acyl-CoA thioesterase 7	-11.1156	-6.55251	-8.71279	-9.387	-5.71377
Hs.368084	LRPPRC	Leucine-rich PPR-motif containing	-9.71623	-5.66954	-8.6599	-9.40564	-9.40186
Hs.173094	TSPYL5	TSPY-like 5	-11.054	-4.61329	-8.49619	-10.1025	-7.63857
Hs.335551	DLAT	Dihydrolipoamide S-acetyltransferase (E2 component of pyruvate dehydrogenase complex)	-13.0448	-5.38089	-9.10813	-5.27644	-11.2928
Hs.511915	ENO2	Enolase 2 (gamma, neuronal)	-11.1026	-3.93327	-7.85233	-12.3853	-7.62282
Hs.77770	AP3M2	Adaptor-related protein complex 3, mu 2 subunit	-11.7882	-3.17396	-9.1279	-7.80471	-8.39975
Hs.368598	LEREPO4	Likely ortholog of mouse immediate early response, erythropoietin 4	-12.9049	-3.85635	-8.16309	-9.44587	-8.65258
Hs.189716	NDUFAB1	NADH dehydrogenase (ubiquinone) 1, alpha/beta subcomplex, 1, 8kDa	-18.6867	-5.61491	-7.00792	-9.0559	-12.8537
Hs.11899		Transcribed locus, strongly similar to NP_000850.1 3-hydroxy-3-methylglutaryl-Coenzyme A reductase [Homo sapiens]	-8.94945	-5.33976	-9.15319	-11.6092	-10.1629
Hs.444776	ACOT8	Acyl-CoA thioesterase 8	-11.1537	-5.70795	-10.7931	-6.07877	-4.39496
Hs.507755	DCAMKL1	Doublecortin and CaM kinase-like 1	-7.82777	-3.83208	-9.19422	-13.6268	-11.8123
Hs.521461	NEFL	Neurofilament, light polypeptide 68kDa	-10.9471	-4.73821	-11.9401	-9.56059	-9.60448
Hs.485717	SMAP1	Stromal membrane-associated protein 1	-12.4618	-7.35743	-7.6407	-9.60069	-4.39966
Hs.425383	CXorf40A	Chromosome X open reading frame 40A	-13.746	-3.47648	-9.24234	-11.1722	-2.66168
Hs.132858	RAP1GDS1	RAP1, GTP-GDP dissociation stimulator 1	-11.213	-5.21041	-9.61032	-6.33515	-7.66016
Hs.211571	HCCS	Holocytochrome c synthase (cytochrome c heme-lyase)	-13.6768	-5.67346	-8.69451	-7.93064	-7.63175
Hs.484371	MAPK9	Mitogen-activated protein kinase 9	-10.2845	-7.06145	-9.25355	-8.79162	-10.4753
Hs.531176	SARS	Seryl-tRNA synthetase	-20.0495	-3.5735	-14.5081	-9.63303	-4.63934
Hs.184877		Transcribed locus, strongly similar to XP_523558.1 PREDICTED: solute carrier family 25 (mitochondrial carrier; oxoglutarate carrier), member 11 [Pan troglodytes]	-11.2662	-5.94389	-10.2392	-9.37794	-6.18222
Hs.368281	MAP2	Microtubule-associated protein 2	-11.2832	-2.0109	-15.5626	-8.36693	-10.9907
Hs.101915	ELOVL4	Elongation of very long chain fatty acids (FEN1/Elo2, SUR4/Elo3, yeast)-like 4	-11.1537	-4.94814	-9.87678	-10.4708	-7.65713
Hs.78466	PSMD8	Proteasome (prosome, macropain) 26S subunit, non-ATPase, 8	-15.6228	-5.38195	-7.4058	-9.70176	-8.29564
Hs.495219	PTGES2	Prostaglandin E synthase 2	-11.8961	-6.66705	-9.3048	-9.54332	-7.15425
Hs.482587	SCAMP1	Secretory carrier membrane protein 1	-9.36132	-5.81412	-9.30939	-6.48441	-8.65418
Hs.491695	UBE2V2	Ubiquitin-conjugating enzyme E2 variant 2	-12.3529	-5.61289	-8.34639	-9.81825	-8.37413
Hs.372050	YIPF5	Yip1 domain family, member 5	-13.2803	-6.03038	-9.37361	-5.21515	-5.5253
Hs.156519	MSH2	MutS homolog 2, colon cancer, nonpolyposis type 1 (E. coli)	-14.6195	-4.15338	-9.37439	-5.81122	-9.05402
Hs.119192	H2AFZ	H2A histone family, member Z	-11.4632	-0.764675	-7.46117	-9.88029	-10.2154
Hs.501127	ATRNL1	Attractin-like 1	-11.4784	-1.70638	-11.3823	-12.6468	-7.75646
Hs.56	PRPS1	Phosphoribosyl pyrophosphate synthetase 1	-11.2598	-6.12942	-10.2208	-7.38097	-7.79615
Hs.7744	NDUFV1	NADH dehydrogenase (ubiquinone) flavoprotein 1, 51kDa	-13.0618	-5.74498	-11.0989	-5.56921	-5.15978
Hs.328865	DCTN4	Dynactin 4 (p62)	-11.5031	-6.20691	-8.48373	-12.1888	-5.49406
Hs.412707	HPRT1	Hypoxanthine phosphoribosyltransferase 1 (Lesch-Nyhan syndrome)	-7.39776	-7.08539	-6.94129	-13.1967	-7.86861
Hs.407860	NDUFC2	NADH dehydrogenase (ubiquinone) 1, subcomplex unknown, 2, 14.5kDa	-14.7412	-5.3156	-8.96103	-12.1436	-7.8751
Hs.334370	BEX1	Brain expressed, X-linked 1	-8.52707	-5.79191	-8.62482	-10.6896	-8.10591
Hs.475125	ATXN10	Ataxin 10	-13.8853	-7.1147	-8.71903	-10.0123	-7.05045
Hs.436618	C12orf24	Chromosome 12 open reading frame 24	-10.1025	-5.6116	-10.2037	-13.3153	-7.90884
Hs.9788	NDFIP1	Nedd4 family interacting protein 1	-11.4569	-5.82304	-9.59592	-12.0908	-8.14763
Hs.463074	ATP6V0A1	ATPase, H+ transporting, lysosomal V0 subunit a1	-11.7315	-4.22234	-11.7858	-8.58996	-8.52595
Hs.262857	KIAA0367	KIAA0367	-10.0348	-6.08184	-10.3335	-4.83321	-7.97805
Hs.513055	WDR61	WD repeat domain 61	-8.67831	-6.93371	-10.4518	-7.05141	-8.01282
Hs.351875	COX6C	Cytochrome c oxidase subunit VIc	-11.8738	-5.9	-6.17919	-9.31389	-10.5775
Hs.528222	NDUFS4	NADH dehydrogenase (ubiquinone) Fe-S protein 4, 18kDa (NADH-coenzyme Q reductase)	-11.8176	-6.00238	-7.76785	-4.53398	-8.86802
Hs.282410	CALM1	Calmodulin 1 (phosphorylase kinase, delta)	-9.41958	-5.65354	-10.7814	-10.1682	-11.5801
Hs.429	ATP5G3	ATP synthase, H+ transporting, mitochondrial F0 complex, subunit C3 (subunit 9)	-8.31175	-5.93768	-9.86896	-5.18995	-8.14036
Hs.389107	ATP6V0C	ATPase, H+ transporting, lysosomal 16kDa, V0 subunit c	-15.4325	-5.61219	-11.5792	-10.2004	-7.04967
Hs.503222	RAB6A	RAB6A, member RAS oncogene family	-14.6405	-5.86322	-11.5471	-4.94789	-8.13054
Hs.79088	RCN2	Reticulocalbin 2, EF-hand calcium binding domain	-13.1095	-9.07319	-6.8702	-10.2638	-7.6794
Hs.466471	GPI	Glucose phosphate isomerase	-11.9655	-6.53939	-6.91161	-10.8025	-7.74343
Hs.190722	HSPC142	HSPC142 protein	-8.25685	-2.90671	-10.6422	-12.3505	-8.18236
Hs.304192	DSTN	Destrin (actin depolymerizing factor)	-10.7962	-7.03179	-10.5389	-6.7589	-8.20972
Hs.386726	RGS4	Regulator of G-protein signalling 4	-11.9749	0.299969	-11.7371	-4.53647	-8.64165
Hs.513490	ALDOA	Aldolase A, fructose-bisphosphate	-16.58	-5.94902	-8.89658	-10.7546	-3.79993
Hs.54697	ARHGEF9	Cdc42 guanine nucleotide exchange factor (GEF) 9	-10.9893	-4.53688	-9.81516	-14.3125	-8.95272
Hs.23111	FARSLA	Phenylalanine-tRNA synthetase-like, alpha subunit	-13.5725	-5.95231	-13.7839	-9.91408	-7.46724
Hs.302352	GABRB3	Gamma-aminobutyric acid (GABA) A receptor, beta 3	-12.0238	-3.50133	-15.1832	-8.62725	-14.5439
Hs.167317	SNAP25	Synaptosomal-associated protein, 25kDa	-11.4839	-5.9247	-9.85002	-12.8738	-8.3048
Hs.26988	EFNB3	Ephrin-B3	-12.7567	-2.81615	-12.996	-7.80124	-8.27726
Hs.372616	ARL1	ADP-ribosylation factor-like 1	-12.0873	-6.59121	-7.32086	-5.17686	-8.71093
Hs.468505	NRXN1	Neurexin 1	-12.6303	-6.61355	-9.72296	-10.3461	-3.53029
Hs.250616	ACSBG1	Acyl-CoA synthetase bubblegum family member 1	-19.0485	-8.26305	-9.1204	-10.3723	-7.91067
Hs.513954	HDGFRP3	Hepatoma-derived growth factor, related protein 3	-12.206	-7.22415	-10.9342	-4.12946	-3.77309
Hs.268942	ATP2B2	ATPase, Ca++ transporting, plasma membrane 2	-7.78364	-6.00488	-13.3929	-3.28826	-9.1574
Hs.370287		Clone 23688 mRNA sequence	-14.2593	-5.57199	-10.0038	-7.09062	-9.00605
Hs.524308	TIMM23	Translocase of inner mitochondrial membrane 23 homolog (yeast)	-12.2192	-5.42206	-13.8743	-10.0166	-8.36364
Hs.473788	OTUB1	OTU domain, ubiquitin aldehyde binding 1	-8.897	-6.25837	-10.0522	-16.2262	-7.13566
Hs.199593	AP3B2	Adaptor-related protein complex 3, beta 2 subunit	-9.28722	-2.25787	-10.1188	-14.3991	-8.55572
Hs.518460	AP2M1	Adaptor-related protein complex 2, mu 1 subunit	-12.2812	-6.84986	-7.56279	-14.739	-5.23417
Hs.190384	COPS4	COP9 constitutive photomorphogenic homolog subunit 4 (Arabidopsis)	-12.3021	-4.39333	-9.38951	-11.6103	-8.43183
Hs.194686	SLC25A14	Solute carrier family 25 (mitochondrial carrier, brain), member 14	-12.3078	-0.496419	-10.8465	-5.99073	-10.5728
Hs.482017	LRRC8B	Leucine rich repeat containing 8 family, member B	-10.8181	-0.0561632	-10.2884	-17.5664	-8.4959
Hs.50823		Transcribed locus, strongly similar to NP_065782.1 arylhydrocarbon receptor repressor; dioxin receptor repressor; aryl hydrocarbon hydroxylase regulator; aryl hydrocarbon receptor regulator [Homo sapiens]	-12.3666	-7.43453	-8.93967	-9.7239	-9.36519
Hs.351475	POLR2K	Polymerase (RNA) II (DNA directed) polypeptide K, 7.0kDa	-14.3237	-6.08414	-8.41772	-9.66867	-9.02455
Hs.108112	POLE3	Polymerase (DNA directed), epsilon 3 (p17 subunit)	-15.857	-4.59087	-15.3883	-10.5899	-8.60178
Hs.448588	NGFRAP1	Nerve growth factor receptor (TNFRSF16) associated protein 1	-12.4737	-5.63344	-12.5218	-9.97724	-9.36324
Hs.529495	DYNC1LI1	Dynein, cytoplasmic 1, light intermediate chain 1	-16.9641	-5.97689	-10.3889	-7.46483	-9.70283
Hs.184736	BEXL1	Brain expressed X-linked-like 1	-9.41408	-7.44729	-6.97913	-11.6992	-8.61716
Hs.259831	ACTL6B	Actin-like 6B	-12.7245	-4.11717	-10.4126	-4.18223	-9.76488
Hs.792	TRIM23	Tripartite motif-containing 23	-12.5188	-6.19563	-12.9518	-5.67568	-6.66463
Hs.514681	MAP2K4	Mitogen-activated protein kinase kinase 4	-12.4368	-2.7896	-10.4725	-13.18	-11.8259
Hs.446123	CAPZA2	Capping protein (actin filament) muscle Z-line, alpha 2	-13.9468	-6.076	-10.4739	-10.0906	-9.72526
Hs.119591	AP2S1	Adaptor-related protein complex 2, sigma 1 subunit	-15.2676	-6.54079	-10.5282	-10.4842	-4.52872
Hs.412870		Transcribed locus, strongly similar to NP_006618.1 POP4 (processing of precursor , S. cerevisiae) homolog; 1110023P21Rik [Homo sapiens]	-12.5732	-7.27311	-9.13639	-7.9776	-8.73656
Hs.506759	ATP2A2	ATPase, Ca++ transporting, cardiac muscle, slow twitch 2	-12.0291	-4.92815	-11.7089	-13.4129	-8.76788
Hs.508616	FGF14	Fibroblast growth factor 14	-16.24	-6.19133	-12.3242	-7.19953	-6.67456
Hs.510172	HIVEP2	Human immunodeficiency virus type I enhancer binding protein 2	-12.6466	-6.01165	-15.6711	-10.4828	-10.301
Hs.470608	SLC25A12	Solute carrier family 25 (mitochondrial carrier, Aralar), member 12	-12.994	-5.32527	-9.49373	-12.2292	-8.81229
Hs.371889	ATP1A1	ATPase, Na+/K+ transporting, alpha 1 polypeptide	-14.0511	-6.21057	-10.5803	-10.0619	-9.57402
Hs.483305	HINT1	Histidine triad nucleotide binding protein 1	-22.9665	-4.46234	-6.25393	-10.9392	-9.98379
Hs.497806	MARK1	MAP/microtubule affinity-regulating kinase 1	-12.8736	-3.15453	-11.4865	-6.59188	-8.86862
Hs.2210	ZNHIT3	Zinc finger, HIT type 3	-11.454	-3.80533	-10.692	-13.6336	-10.2929
Hs.182255	NHP2L1	NHP2 non-histone chromosome protein 2-like 1 (S. cerevisiae)	-16.9622	-6.24287	-11.9267	-8.92712	-8.74493
Hs.511386	DMXL2	Dmx-like 2	-11.8599	-5.97032	-10.7075	-12.7568	-9.03766
Hs.2722	ITPKA	Inositol 1,4,5-trisphosphate 3-kinase A	-12.8545	0.625395	-13.6852	-4.25413	-9.18301
Hs.522679	PJA1	Praja 1	-13.6312	-2.41968	-7.11559	-13.2109	-8.95182
Hs.310545	SYT1	Synaptotagmin I	-7.75163	-7.28016	-8.85608	-11.2425	-8.97398
Hs.6551	ATP6AP1	ATPase, H+ transporting, lysosomal accessory protein 1	-14.5117	-6.43389	-10.7867	-9.87727	-7.24706
Hs.491172	NBEA	Neurobeachin	-12.9439	-6.14412	-10.3808	-15.8904	-12.5061
Hs.75639	LOC91137	Hypothetical protein BC017169	-12.7603	-6.34424	-15.8135	-8.22346	-9.63501
Hs.512908	ARPP-19	Cyclic AMP phosphoprotein, 19 kD	-16.5825	-3.82636	-10.7938	-3.95754	-12.4418
Hs.227253	TOMM70A	Translocase of outer mitochondrial membrane 70 homolog A (S. cerevisiae)	-13.9545	-5.26776	-9.15492	-11.42	-15.0667
Hs.116448	GLS	Glutaminase	-10.9448	-5.37313	-10.8614	-16.3748	-12.9836
Hs.436405	IDH3B	Isocitrate dehydrogenase 3 (NAD+) beta	-13.0722	-5.58802	-11.7889	-10.5966	-9.56605
Hs.185577		Transcribed locus	-26.6867	-6.38918	-15.5732	-7.25043	-9.04228
Hs.436847	CLCN2	Chloride channel 2	-7.98201	-3.78208	-10.8669	-15.9128	-9.7827
Hs.368078	DNAJA2	DnaJ (Hsp40) homolog, subfamily A, member 2	-11.5676	-5.06853	-11.2799	-11.9894	-9.06004
Hs.368433	TPD52	Tumor protein D52	-10.9441	-7.90128	-10.9035	-11.2969	-11.4061
Hs.77318	PAFAH1B1	Platelet-activating factor acetylhydrolase, isoform Ib, alpha subunit 45kDa	-16.3587	-7.64902	-10.7975	-11.5629	-8.76671
Hs.179915	GNG3	Guanine nucleotide binding protein (G protein), gamma 3	-15.3888	-6.44291	-13.0948	-10.6497	-8.90636
Hs.495674	CLCN4	Chloride channel 4	-11.2771	-6.61444	-14.3731	-7.68745	-9.19332
Hs.506076	PTPRR	Protein tyrosine phosphatase, receptor type, R	-13.0748	-6.46902	-13.3541	-7.30353	-9.66467
Hs.435714	PAK1	P21/Cdc42/Rac1-activated kinase 1 (STE20 homolog, yeast)	-20.5701	-6.47136	-20.3047	-2.61295	-2.17693
Hs.90061	PGRMC1	Progesterone receptor membrane component 1	-13.5078	-7.82457	-9.40566	-11.7702	-10.7467
Hs.524630	UBE2N	Ubiquitin-conjugating enzyme E2N (UBC13 homolog, yeast)	-11.9064	-6.77078	-11.3889	-7.22714	-9.23408
Hs.50130	NDN	Necdin homolog (mouse)	-14.3955	-2.34856	-8.05671	-11.7872	-11.9325
Hs.519320	VDAC1	Voltage-dependent anion channel 1	-15.8166	-3.72471	-8.6634	-11.8007	-9.24504
Hs.491737	ATP6V1H	ATPase, H+ transporting, lysosomal 50/57kDa, V1 subunit H	-13.6452	-4.70945	-6.89112	-14.6425	-9.27075
Hs.459035	LOC145899	Hypothetical protein LOC145899	-13.62	-6.56744	-16.6143	-8.98182	-2.48322
Hs.278277	OXCT1	3-oxoacid CoA transferase 1	-15.5485	-4.85162	-11.2154	-12.3564	-7.15727
Hs.467769	FAM49A	Family with sequence similarity 49, member A	-11.7607	2.18752	-12.5977	-11.8087	-14.2122
Hs.474005	SUMO3	SMT3 suppressor of mif two 3 homolog 3 (S. cerevisiae)	-13.6828	-5.65353	-15.7929	-13.751	-9.13455
Hs.435741	IQWD1	IQ motif and WD repeats 1	-14.816	-4.61042	-12.2188	-11.9112	-9.10961
Hs.487325	PRKACB	Protein kinase, cAMP-dependent, catalytic, beta	-8.62038	-6.52346	-7.42936	-12.8112	-10.9069
Hs.429608	REEP5	Receptor accessory protein 5	-16.7871	-6.53127	-9.81625	-8.91836	-10.8535
Hs.143434	CNTN1	Contactin 1	-13.8614	-7.77748	-10.1499	-9.99377	-10.4206
Hs.21611	KIF3C	Kinesin family member 3C	-13.8679	-4.73478	-12.9767	-12.0493	-8.214
Hs.437338	NDRG3	NDRG family member 3	-14.891	-8.85394	-11.4909	-9.67456	-6.17574
Hs.520967	MDH2	Malate dehydrogenase 2, NAD (mitochondrial)	-22.5571	-6.33764	-12.3239	-8.79302	-9.6186
Hs.509451	ACTR10	Actin-related protein 10 homolog (S. cerevisiae)	-13.9539	-8.06629	-11.9359	-4.62654	-5.62666
Hs.295917	ATP6V1B2	ATPase, H+ transporting, lysosomal 56/58kDa, V1 subunit B2	-10.3466	-5.57776	-11.639	-12.7348	-11.2962
Hs.208544	KCNK1	Potassium channel, subfamily K, member 1	-12.6329	-5.48473	-15.8689	-14.644	-9.77964
Hs.495960	ATP6AP2	ATPase, H+ transporting, lysosomal accessory protein 2	-14.7281	-6.64804	-10.5305	-12.0846	-13.2497
Hs.515487	CALM3	Calmodulin 3 (phosphorylase kinase, delta)	-15.0842	-4.37819	-10.7493	-12.2576	-10.7499
Hs.102696	MCTS1	Malignant T cell amplified sequence 1	-14.0395	-5.02997	-12.4322	-14.3614	-8.84244
Hs.78771	PGK1	Phosphoglycerate kinase 1	-15.9092	-6.64917	-14.1257	-6.08456	-7.83642
Hs.170107	UQCRFS1	Ubiquinol-cytochrome c reductase, Rieske iron-sulfur polypeptide 1	-14.4527	-6.84323	-5.84963	-6.70998	-9.78708
Hs.22587	SSX2IP	Synovial sarcoma, X breakpoint 2 interacting protein	-11.1683	-6.68028	-11.0511	-14.5304	-12.3504
Hs.516874	CHGB	Chromogranin B (secretogranin 1)	-12.8794	-8.1751	-10.4719	-16.4097	-9.8654
Hs.429581	RTN4	Reticulon 4	-12.644	-7.63144	-11.7554	-9.94299	-12.3204
Hs.8526	B3GNT1	UDP-GlcNAc:betaGal beta-1,3-N-acetylglucosaminyltransferase 1	-13.5008	-5.70211	-14.3713	-12.372	-10.2286
Hs.484241	CLTB	Clathrin, light polypeptide (Lcb)	-11.287	-5.57753	-11.8051	-12.6228	-16.4655
Hs.446427	OAZ1	Ornithine decarboxylase antizyme 1	-17.1857	-6.73892	-5.35393	-14.5795	-7.22063
Hs.194709	PNMA1	Paraneoplastic antigen MA1	-19.0274	-4.06753	-10.7199	-17.7537	-9.97907
Hs.502145	NELL1	NEL-like 1 (chicken)	-16.7144	-5.02445	-11.8398	-17.6902	-5.21652
Hs.145442	MAP2K1	Mitogen-activated protein kinase kinase 1	-17.5166	-4.67365	-9.2895	-20.4548	-9.99377
Hs.309763	GRSF1	G-rich RNA sequence binding factor 1	-16.813	-6.76983	-13.5195	-5.92178	-7.51268
Hs.42217	ITFG1	Integrin alpha FG-GAP repeat containing 1	-13.4879	-6.06118	-15.7722	-12.5421	-11.3219
Hs.20107	KNS2	Kinesin 2	-18.3204	-7.15716	-11.0485	-12.517	-10.204
Hs.352656	GHITM	Growth hormone inducible transmembrane protein	-14.4998	-6.74333	-12.8642	-8.20078	-14.5392
Hs.429819	PITPNA	Phosphatidylinositol transfer protein, alpha	-18.1961	-6.81647	-15.1818	-6.78784	-2.97253
Hs.484222		Transcribed locus, strongly similar to NP_003720.1 RNA terminal phosphate cyclase domain 1; RNA 3'-terminal phosphate cyclase; RTC domain containing 1 [Homo sapiens]	-17.7677	-6.99876	-12.2537	-12.2453	-9.29139
Hs.79015	CD200	CD200 molecule	-13.7761	-6.84032	-15.3036	-11.0513	-14.0828
Hs.528803		Transcribed locus, strongly similar to NP_003357.1 ubiquinol-cytochrome c reductase core protein II [Homo sapiens]	-14.9978	-7.53799	-9.23557	-7.48556	-10.4534
Hs.518595	D4S234E	DNA segment on chromosome 4 (unique) 234 expressed sequence	-14.8794	-3.13487	-13.8193	-6.65795	-12.7599
Hs.533192	TOMM20	Translocase of outer mitochondrial membrane 20 homolog (yeast)	-11.9529	-5.30324	-12.5028	-15.317	-12.3416
Hs.185577		Transcribed locus	-16.1421	-6.90935	-15.4486	-6.89518	-7.38432
Hs.483305	HINT1	Histidine triad nucleotide binding protein 1	-20.5243	-6.8859	-13.582	-12.2589	-10.6721
Hs.65425	CALB1	Calbindin 1, 28kDa	-21.4796	-4.77002	-12.7533	-17.9119	-9.13465
Hs.445387	RPS6KA3	Ribosomal protein S6 kinase, 90kDa, polypeptide 3	-9.37236	-6.9408	-13.8318	-4.54114	-10.7896
Hs.106876	ATP6V0D1	ATPase, H+ transporting, lysosomal 38kDa, V0 subunit d1	-19.0404	-7.21727	-8.91923	-13.5057	-5.74326
Hs.86905	ATP6V1C1	ATPase, H+ transporting, lysosomal 42kDa, V1 subunit C1	-17.5456	-6.49788	-14.1335	-13.5605	-10.6872
Hs.526521	MDH1	Malate dehydrogenase 1, NAD (soluble)	-15.724	-7.16213	-11.8466	-14.4763	-10.1924
Hs.50098	NDUFA4	NADH dehydrogenase (ubiquinone) 1 alpha subcomplex, 4, 9kDa	-17.4768	-7.03289	-10.9306	-10.7474	-12.8091
Hs.496984	MPP1	Membrane protein, palmitoylated 1, 55kDa	-17.0306	-4.06938	-12.9518	-4.92821	-12.2832
Hs.429	ATP5G3	ATP synthase, H+ transporting, mitochondrial F0 complex, subunit C3 (subunit 9)	-18.6371	-7.50164	-6.97708	-9.55915	-11.073
Hs.433442	KIFAP3	Kinesin-associated protein 3	-17.3587	-5.54649	-14.1065	-13.7602	-10.758
Hs.226755	YWHAH	Tyrosine 3-monooxygenase/tryptophan 5-monooxygenase activation protein, eta polypeptide	-14.6179	-7.12487	-12.551	-18.169	-11.3702
Hs.24719	MOAP1	Modulator of apoptosis 1	-16.1883	-5.46043	-13.8214	-18.065	-10.4139
Hs.59093	CACNB2	Calcium channel, voltage-dependent, beta 2 subunit	-17.5289	-4.39784	-13.6948	-10.561	-13.595
Hs.505983		CDNA FLJ30383 fis, clone BRACE2008102	-16.7227	-7.20348	-12.2941	-13.4273	-11.389
Hs.500756	GOT1	Glutamic-oxaloacetic transaminase 1, soluble (aspartate aminotransferase 1)	-16.3662	-7.38253	-10.9684	-9.31257	-12.5383
Hs.77890	GUCY1B3	Guanylate cyclase 1, soluble, beta 3	-15.8289	-7.1857	-17.2898	-12.8224	-13.0318
Hs.477155	ATP6V1A	ATPase, H+ transporting, lysosomal 70kDa, V1 subunit A	-16.7214	-8.23967	-11.0961	-13.6573	-14.1191
Hs.418062	B3GALNT1	Beta-1,3-N-acetylgalactosaminyltransferase 1 (globoside blood group)	-21.5861	-7.64547	-9.69785	-10.6198	-11.8214
Hs.246506	SLC25A4	Solute carrier family 25 (mitochondrial carrier; adenine nucleotide translocator), member 4	-20.4042	-7.34459	-14.127	-7.2855	-11.6743
Hs.492407	YWHAZ	Tyrosine 3-monooxygenase/tryptophan 5-monooxygenase activation protein, zeta polypeptide	-15.1562	-7.50496	-14.3059	-15.0756	-11.7417
Hs.445503	SYN2	Synapsin II	-16.7654	-7.36384	-20.3935	-13.3208	-12.786
Hs.311346	CMAS	Cytidine monophosphate N-acetylneuraminic acid synthetase	-15.9663	-8.18618	-14.5655	-15.1384	-11.4614
Hs.272927	SEC23A	Sec23 homolog A (S. cerevisiae)	-18.6124	-5.4413	-14.5921	-12.0351	-13.6157
Hs.406510	ATP5B	ATP synthase, H+ transporting, mitochondrial F1 complex, beta polypeptide	-21.8813	-6.84604	-14.8959	-7.90381	-15.1843
Hs.160871	PTPRO	Protein tyrosine phosphatase, receptor type, O	-14.9754	-1.64564	-15.8546	-17.3777	-12.6812
Hs.32973	GLRB	Glycine receptor, beta	-17.7461	-6.42209	-13.9604	-20.0525	-16.193
Hs.271771	SNCA	Synuclein, alpha (non A4 component of amyloid precursor)	-20.2254	-7.5464	-16.3593	-13.9975	-8.61639
Hs.303676	G3BP2	Ras-GTPase activating protein SH3 domain-binding protein 2	-18.8166	-7.91789	-12.4472	-13.0064	-14.2175
Hs.24969	GABRA5	Gamma-aminobutyric acid (GABA) A receptor, alpha 5	-24.6271	0.148099	-16.2282	-17.4289	-13.0402
Hs.426324		Transcribed locus, moderately similar to XP_420306.1 PREDICTED: similar to implantation-associated protein [Gallus gallus]	-28.3357	-6.33255	-18.8299	-8.97262	-14.431
Hs.431850	MAPK1	Mitogen-activated protein kinase 1	-16.2765	-5.99574	-18.3741	-19.3754	-15.2597
Hs.279257	PCMT1	Protein-L-isoaspartate (D-aspartate) O-methyltransferase	-22.2597	-6.90634	-19.3656	-18.2901	-24.7948
Hs.7195	GABRG2	Gamma-aminobutyric acid (GABA) A receptor, gamma 2	-29.1579	-6.51429	-20.9493	-19.9122	-15.3785
Hs.473632	SYNJ1	Synaptojanin 1	-18.4081	-8.3485	-20.1371	-20.7413	-13.3829
